# Supplementary material for: Unlocking prognostic potential: A genomic signature of caloric restriction in patients with epithelial ovarian cancer
Source: PLoS One. 2025 Jan 16;20(1):e0317502. doi: 10.1371/journal.pone.0317502 (PMC11737700; doi:10.1371/journal.pone.0317502)
Supplement: S1 File — (XLSX) [file pone.0317502.s005.xlsx]

## Sheet: fig1.b
Sample	Type	Site	NFGS
TCGA-OR-A5JE-01	Primary Tumor	Adrenal gland	8.67
TCGA-OR-A5KW-01	Primary Tumor	Adrenal gland	7.403
TCGA-OR-A5JG-01	Primary Tumor	Adrenal gland	6.768
TCGA-OR-A5JM-01	Primary Tumor	Adrenal gland	6.295
TCGA-P6-A5OG-01	Primary Tumor	Adrenal gland	6.049
TCGA-OR-A5K5-01	Primary Tumor	Adrenal gland	5.871
TCGA-OR-A5JP-01	Primary Tumor	Adrenal gland	4.969
TCGA-OR-A5JC-01	Primary Tumor	Adrenal gland	4.735
TCGA-OR-A5LC-01	Primary Tumor	Adrenal gland	4.392
TCGA-OR-A5LS-01	Primary Tumor	Adrenal gland	4.165
TCGA-OR-A5LD-01	Primary Tumor	Adrenal gland	4.15
TCGA-OR-A5J7-01	Primary Tumor	Adrenal gland	4.134
TCGA-PK-A5H8-01	Primary Tumor	Adrenal gland	3.096
TCGA-OR-A5JQ-01	Primary Tumor	Adrenal gland	2.606
TCGA-OR-A5JK-01	Primary Tumor	Adrenal gland	2.493
TCGA-OR-A5L5-01	Primary Tumor	Adrenal gland	2.323
TCGA-OR-A5KY-01	Primary Tumor	Adrenal gland	2.247
TCGA-OR-A5KX-01	Primary Tumor	Adrenal gland	2.194
TCGA-OR-A5JZ-01	Primary Tumor	Adrenal gland	2.171
TCGA-OR-A5KT-01	Primary Tumor	Adrenal gland	2.131
TCGA-OR-A5LJ-01	Primary Tumor	Adrenal gland	2.088
TCGA-P6-A5OF-01	Primary Tumor	Adrenal gland	2.079
TCGA-OR-A5J8-01	Primary Tumor	Adrenal gland	1.877
TCGA-OR-A5K8-01	Primary Tumor	Adrenal gland	1.74
TCGA-OR-A5JV-01	Primary Tumor	Adrenal gland	1.449
TCGA-OR-A5J1-01	Primary Tumor	Adrenal gland	1.308
TCGA-OR-A5KO-01	Primary Tumor	Adrenal gland	0.9866
TCGA-OR-A5KU-01	Primary Tumor	Adrenal gland	0.9261
TCGA-OR-A5K9-01	Primary Tumor	Adrenal gland	0.9067
TCGA-OR-A5LT-01	Primary Tumor	Adrenal gland	0.8403
TCGA-OR-A5L6-01	Primary Tumor	Adrenal gland	0.7332
TCGA-OR-A5J3-01	Primary Tumor	Adrenal gland	0.6291
TCGA-OR-A5JA-01	Primary Tumor	Adrenal gland	0.599
TCGA-OR-A5JI-01	Primary Tumor	Adrenal gland	0.4456
TCGA-OR-A5LO-01	Primary Tumor	Adrenal gland	0.386
TCGA-OR-A5J5-01	Primary Tumor	Adrenal gland	0.3858
TCGA-OR-A5JJ-01	Primary Tumor	Adrenal gland	0.1648
TCGA-OR-A5JF-01	Primary Tumor	Adrenal gland	0.1486
TCGA-OR-A5JR-01	Primary Tumor	Adrenal gland	-0.1211
TCGA-OR-A5K1-01	Primary Tumor	Adrenal gland	-0.1832
TCGA-PA-A5YG-01	Primary Tumor	Adrenal gland	-0.2086
TCGA-OR-A5JT-01	Primary Tumor	Adrenal gland	-0.3284
TCGA-OR-A5LG-01	Primary Tumor	Adrenal gland	-0.5115
TCGA-OR-A5J6-01	Primary Tumor	Adrenal gland	-0.5608
TCGA-OR-A5JW-01	Primary Tumor	Adrenal gland	-0.5862
TCGA-OR-A5K4-01	Primary Tumor	Adrenal gland	-0.6817
TCGA-OR-A5JX-01	Primary Tumor	Adrenal gland	-0.747
TCGA-OR-A5JY-01	Primary Tumor	Adrenal gland	-0.9252
TCGA-OR-A5LM-01	Primary Tumor	Adrenal gland	-0.9943
TCGA-OR-A5J2-01	Primary Tumor	Adrenal gland	-1.138
TCGA-OR-A5JL-01	Primary Tumor	Adrenal gland	-1.26
TCGA-OR-A5L4-01	Primary Tumor	Adrenal gland	-1.32
TCGA-OR-A5JS-01	Primary Tumor	Adrenal gland	-1.329
TCGA-OR-A5K3-01	Primary Tumor	Adrenal gland	-1.392
TCGA-OR-A5L9-01	Primary Tumor	Adrenal gland	-1.427
TCGA-PK-A5HB-01	Primary Tumor	Adrenal gland	-1.634
TCGA-OR-A5LP-01	Primary Tumor	Adrenal gland	-1.636
TCGA-OU-A5PI-01	Primary Tumor	Adrenal gland	-1.746
TCGA-OR-A5LB-01	Primary Tumor	Adrenal gland	-1.779
TCGA-OR-A5J9-01	Primary Tumor	Adrenal gland	-2.312
TCGA-OR-A5L8-01	Primary Tumor	Adrenal gland	-2.508
TCGA-OR-A5JD-01	Primary Tumor	Adrenal gland	-2.553
TCGA-OR-A5LA-01	Primary Tumor	Adrenal gland	-2.595
TCGA-PK-A5HA-01	Primary Tumor	Adrenal gland	-2.83
TCGA-OR-A5LH-01	Primary Tumor	Adrenal gland	-2.91
TCGA-OR-A5KZ-01	Primary Tumor	Adrenal gland	-2.934
TCGA-PK-A5H9-01	Primary Tumor	Adrenal gland	-3.237
TCGA-OR-A5JB-01	Primary Tumor	Adrenal gland	-3.575
TCGA-OR-A5LK-01	Primary Tumor	Adrenal gland	-3.617
TCGA-OR-A5JO-01	Primary Tumor	Adrenal gland	-4.356
TCGA-OR-A5L3-01	Primary Tumor	Adrenal gland	-4.495
TCGA-OR-A5LN-01	Primary Tumor	Adrenal gland	-4.539
TCGA-OR-A5K6-01	Primary Tumor	Adrenal gland	-4.625
TCGA-OR-A5LE-01	Primary Tumor	Adrenal gland	-5.512
TCGA-OR-A5K0-01	Primary Tumor	Adrenal gland	-5.668
TCGA-OR-A5KV-01	Primary Tumor	Adrenal gland	-5.835
TCGA-OR-A5LL-01	Primary Tumor	Adrenal gland	-6.33
TCGA-K4-A3WV-01	Primary Tumor	Bladder	10.66
TCGA-FD-A5BT-01	Primary Tumor	Bladder	10.27
TCGA-BL-A3JM-01	Primary Tumor	Bladder	10.08
TCGA-XF-AAMX-01	Primary Tumor	Bladder	6.65
TCGA-BT-A20R-01	Primary Tumor	Bladder	6.618
TCGA-DK-A6B2-01	Primary Tumor	Bladder	6.526
TCGA-BT-A0S7-01	Primary Tumor	Bladder	6.524
TCGA-BL-A13I-01	Primary Tumor	Bladder	6.469
TCGA-BT-A20O-01	Primary Tumor	Bladder	6.357
TCGA-FD-A3B7-01	Primary Tumor	Bladder	5.948
TCGA-XF-A9SV-01	Primary Tumor	Bladder	5.55
TCGA-XF-AAN8-01	Primary Tumor	Bladder	5.543
TCGA-DK-A1A3-01	Primary Tumor	Bladder	5.402
TCGA-FD-A3B4-01	Primary Tumor	Bladder	5.298
TCGA-XF-A9T2-01	Primary Tumor	Bladder	5.076
TCGA-XF-AAMY-01	Primary Tumor	Bladder	5.061
TCGA-FD-A5BY-01	Primary Tumor	Bladder	4.945
TCGA-UY-A9PF-01	Primary Tumor	Bladder	4.9
TCGA-DK-A2HX-01	Primary Tumor	Bladder	4.78
TCGA-GV-A3QG-01	Primary Tumor	Bladder	4.728
TCGA-FD-A3B8-01	Primary Tumor	Bladder	4.653
TCGA-FD-A5BZ-01	Primary Tumor	Bladder	4.627
TCGA-DK-AA74-01	Primary Tumor	Bladder	4.601
TCGA-K4-A6MB-01	Primary Tumor	Bladder	4.582
TCGA-FD-A3SR-01	Primary Tumor	Bladder	4.349
TCGA-DK-A3WY-01	Primary Tumor	Bladder	4.32
TCGA-FD-A6TH-01	Primary Tumor	Bladder	4.276
TCGA-XF-A9SP-01	Primary Tumor	Bladder	4.264
TCGA-XF-A9T3-01	Primary Tumor	Bladder	4.193
TCGA-E7-A6MD-01	Primary Tumor	Bladder	4.172
TCGA-GU-A42P-01	Primary Tumor	Bladder	4.111
TCGA-DK-AA6T-01	Primary Tumor	Bladder	4.045
TCGA-FD-A6TB-01	Primary Tumor	Bladder	4.04
TCGA-XF-AAN4-01	Primary Tumor	Bladder	3.889
TCGA-FD-A3SJ-01	Primary Tumor	Bladder	3.871
TCGA-BL-A0C8-01	Primary Tumor	Bladder	3.831
TCGA-FD-A62N-01	Primary Tumor	Bladder	3.799
TCGA-SY-A9G0-01	Primary Tumor	Bladder	3.796
TCGA-DK-A3IQ-01	Primary Tumor	Bladder	3.765
TCGA-XF-A9SZ-01	Primary Tumor	Bladder	3.719
TCGA-E7-A7DV-01	Primary Tumor	Bladder	3.685
TCGA-FD-A3SL-01	Primary Tumor	Bladder	3.68
TCGA-KQ-A41S-01	Primary Tumor	Bladder	3.592
TCGA-DK-A1AD-01	Primary Tumor	Bladder	3.569
TCGA-XF-A9SU-01	Primary Tumor	Bladder	3.547
TCGA-XF-A9T8-01	Primary Tumor	Bladder	3.541
TCGA-FD-A6TF-01	Primary Tumor	Bladder	3.487
TCGA-FD-A43S-01	Primary Tumor	Bladder	3.394
TCGA-XF-A9SJ-01	Primary Tumor	Bladder	3.369
TCGA-FD-A5BU-01	Primary Tumor	Bladder	3.363
TCGA-XF-A9SX-01	Primary Tumor	Bladder	3.351
TCGA-FD-A5BS-01	Primary Tumor	Bladder	3.334
TCGA-XF-A8HH-01	Primary Tumor	Bladder	3.324
TCGA-XF-A9SK-01	Primary Tumor	Bladder	3.306
TCGA-GD-A3OP-01	Primary Tumor	Bladder	3.29
TCGA-FD-A5C1-01	Primary Tumor	Bladder	3.24
TCGA-XF-AAMT-01	Primary Tumor	Bladder	3.239
TCGA-XF-AAME-01	Primary Tumor	Bladder	3.233
TCGA-FT-A61P-01	Primary Tumor	Bladder	3.228
TCGA-FD-A3SM-01	Primary Tumor	Bladder	3.156
TCGA-KQ-A41N-01	Primary Tumor	Bladder	3.136
TCGA-4Z-AA7M-01	Primary Tumor	Bladder	3.122
TCGA-ZF-AA51-01	Primary Tumor	Bladder	3.107
TCGA-GC-A6I3-01	Primary Tumor	Bladder	3.07
TCGA-DK-AA6S-01	Primary Tumor	Bladder	3.063
TCGA-G2-AA3C-01	Primary Tumor	Bladder	3.063
TCGA-MV-A51V-01	Primary Tumor	Bladder	3.014
TCGA-CU-A5W6-01	Primary Tumor	Bladder	2.963
TCGA-K4-A3WU-01	Primary Tumor	Bladder	2.942
TCGA-FD-A3B5-01	Primary Tumor	Bladder	2.905
TCGA-FD-A62S-01	Primary Tumor	Bladder	2.889
TCGA-K4-A4AB-01	Primary Tumor	Bladder	2.855
TCGA-FD-A3SP-01	Primary Tumor	Bladder	2.808
TCGA-R3-A69X-01	Primary Tumor	Bladder	2.807
TCGA-BL-A13J-01	Primary Tumor	Bladder	2.784
TCGA-FD-A5BV-01	Primary Tumor	Bladder	2.736
TCGA-DK-A2I1-01	Primary Tumor	Bladder	2.711
TCGA-DK-A2I4-01	Primary Tumor	Bladder	2.622
TCGA-FD-A5BR-01	Primary Tumor	Bladder	2.605
TCGA-4Z-AA7N-01	Primary Tumor	Bladder	2.549
TCGA-ZF-AA54-01	Primary Tumor	Bladder	2.522
TCGA-GC-A3WC-01	Primary Tumor	Bladder	2.499
TCGA-XF-AAN0-01	Primary Tumor	Bladder	2.455
TCGA-GU-A762-01	Primary Tumor	Bladder	2.446
TCGA-DK-AA6L-01	Primary Tumor	Bladder	2.436
TCGA-XF-A9SL-01	Primary Tumor	Bladder	2.414
TCGA-DK-A3IU-01	Primary Tumor	Bladder	2.34
TCGA-FD-A6TG-01	Primary Tumor	Bladder	2.33
TCGA-E7-A541-01	Primary Tumor	Bladder	2.309
TCGA-FD-A5C0-01	Primary Tumor	Bladder	2.215
TCGA-DK-A3IT-01	Primary Tumor	Bladder	2.199
TCGA-K4-A5RI-01	Primary Tumor	Bladder	2.176
TCGA-XF-AAMJ-01	Primary Tumor	Bladder	2.163
TCGA-K4-A3WS-01	Primary Tumor	Bladder	2.141
TCGA-SY-A9G5-01	Primary Tumor	Bladder	2.13
TCGA-DK-A1AF-01	Primary Tumor	Bladder	2.051
TCGA-BL-A5ZZ-01	Primary Tumor	Bladder	2.041
TCGA-E7-A97Q-01	Primary Tumor	Bladder	2.034
TCGA-4Z-AA7Q-01	Primary Tumor	Bladder	1.998
TCGA-K4-A83P-01	Primary Tumor	Bladder	1.988
TCGA-KQ-A41R-01	Primary Tumor	Bladder	1.972
TCGA-ZF-AA5P-01	Primary Tumor	Bladder	1.966
TCGA-DK-A3X2-01	Primary Tumor	Bladder	1.877
TCGA-FD-A6TA-01	Primary Tumor	Bladder	1.877
TCGA-GV-A3JV-01	Primary Tumor	Bladder	1.877
TCGA-LT-A5Z6-01	Primary Tumor	Bladder	1.775
TCGA-2F-A9KO-01	Primary Tumor	Bladder	1.725
TCGA-GV-A40G-01	Primary Tumor	Bladder	1.635
TCGA-K4-A5RH-01	Primary Tumor	Bladder	1.63
TCGA-DK-A3IK-01	Primary Tumor	Bladder	1.614
TCGA-FD-A6TK-01	Primary Tumor	Bladder	1.551
TCGA-XF-AAN7-01	Primary Tumor	Bladder	1.549
TCGA-K4-AAQO-01	Primary Tumor	Bladder	1.507
TCGA-E7-A3X6-01	Primary Tumor	Bladder	1.505
TCGA-C4-A0F0-01	Primary Tumor	Bladder	1.493
TCGA-XF-A9SW-01	Primary Tumor	Bladder	1.484
TCGA-XF-A8HF-01	Primary Tumor	Bladder	1.447
TCGA-XF-A9SI-01	Primary Tumor	Bladder	1.437
TCGA-XF-AAMG-01	Primary Tumor	Bladder	1.421
TCGA-BT-A0YX-01	Primary Tumor	Bladder	1.41
TCGA-UY-A9PH-01	Primary Tumor	Bladder	1.404
TCGA-FD-A43U-01	Primary Tumor	Bladder	1.403
TCGA-CU-A0YR-01	Primary Tumor	Bladder	1.395
TCGA-G2-A3IE-01	Primary Tumor	Bladder	1.377
TCGA-GU-A767-01	Primary Tumor	Bladder	1.344
TCGA-UY-A9PB-01	Primary Tumor	Bladder	1.316
TCGA-XF-A9SM-01	Primary Tumor	Bladder	1.303
TCGA-GV-A3JW-01	Primary Tumor	Bladder	1.28
TCGA-XF-A8HE-01	Primary Tumor	Bladder	1.265
TCGA-BT-A20J-01	Primary Tumor	Bladder	1.255
TCGA-BT-A20X-01	Primary Tumor	Bladder	1.24
TCGA-FD-A5BX-01	Primary Tumor	Bladder	1.232
TCGA-KQ-A41P-01	Primary Tumor	Bladder	1.217
TCGA-BT-A3PH-01	Primary Tumor	Bladder	1.166
TCGA-DK-AA77-01	Primary Tumor	Bladder	1.163
TCGA-XF-A8HD-01	Primary Tumor	Bladder	1.161
TCGA-CU-A0YO-01	Primary Tumor	Bladder	1.155
TCGA-XF-A9T4-01	Primary Tumor	Bladder	1.153
TCGA-DK-AA6P-01	Primary Tumor	Bladder	1.109
TCGA-GD-A2C5-01	Primary Tumor	Bladder	1.086
TCGA-FD-A6TE-01	Primary Tumor	Bladder	1.067
TCGA-GC-A3I6-01	Primary Tumor	Bladder	0.9903
TCGA-UY-A78K-01	Primary Tumor	Bladder	0.9749
TCGA-4Z-AA7O-01	Primary Tumor	Bladder	0.9573
TCGA-G2-AA3B-01	Primary Tumor	Bladder	0.9543
TCGA-UY-A9PA-01	Primary Tumor	Bladder	0.9184
TCGA-GC-A3BM-01	Primary Tumor	Bladder	0.8942
TCGA-GU-AATO-01	Primary Tumor	Bladder	0.8834
TCGA-GD-A76B-01	Primary Tumor	Bladder	0.88
TCGA-BT-A3PJ-01	Primary Tumor	Bladder	0.8649
TCGA-S5-A6DX-01	Primary Tumor	Bladder	0.8555
TCGA-UY-A8OD-01	Primary Tumor	Bladder	0.854
TCGA-ZF-A9RC-01	Primary Tumor	Bladder	0.8465
TCGA-GC-A3RD-01	Primary Tumor	Bladder	0.8421
TCGA-PQ-A6FN-01	Primary Tumor	Bladder	0.8313
TCGA-DK-A1A7-01	Primary Tumor	Bladder	0.7902
TCGA-XF-AAN3-01	Primary Tumor	Bladder	0.7901
TCGA-G2-A2EF-01	Primary Tumor	Bladder	0.7632
TCGA-G2-A2EC-01	Primary Tumor	Bladder	0.7511
TCGA-E7-A85H-01	Primary Tumor	Bladder	0.7381
TCGA-FD-A62P-01	Primary Tumor	Bladder	0.698
TCGA-DK-A6B1-01	Primary Tumor	Bladder	0.6771
TCGA-GU-AATQ-01	Primary Tumor	Bladder	0.6625
TCGA-DK-AA6W-01	Primary Tumor	Bladder	0.6158
TCGA-FD-A3SN-01	Primary Tumor	Bladder	0.6005
TCGA-FD-A43P-01	Primary Tumor	Bladder	0.5383
TCGA-FD-A3B3-01	Primary Tumor	Bladder	0.5338
TCGA-CF-A1HS-01	Primary Tumor	Bladder	0.4494
TCGA-K4-A5RJ-01	Primary Tumor	Bladder	0.4475
TCGA-E7-A8O8-01	Primary Tumor	Bladder	0.4167
TCGA-ZF-A9R1-01	Primary Tumor	Bladder	0.3739
TCGA-XF-AAMW-01	Primary Tumor	Bladder	0.3698
TCGA-DK-A2I2-01	Primary Tumor	Bladder	0.3408
TCGA-CU-A3YL-01	Primary Tumor	Bladder	0.3299
TCGA-UY-A78P-01	Primary Tumor	Bladder	0.3274
TCGA-DK-A3IM-01	Primary Tumor	Bladder	0.3211
TCGA-ZF-A9R9-01	Primary Tumor	Bladder	0.3162
TCGA-XF-A9SH-01	Primary Tumor	Bladder	0.3134
TCGA-XF-AAN5-01	Primary Tumor	Bladder	0.2982
TCGA-4Z-AA82-01	Primary Tumor	Bladder	0.2928
TCGA-ZF-A9R5-01	Primary Tumor	Bladder	0.2678
TCGA-CU-A72E-01	Primary Tumor	Bladder	0.1966
TCGA-FD-A6TD-01	Primary Tumor	Bladder	0.1468
TCGA-XF-A9SY-01	Primary Tumor	Bladder	0.1206
TCGA-ZF-AA52-01	Primary Tumor	Bladder	0.115
TCGA-BT-A20T-01	Primary Tumor	Bladder	0.1005
TCGA-XF-AAMQ-01	Primary Tumor	Bladder	0.0568
TCGA-ZF-A9R7-01	Primary Tumor	Bladder	0.0521
TCGA-BT-A2LB-01	Primary Tumor	Bladder	0.0132
TCGA-BT-A20W-01	Primary Tumor	Bladder	-0.0269
TCGA-CF-A9FL-01	Primary Tumor	Bladder	-0.0375
TCGA-UY-A78M-01	Primary Tumor	Bladder	-0.0649
TCGA-FD-A6TC-01	Primary Tumor	Bladder	-0.125
TCGA-XF-AAMZ-01	Primary Tumor	Bladder	-0.1315
TCGA-YF-AA3M-01	Primary Tumor	Bladder	-0.1445
TCGA-XF-AAMH-01	Primary Tumor	Bladder	-0.1526
TCGA-GC-A3YS-01	Primary Tumor	Bladder	-0.2302
TCGA-CF-A47T-01	Primary Tumor	Bladder	-0.2308
TCGA-DK-A6B6-01	Primary Tumor	Bladder	-0.2394
TCGA-G2-A3VY-01	Primary Tumor	Bladder	-0.2463
TCGA-ZF-AA58-01	Primary Tumor	Bladder	-0.2851
TCGA-2F-A9KW-01	Primary Tumor	Bladder	-0.3058
TCGA-H4-A2HQ-01	Primary Tumor	Bladder	-0.3144
TCGA-FD-A43N-01	Primary Tumor	Bladder	-0.3172
TCGA-GU-AATP-01	Primary Tumor	Bladder	-0.3221
TCGA-FJ-A3Z7-01	Primary Tumor	Bladder	-0.3447
TCGA-GC-A3OO-01	Primary Tumor	Bladder	-0.3481
TCGA-GV-A3JX-01	Primary Tumor	Bladder	-0.3803
TCGA-CF-A7I0-01	Primary Tumor	Bladder	-0.3908
TCGA-XF-A9T5-01	Primary Tumor	Bladder	-0.4056
TCGA-GC-A3RB-01	Primary Tumor	Bladder	-0.4115
TCGA-ZF-AA5N-01	Primary Tumor	Bladder	-0.4214
TCGA-4Z-AA7R-01	Primary Tumor	Bladder	-0.4374
TCGA-FD-A3SS-01	Primary Tumor	Bladder	-0.4446
TCGA-FD-A62O-01	Primary Tumor	Bladder	-0.4466
TCGA-BT-A42C-01	Primary Tumor	Bladder	-0.4487
TCGA-ZF-A9RM-01	Primary Tumor	Bladder	-0.4507
TCGA-XF-A9T0-01	Primary Tumor	Bladder	-0.4544
TCGA-5N-A9KM-01	Primary Tumor	Bladder	-0.4913
TCGA-GV-A3JZ-01	Primary Tumor	Bladder	-0.4929
TCGA-BT-A20U-01	Primary Tumor	Bladder	-0.4981
TCGA-2F-A9KT-01	Primary Tumor	Bladder	-0.4983
TCGA-E7-A677-01	Primary Tumor	Bladder	-0.5037
TCGA-DK-A1A6-01	Primary Tumor	Bladder	-0.53
TCGA-HQ-A5NE-01	Primary Tumor	Bladder	-0.5313
TCGA-4Z-AA7S-01	Primary Tumor	Bladder	-0.5453
TCGA-GV-A3QK-01	Primary Tumor	Bladder	-0.6408
TCGA-DK-A3IN-01	Primary Tumor	Bladder	-0.6697
TCGA-BT-A20N-01	Primary Tumor	Bladder	-0.6746
TCGA-XF-A9T6-01	Primary Tumor	Bladder	-0.7217
TCGA-E7-A4XJ-01	Primary Tumor	Bladder	-0.733
TCGA-GU-A764-01	Primary Tumor	Bladder	-0.7342
TCGA-BT-A3PK-01	Primary Tumor	Bladder	-0.7368
TCGA-FJ-A3ZF-01	Primary Tumor	Bladder	-0.7384
TCGA-DK-AA76-01	Primary Tumor	Bladder	-0.7483
TCGA-FD-A3SQ-01	Primary Tumor	Bladder	-0.7723
TCGA-DK-A2I6-01	Primary Tumor	Bladder	-0.7981
TCGA-DK-A3X1-01	Primary Tumor	Bladder	-0.8036
TCGA-DK-A1AE-01	Primary Tumor	Bladder	-0.8274
TCGA-BT-A20V-01	Primary Tumor	Bladder	-0.8382
TCGA-G2-A2EO-01	Primary Tumor	Bladder	-0.8596
TCGA-FJ-A871-01	Primary Tumor	Bladder	-0.8706
TCGA-CF-A3MI-01	Primary Tumor	Bladder	-0.9039
TCGA-ZF-AA4W-01	Primary Tumor	Bladder	-0.9081
TCGA-UY-A9PD-01	Primary Tumor	Bladder	-0.9258
TCGA-ZF-AA4R-01	Primary Tumor	Bladder	-0.9798
TCGA-GV-A40E-01	Primary Tumor	Bladder	-0.9837
TCGA-XF-AAMR-01	Primary Tumor	Bladder	-1.021
TCGA-FD-A43Y-01	Primary Tumor	Bladder	-1.044
TCGA-G2-AA3D-01	Primary Tumor	Bladder	-1.073
TCGA-K4-A6FZ-01	Primary Tumor	Bladder	-1.091
TCGA-CF-A9FF-01	Primary Tumor	Bladder	-1.092
TCGA-YC-A8S6-01	Primary Tumor	Bladder	-1.094
TCGA-H4-A2HO-01	Primary Tumor	Bladder	-1.096
TCGA-ZF-AA5H-01	Primary Tumor	Bladder	-1.155
TCGA-K4-A54R-01	Primary Tumor	Bladder	-1.17
TCGA-DK-A1A5-01	Primary Tumor	Bladder	-1.189
TCGA-C4-A0F6-01	Primary Tumor	Bladder	-1.191
TCGA-E7-A3Y1-01	Primary Tumor	Bladder	-1.242
TCGA-FD-A3NA-01	Primary Tumor	Bladder	-1.263
TCGA-GV-A6ZA-01	Primary Tumor	Bladder	-1.305
TCGA-2F-A9KP-01	Primary Tumor	Bladder	-1.363
TCGA-E7-A97P-01	Primary Tumor	Bladder	-1.376
TCGA-GU-A766-01	Primary Tumor	Bladder	-1.384
TCGA-4Z-AA7W-01	Primary Tumor	Bladder	-1.42
TCGA-YC-A89H-01	Primary Tumor	Bladder	-1.457
TCGA-GU-A42R-01	Primary Tumor	Bladder	-1.463
TCGA-4Z-AA86-01	Primary Tumor	Bladder	-1.464
TCGA-5N-A9KI-01	Primary Tumor	Bladder	-1.476
TCGA-CF-A47V-01	Primary Tumor	Bladder	-1.505
TCGA-G2-A2EK-01	Primary Tumor	Bladder	-1.517
TCGA-ZF-A9RF-01	Primary Tumor	Bladder	-1.573
TCGA-DK-A6AV-01	Primary Tumor	Bladder	-1.614
TCGA-GC-A6I1-01	Primary Tumor	Bladder	-1.695
TCGA-HQ-A2OF-01	Primary Tumor	Bladder	-1.702
TCGA-E7-A8O7-01	Primary Tumor	Bladder	-1.703
TCGA-ZF-A9R4-01	Primary Tumor	Bladder	-1.711
TCGA-E7-A4IJ-01	Primary Tumor	Bladder	-1.733
TCGA-DK-A1AB-01	Primary Tumor	Bladder	-1.749
TCGA-FT-A3EE-01	Primary Tumor	Bladder	-1.767
TCGA-CF-A5U8-01	Primary Tumor	Bladder	-1.806
TCGA-ZF-AA4V-01	Primary Tumor	Bladder	-1.82
TCGA-DK-AA6R-01	Primary Tumor	Bladder	-1.85
TCGA-UY-A78N-01	Primary Tumor	Bladder	-1.865
TCGA-4Z-AA83-01	Primary Tumor	Bladder	-1.871
TCGA-UY-A8OC-01	Primary Tumor	Bladder	-1.874
TCGA-LT-A8JT-01	Primary Tumor	Bladder	-1.993
TCGA-FD-A3N6-01	Primary Tumor	Bladder	-2.01
TCGA-HQ-A5ND-01	Primary Tumor	Bladder	-2.041
TCGA-ZF-AA4N-01	Primary Tumor	Bladder	-2.081
TCGA-UY-A9PE-01	Primary Tumor	Bladder	-2.124
TCGA-YF-AA3L-01	Primary Tumor	Bladder	-2.133
TCGA-DK-A3IL-01	Primary Tumor	Bladder	-2.143
TCGA-ZF-AA4T-01	Primary Tumor	Bladder	-2.195
TCGA-4Z-AA80-01	Primary Tumor	Bladder	-2.291
TCGA-ZF-AA56-01	Primary Tumor	Bladder	-2.296
TCGA-XF-A8HG-01	Primary Tumor	Bladder	-2.301
TCGA-G2-A2EJ-01	Primary Tumor	Bladder	-2.334
TCGA-E7-A7XN-01	Primary Tumor	Bladder	-2.353
TCGA-2F-A9KQ-01	Primary Tumor	Bladder	-2.37
TCGA-G2-A3IB-01	Primary Tumor	Bladder	-2.381
TCGA-E5-A2PC-01	Primary Tumor	Bladder	-2.392
TCGA-GD-A3OQ-01	Primary Tumor	Bladder	-2.503
TCGA-DK-A3WW-01	Primary Tumor	Bladder	-2.522
TCGA-ZF-A9R0-01	Primary Tumor	Bladder	-2.571
TCGA-K4-A4AC-01	Primary Tumor	Bladder	-2.575
TCGA-BT-A2LA-01	Primary Tumor	Bladder	-2.66
TCGA-FJ-A3ZE-01	Primary Tumor	Bladder	-2.783
TCGA-XF-AAN1-01	Primary Tumor	Bladder	-2.788
TCGA-GD-A3OS-01	Primary Tumor	Bladder	-2.798
TCGA-GC-A3RC-01	Primary Tumor	Bladder	-2.821
TCGA-XF-AAN2-01	Primary Tumor	Bladder	-2.881
TCGA-DK-A1AA-01	Primary Tumor	Bladder	-2.907
TCGA-LC-A66R-01	Primary Tumor	Bladder	-2.993
TCGA-XF-A9ST-01	Primary Tumor	Bladder	-3.002
TCGA-G2-A2ES-01	Primary Tumor	Bladder	-3.056
TCGA-C4-A0F7-01	Primary Tumor	Bladder	-3.106
TCGA-DK-AA6U-01	Primary Tumor	Bladder	-3.113
TCGA-BT-A42E-01	Primary Tumor	Bladder	-3.133
TCGA-GD-A6C6-01	Primary Tumor	Bladder	-3.148
TCGA-CF-A1HR-01	Primary Tumor	Bladder	-3.205
TCGA-C4-A0EZ-01	Primary Tumor	Bladder	-3.209
TCGA-E7-A519-01	Primary Tumor	Bladder	-3.209
TCGA-UY-A78O-01	Primary Tumor	Bladder	-3.209
TCGA-BT-A2LD-01	Primary Tumor	Bladder	-3.348
TCGA-CF-A9FM-01	Primary Tumor	Bladder	-3.387
TCGA-CF-A3MF-01	Primary Tumor	Bladder	-3.495
TCGA-DK-AA6X-01	Primary Tumor	Bladder	-3.506
TCGA-CU-A0YN-01	Primary Tumor	Bladder	-3.508
TCGA-CU-A3QU-01	Primary Tumor	Bladder	-3.556
TCGA-G2-AA3F-01	Primary Tumor	Bladder	-3.633
TCGA-DK-AA6Q-01	Primary Tumor	Bladder	-3.657
TCGA-HQ-A2OE-01	Primary Tumor	Bladder	-3.67
TCGA-GV-A3QF-01	Primary Tumor	Bladder	-3.727
TCGA-DK-A3WX-01	Primary Tumor	Bladder	-3.728
TCGA-CF-A47Y-01	Primary Tumor	Bladder	-3.779
TCGA-BT-A20Q-01	Primary Tumor	Bladder	-3.843
TCGA-FJ-A3Z9-01	Primary Tumor	Bladder	-3.855
TCGA-FD-A6TI-01	Primary Tumor	Bladder	-3.924
TCGA-E7-A5KE-01	Primary Tumor	Bladder	-3.984
TCGA-CF-A47W-01	Primary Tumor	Bladder	-4.014
TCGA-DK-AA6M-01	Primary Tumor	Bladder	-4.017
TCGA-C4-A0F1-01	Primary Tumor	Bladder	-4.042
TCGA-DK-A3IV-01	Primary Tumor	Bladder	-4.045
TCGA-UY-A8OB-01	Primary Tumor	Bladder	-4.173
TCGA-GU-A763-01	Primary Tumor	Bladder	-4.255
TCGA-4Z-AA87-01	Primary Tumor	Bladder	-4.289
TCGA-ZF-AA4X-01	Primary Tumor	Bladder	-4.297
TCGA-ZF-A9R3-01	Primary Tumor	Bladder	-4.302
TCGA-DK-A6B5-01	Primary Tumor	Bladder	-4.431
TCGA-CF-A3MH-01	Primary Tumor	Bladder	-4.49
TCGA-CF-A5UA-01	Primary Tumor	Bladder	-4.492
TCGA-CF-A47X-01	Primary Tumor	Bladder	-4.496
TCGA-E7-A7DU-01	Primary Tumor	Bladder	-4.516
TCGA-CF-A47S-01	Primary Tumor	Bladder	-4.577
TCGA-2F-A9KR-01	Primary Tumor	Bladder	-4.604
TCGA-E7-A678-01	Primary Tumor	Bladder	-4.636
TCGA-E7-A6ME-01	Primary Tumor	Bladder	-4.847
TCGA-DK-A1AC-01	Primary Tumor	Bladder	-4.916
TCGA-DK-AA75-01	Primary Tumor	Bladder	-4.928
TCGA-UY-A78L-01	Primary Tumor	Bladder	-5.002
TCGA-FD-A43X-01	Primary Tumor	Bladder	-5.046
TCGA-DK-AA71-01	Primary Tumor	Bladder	-5.195
TCGA-4Z-AA84-01	Primary Tumor	Bladder	-5.362
TCGA-DK-A6AW-01	Primary Tumor	Bladder	-5.563
TCGA-ZF-A9RE-01	Primary Tumor	Bladder	-5.579
TCGA-PQ-A6FI-01	Primary Tumor	Bladder	-6.024
TCGA-S5-AA26-01	Primary Tumor	Bladder	-6.039
TCGA-KQ-A41O-01	Primary Tumor	Bladder	-6.13
TCGA-E7-A6MF-01	Primary Tumor	Bladder	-6.247
TCGA-XF-A8HC-01	Primary Tumor	Bladder	-6.247
TCGA-DK-A6B0-01	Primary Tumor	Bladder	-6.374
TCGA-GV-A3QH-01	Primary Tumor	Bladder	-6.407
TCGA-G2-A2EL-01	Primary Tumor	Bladder	-6.427
TCGA-ZF-AA53-01	Primary Tumor	Bladder	-6.513
TCGA-DK-A3IS-01	Primary Tumor	Bladder	-6.562
TCGA-FD-A3N5-01	Primary Tumor	Bladder	-6.656
TCGA-GC-A4ZW-01	Primary Tumor	Bladder	-6.771
TCGA-FD-A3B6-01	Primary Tumor	Bladder	-6.792
TCGA-CF-A9FH-01	Primary Tumor	Bladder	-6.879
TCGA-4Z-AA81-01	Primary Tumor	Bladder	-7.054
TCGA-FD-A3SO-01	Primary Tumor	Bladder	-7.213
TCGA-E7-A5KF-01	Primary Tumor	Bladder	-7.26
TCGA-KQ-A41Q-01	Primary Tumor	Bladder	-7.437
TCGA-DK-A1AG-01	Primary Tumor	Bladder	-7.579
TCGA-4Z-AA89-01	Primary Tumor	Bladder	-7.85
TCGA-XF-A8HI-01	Primary Tumor	Bladder	-7.853
TCGA-E5-A4TZ-01	Primary Tumor	Bladder	-7.897
TCGA-BT-A20P-01	Primary Tumor	Bladder	-8.033
TCGA-XF-AAML-01	Primary Tumor	Bladder	-8.173
TCGA-CU-A3KJ-01	Primary Tumor	Bladder	-8.18
TCGA-BT-A42F-01	Primary Tumor	Bladder	-8.22
TCGA-XF-A8HB-01	Primary Tumor	Bladder	-8.364
TCGA-ZF-AA4U-01	Primary Tumor	Bladder	-8.406
TCGA-CF-A8HY-01	Primary Tumor	Bladder	-8.796
TCGA-GU-A42Q-01	Primary Tumor	Bladder	-8.819
TCGA-CF-A8HX-01	Primary Tumor	Bladder	-8.891
TCGA-YC-A9TC-01	Primary Tumor	Bladder	-8.991
TCGA-ZF-A9RN-01	Primary Tumor	Bladder	-9.232
TCGA-ZF-A9R2-01	Primary Tumor	Bladder	-9.93
TCGA-CF-A27C-01	Primary Tumor	Bladder	-9.947
TCGA-E7-A7PW-01	Primary Tumor	Bladder	-9.995
TCGA-E5-A4U1-01	Primary Tumor	Bladder	-10.28
TCGA-GV-A3QI-01	Primary Tumor	Bladder	-11.29
TCGA-4Z-AA7Y-01	Primary Tumor	Bladder	-11.85
TCGA-ZF-A9RL-01	Primary Tumor	Bladder	-13.31
TCGA-CF-A3MG-01	Primary Tumor	Bladder	-14.54
TCGA-BH-A0C3-01	Primary Tumor	Breast	10.51
TCGA-D8-A1XA-01	Primary Tumor	Breast	10.43
TCGA-A8-A09Q-01	Primary Tumor	Breast	10.02
TCGA-A8-A08I-01	Primary Tumor	Breast	9.36
TCGA-A7-A0CD-01	Primary Tumor	Breast	9.3
TCGA-A2-A1FX-01	Primary Tumor	Breast	9.12
TCGA-A8-A06Z-01	Primary Tumor	Breast	9.088
TCGA-A8-A09W-01	Primary Tumor	Breast	8.931
TCGA-BH-A0B4-01	Primary Tumor	Breast	8.907
TCGA-E2-A1BC-01	Primary Tumor	Breast	8.583
TCGA-BH-A0H0-01	Primary Tumor	Breast	8.568
TCGA-E9-A1N5-01	Primary Tumor	Breast	8.563
TCGA-AO-A0JG-01	Primary Tumor	Breast	8.435
TCGA-AO-A0JF-01	Primary Tumor	Breast	8.366
TCGA-AR-A1AJ-01	Primary Tumor	Breast	8.352
TCGA-AR-A255-01	Primary Tumor	Breast	8.347
TCGA-BH-A0DI-01	Primary Tumor	Breast	8.336
TCGA-AR-A0TW-01	Primary Tumor	Breast	8.248
TCGA-E2-A14O-01	Primary Tumor	Breast	8.246
TCGA-E2-A15M-01	Primary Tumor	Breast	8.085
TCGA-EW-A1PD-01	Primary Tumor	Breast	8.004
TCGA-A8-A09K-01	Primary Tumor	Breast	8.003
TCGA-GM-A2DC-01	Primary Tumor	Breast	7.892
TCGA-D8-A1Y3-01	Primary Tumor	Breast	7.881
TCGA-E9-A1NE-01	Primary Tumor	Breast	7.804
TCGA-A2-A4S1-01	Primary Tumor	Breast	7.755
TCGA-A2-A25E-01	Primary Tumor	Breast	7.746
TCGA-A7-A4SB-01	Primary Tumor	Breast	7.719
TCGA-BH-A18H-01	Primary Tumor	Breast	7.658
TCGA-AO-A03L-01	Primary Tumor	Breast	7.63
TCGA-A2-A259-01	Primary Tumor	Breast	7.604
TCGA-S3-A6ZH-01	Primary Tumor	Breast	7.58
TCGA-AC-A6IV-01	Primary Tumor	Breast	7.573
TCGA-A2-A0YH-01	Primary Tumor	Breast	7.57
TCGA-EW-A1J5-01	Primary Tumor	Breast	7.541
TCGA-BH-A0AU-01	Primary Tumor	Breast	7.524
TCGA-A8-A07P-01	Primary Tumor	Breast	7.51
TCGA-A2-A0CL-01	Primary Tumor	Breast	7.504
TCGA-BH-A0DQ-01	Primary Tumor	Breast	7.502
TCGA-A8-A08H-01	Primary Tumor	Breast	7.446
TCGA-BH-A1F5-01	Primary Tumor	Breast	7.3
TCGA-D8-A27G-01	Primary Tumor	Breast	7.294
TCGA-A8-A07J-01	Primary Tumor	Breast	7.248
TCGA-A2-A0CT-01	Primary Tumor	Breast	7.237
TCGA-B6-A1KC-01	Primary Tumor	Breast	7.233
TCGA-E9-A22A-01	Primary Tumor	Breast	7.209
TCGA-D8-A1JU-01	Primary Tumor	Breast	7.206
TCGA-B6-A0IN-01	Primary Tumor	Breast	7.193
TCGA-A2-A04P-01	Primary Tumor	Breast	7.15
TCGA-BH-A1F0-01	Primary Tumor	Breast	7.107
TCGA-D8-A1X5-01	Primary Tumor	Breast	7.089
TCGA-A1-A0SG-01	Primary Tumor	Breast	7.074
TCGA-E2-A14S-01	Primary Tumor	Breast	7.057
TCGA-E9-A1R4-01	Primary Tumor	Breast	7.025
TCGA-BH-A0E7-01	Primary Tumor	Breast	7.024
TCGA-E9-A1RE-01	Primary Tumor	Breast	7.019
TCGA-AN-A0XL-01	Primary Tumor	Breast	7.014
TCGA-GI-A2C8-01	Primary Tumor	Breast	7.002
TCGA-PL-A8LZ-01	Primary Tumor	Breast	6.982
TCGA-BH-A0BP-01	Primary Tumor	Breast	6.976
TCGA-B6-A0I8-01	Primary Tumor	Breast	6.962
TCGA-A8-A085-01	Primary Tumor	Breast	6.958
TCGA-AQ-A04H-01	Primary Tumor	Breast	6.941
TCGA-A2-A25D-01	Primary Tumor	Breast	6.915
TCGA-BH-A0B7-01	Primary Tumor	Breast	6.894
TCGA-D8-A1XU-01	Primary Tumor	Breast	6.83
TCGA-S3-AA14-01	Primary Tumor	Breast	6.826
TCGA-A8-A06N-01	Primary Tumor	Breast	6.812
TCGA-D8-A1Y0-01	Primary Tumor	Breast	6.808
TCGA-A8-A09N-01	Primary Tumor	Breast	6.793
TCGA-BH-A1EU-01	Primary Tumor	Breast	6.79
TCGA-A7-A26J-01	Primary Tumor	Breast	6.753
TCGA-A8-A09A-01	Primary Tumor	Breast	6.705
TCGA-D8-A1XM-01	Primary Tumor	Breast	6.703
TCGA-D8-A1X9-01	Primary Tumor	Breast	6.68
TCGA-A2-A0EN-01	Primary Tumor	Breast	6.679
TCGA-BH-A6R8-01	Primary Tumor	Breast	6.672
TCGA-D8-A1X7-01	Primary Tumor	Breast	6.641
TCGA-BH-A1EW-01	Primary Tumor	Breast	6.626
TCGA-BH-A0DX-01	Primary Tumor	Breast	6.604
TCGA-E2-A155-01	Primary Tumor	Breast	6.588
TCGA-AR-A24L-01	Primary Tumor	Breast	6.58
TCGA-A8-A0AD-01	Primary Tumor	Breast	6.558
TCGA-WT-AB41-01	Primary Tumor	Breast	6.534
TCGA-A2-A4S3-01	Primary Tumor	Breast	6.526
TCGA-BH-A0BM-01	Primary Tumor	Breast	6.485
TCGA-E2-A1IE-01	Primary Tumor	Breast	6.466
TCGA-LL-A740-01	Primary Tumor	Breast	6.456
TCGA-AC-A2BM-01	Primary Tumor	Breast	6.425
TCGA-BH-A0DV-01	Primary Tumor	Breast	6.418
TCGA-BH-A0C0-01	Primary Tumor	Breast	6.399
TCGA-AR-A0TQ-01	Primary Tumor	Breast	6.389
TCGA-AC-A6IX-01	Primary Tumor	Breast	6.384
TCGA-E2-A109-01	Primary Tumor	Breast	6.38
TCGA-BH-A0DE-01	Primary Tumor	Breast	6.345
TCGA-A7-A3J1-01	Primary Tumor	Breast	6.341
TCGA-AR-A1AO-01	Primary Tumor	Breast	6.336
TCGA-A8-A09X-01	Primary Tumor	Breast	6.332
TCGA-A2-A1FV-01	Primary Tumor	Breast	6.322
TCGA-AO-A03O-01	Primary Tumor	Breast	6.313
TCGA-BH-A1FG-01	Primary Tumor	Breast	6.31
TCGA-A2-A0YT-01	Primary Tumor	Breast	6.274
TCGA-BH-A18M-01	Primary Tumor	Breast	6.266
TCGA-A8-A07G-01	Primary Tumor	Breast	6.221
TCGA-AR-A2LQ-01	Primary Tumor	Breast	6.212
TCGA-E2-A1B5-01	Primary Tumor	Breast	6.201
TCGA-AR-A24O-01	Primary Tumor	Breast	6.181
TCGA-E9-A5FL-01	Primary Tumor	Breast	6.151
TCGA-HN-A2OB-01	Primary Tumor	Breast	6.135
TCGA-EW-A1P1-01	Primary Tumor	Breast	6.131
TCGA-A2-A0ER-01	Primary Tumor	Breast	6.112
TCGA-E9-A1RI-01	Primary Tumor	Breast	6.086
TCGA-BH-A201-01	Primary Tumor	Breast	6.068
TCGA-AR-A24V-01	Primary Tumor	Breast	6.055
TCGA-E2-A15E-01	Primary Tumor	Breast	6.031
TCGA-E9-A1QZ-01	Primary Tumor	Breast	6.012
TCGA-AR-A24R-01	Primary Tumor	Breast	6.007
TCGA-A8-A09C-01	Primary Tumor	Breast	6.005
TCGA-E9-A3Q9-01	Primary Tumor	Breast	5.997
TCGA-S3-AA12-01	Primary Tumor	Breast	5.992
TCGA-E2-A1II-01	Primary Tumor	Breast	5.986
TCGA-A2-A1G0-01	Primary Tumor	Breast	5.979
TCGA-BH-A0HK-01	Primary Tumor	Breast	5.963
TCGA-A8-A07U-01	Primary Tumor	Breast	5.959
TCGA-A7-A0DB-01	Primary Tumor	Breast	5.957
TCGA-AR-A0U4-01	Primary Tumor	Breast	5.948
TCGA-AN-A049-01	Primary Tumor	Breast	5.926
TCGA-EW-A1OV-01	Primary Tumor	Breast	5.925
TCGA-A2-A25F-01	Primary Tumor	Breast	5.899
TCGA-BH-A1F2-01	Primary Tumor	Breast	5.887
TCGA-BH-A0AW-01	Primary Tumor	Breast	5.873
TCGA-BH-A0BL-01	Primary Tumor	Breast	5.865
TCGA-A8-A08C-01	Primary Tumor	Breast	5.858
TCGA-S3-AA17-01	Primary Tumor	Breast	5.854
TCGA-A1-A0SI-01	Primary Tumor	Breast	5.852
TCGA-EW-A1PB-01	Primary Tumor	Breast	5.846
TCGA-BH-A0BD-01	Primary Tumor	Breast	5.808
TCGA-A2-A0EP-01	Primary Tumor	Breast	5.8
TCGA-A8-A07W-01	Primary Tumor	Breast	5.778
TCGA-AO-A0JJ-01	Primary Tumor	Breast	5.773
TCGA-BH-A1FB-01	Primary Tumor	Breast	5.766
TCGA-A2-A0T6-01	Primary Tumor	Breast	5.764
TCGA-AQ-A54O-01	Primary Tumor	Breast	5.757
TCGA-E9-A1N6-01	Primary Tumor	Breast	5.752
TCGA-B6-A2IU-01	Primary Tumor	Breast	5.749
TCGA-AC-A3OD-01	Primary Tumor	Breast	5.738
TCGA-E2-A15F-01	Primary Tumor	Breast	5.736
TCGA-AC-A23C-01	Primary Tumor	Breast	5.728
TCGA-AC-A3BB-01	Primary Tumor	Breast	5.719
TCGA-E9-A1RG-01	Primary Tumor	Breast	5.715
TCGA-AN-A0FW-01	Primary Tumor	Breast	5.674
TCGA-E2-A14W-01	Primary Tumor	Breast	5.674
TCGA-AO-A03M-01	Primary Tumor	Breast	5.665
TCGA-A2-A0T4-01	Primary Tumor	Breast	5.664
TCGA-A2-A0YG-01	Primary Tumor	Breast	5.662
TCGA-E2-A15P-01	Primary Tumor	Breast	5.658
TCGA-AR-A2LO-01	Primary Tumor	Breast	5.637
TCGA-A8-A06P-01	Primary Tumor	Breast	5.631
TCGA-BH-A0DK-01	Primary Tumor	Breast	5.622
TCGA-A8-A06O-01	Primary Tumor	Breast	5.613
TCGA-A2-A0YI-01	Primary Tumor	Breast	5.568
TCGA-A8-A09D-01	Primary Tumor	Breast	5.567
TCGA-B6-A0X7-01	Primary Tumor	Breast	5.563
TCGA-AR-A0TS-01	Primary Tumor	Breast	5.56
TCGA-C8-A3M8-01	Primary Tumor	Breast	5.558
TCGA-AR-A2LL-01	Primary Tumor	Breast	5.54
TCGA-D8-A1JE-01	Primary Tumor	Breast	5.536
TCGA-A8-A08P-01	Primary Tumor	Breast	5.534
TCGA-BH-A8FZ-01	Primary Tumor	Breast	5.532
TCGA-A2-A04R-01	Primary Tumor	Breast	5.519
TCGA-EW-A1P6-01	Primary Tumor	Breast	5.518
TCGA-EW-A1J6-01	Primary Tumor	Breast	5.511
TCGA-XX-A899-01	Primary Tumor	Breast	5.503
TCGA-A8-A0A4-01	Primary Tumor	Breast	5.494
TCGA-EW-A1OZ-01	Primary Tumor	Breast	5.474
TCGA-EW-A6SA-01	Primary Tumor	Breast	5.467
TCGA-BH-A1EO-01	Primary Tumor	Breast	5.464
TCGA-BH-A0B0-01	Primary Tumor	Breast	5.463
TCGA-C8-A12Y-01	Primary Tumor	Breast	5.455
TCGA-D8-A27R-01	Primary Tumor	Breast	5.447
TCGA-BH-A1F8-01	Primary Tumor	Breast	5.442
TCGA-GM-A2DF-01	Primary Tumor	Breast	5.44
TCGA-A8-A06T-01	Primary Tumor	Breast	5.42
TCGA-D8-A4Z1-01	Primary Tumor	Breast	5.42
TCGA-AO-A0JI-01	Primary Tumor	Breast	5.39
TCGA-GM-A2DK-01	Primary Tumor	Breast	5.389
TCGA-AN-A0FK-01	Primary Tumor	Breast	5.374
TCGA-EW-A1P0-01	Primary Tumor	Breast	5.37
TCGA-AR-A5QM-01	Primary Tumor	Breast	5.361
TCGA-A1-A0SH-01	Primary Tumor	Breast	5.349
TCGA-AR-A1AX-01	Primary Tumor	Breast	5.344
TCGA-BH-A0BA-01	Primary Tumor	Breast	5.344
TCGA-A2-A0EW-01	Primary Tumor	Breast	5.338
TCGA-A8-A0A1-01	Primary Tumor	Breast	5.323
TCGA-BH-A18F-01	Primary Tumor	Breast	5.321
TCGA-A2-A0CX-01	Primary Tumor	Breast	5.316
TCGA-E2-A1LA-01	Primary Tumor	Breast	5.311
TCGA-S3-AA15-01	Primary Tumor	Breast	5.309
TCGA-GM-A2D9-01	Primary Tumor	Breast	5.286
TCGA-C8-A26W-01	Primary Tumor	Breast	5.285
TCGA-C8-A26X-01	Primary Tumor	Breast	5.266
TCGA-D8-A1JD-01	Primary Tumor	Breast	5.264
TCGA-AR-A24S-01	Primary Tumor	Breast	5.261
TCGA-C8-A12W-01	Primary Tumor	Breast	5.26
TCGA-E2-A14T-01	Primary Tumor	Breast	5.238
TCGA-A2-A3KD-01	Primary Tumor	Breast	5.228
TCGA-AQ-A7U7-01	Primary Tumor	Breast	5.214
TCGA-BH-A0GY-01	Primary Tumor	Breast	5.212
TCGA-A2-A0CO-01	Primary Tumor	Breast	5.193
TCGA-A8-A0A7-01	Primary Tumor	Breast	5.183
TCGA-EW-A1P5-01	Primary Tumor	Breast	5.183
TCGA-BH-A0B6-01	Primary Tumor	Breast	5.172
TCGA-AR-A1AU-01	Primary Tumor	Breast	5.17
TCGA-BH-A18T-01	Primary Tumor	Breast	5.162
TCGA-AO-A1KS-01	Primary Tumor	Breast	5.152
TCGA-D8-A1JI-01	Primary Tumor	Breast	5.152
TCGA-E2-A1AZ-01	Primary Tumor	Breast	5.145
TCGA-BH-A0H9-01	Primary Tumor	Breast	5.14
TCGA-A2-A0SU-01	Primary Tumor	Breast	5.136
TCGA-AR-A252-01	Primary Tumor	Breast	5.131
TCGA-A2-A0YD-01	Primary Tumor	Breast	5.125
TCGA-AC-A2FO-01	Primary Tumor	Breast	5.123
TCGA-A7-A0CG-01	Primary Tumor	Breast	5.115
TCGA-AO-A12E-01	Primary Tumor	Breast	5.112
TCGA-A2-A4RY-01	Primary Tumor	Breast	5.105
TCGA-AC-A2FF-01	Primary Tumor	Breast	5.1
TCGA-D8-A140-01	Primary Tumor	Breast	5.098
TCGA-D8-A146-01	Primary Tumor	Breast	5.094
TCGA-D8-A27I-01	Primary Tumor	Breast	5.08
TCGA-BH-A208-01	Primary Tumor	Breast	5.068
TCGA-D8-A1J9-01	Primary Tumor	Breast	5.064
TCGA-AR-A1AK-01	Primary Tumor	Breast	5.063
TCGA-A8-A097-01	Primary Tumor	Breast	5.051
TCGA-A2-A3XU-01	Primary Tumor	Breast	5.046
TCGA-A7-A4SC-01	Primary Tumor	Breast	5.039
TCGA-AR-A24U-01	Primary Tumor	Breast	5.028
TCGA-MS-A51U-01	Primary Tumor	Breast	5.026
TCGA-OL-A66O-01	Primary Tumor	Breast	5.02
TCGA-E9-A1R7-01	Primary Tumor	Breast	5.014
TCGA-BH-A0AZ-01	Primary Tumor	Breast	5.013
TCGA-BH-A0B2-01	Primary Tumor	Breast	5.013
TCGA-E9-A1R2-01	Primary Tumor	Breast	5.001
TCGA-E9-A24A-01	Primary Tumor	Breast	4.986
TCGA-BH-A203-01	Primary Tumor	Breast	4.962
TCGA-A2-A3XV-01	Primary Tumor	Breast	4.947
TCGA-A8-A092-01	Primary Tumor	Breast	4.946
TCGA-D8-A1XV-01	Primary Tumor	Breast	4.937
TCGA-AR-A24P-01	Primary Tumor	Breast	4.919
TCGA-AQ-A0Y5-01	Primary Tumor	Breast	4.917
TCGA-3C-AALJ-01	Primary Tumor	Breast	4.91
TCGA-E9-A1R0-01	Primary Tumor	Breast	4.904
TCGA-BH-A1FE-01	Primary Tumor	Breast	4.896
TCGA-A2-A0CZ-01	Primary Tumor	Breast	4.893
TCGA-D8-A73W-01	Primary Tumor	Breast	4.891
TCGA-PE-A5DC-01	Primary Tumor	Breast	4.891
TCGA-BH-A18V-01	Primary Tumor	Breast	4.86
TCGA-A7-A0DC-01	Primary Tumor	Breast	4.841
TCGA-E9-A2JT-01	Primary Tumor	Breast	4.836
TCGA-E2-A10B-01	Primary Tumor	Breast	4.834
TCGA-BH-A0BO-01	Primary Tumor	Breast	4.821
TCGA-AC-A3HN-01	Primary Tumor	Breast	4.818
TCGA-GM-A3XN-01	Primary Tumor	Breast	4.805
TCGA-BH-A0BF-01	Primary Tumor	Breast	4.801
TCGA-AO-A0JE-01	Primary Tumor	Breast	4.798
TCGA-E2-A1IL-01	Primary Tumor	Breast	4.795
TCGA-BH-A1EX-01	Primary Tumor	Breast	4.793
TCGA-AR-A1AN-01	Primary Tumor	Breast	4.792
TCGA-GM-A3NW-01	Primary Tumor	Breast	4.784
TCGA-D8-A145-01	Primary Tumor	Breast	4.769
TCGA-AR-A256-01	Primary Tumor	Breast	4.768
TCGA-AO-A0J6-01	Primary Tumor	Breast	4.749
TCGA-A2-A4S2-01	Primary Tumor	Breast	4.747
TCGA-AC-A2FB-01	Primary Tumor	Breast	4.747
TCGA-BH-A0B1-01	Primary Tumor	Breast	4.742
TCGA-C8-A8HR-01	Primary Tumor	Breast	4.716
TCGA-A2-A04N-01	Primary Tumor	Breast	4.712
TCGA-BH-A42V-01	Primary Tumor	Breast	4.699
TCGA-D8-A1XO-01	Primary Tumor	Breast	4.693
TCGA-A8-A07B-01	Primary Tumor	Breast	4.691
TCGA-A8-A09M-01	Primary Tumor	Breast	4.68
TCGA-BH-A0BT-01	Primary Tumor	Breast	4.674
TCGA-BH-A0DG-01	Primary Tumor	Breast	4.671
TCGA-A2-A0YF-01	Primary Tumor	Breast	4.668
TCGA-A8-A09R-01	Primary Tumor	Breast	4.658
TCGA-AC-A2B8-01	Primary Tumor	Breast	4.637
TCGA-A2-A0YK-01	Primary Tumor	Breast	4.636
TCGA-EW-A3E8-01	Primary Tumor	Breast	4.632
TCGA-AR-A5QN-01	Primary Tumor	Breast	4.613
TCGA-E9-A1NF-01	Primary Tumor	Breast	4.612
TCGA-D8-A1XL-01	Primary Tumor	Breast	4.607
TCGA-GM-A2DI-01	Primary Tumor	Breast	4.605
TCGA-E2-A1B1-01	Primary Tumor	Breast	4.603
TCGA-BH-A18K-01	Primary Tumor	Breast	4.593
TCGA-A2-A0EO-01	Primary Tumor	Breast	4.59
TCGA-A2-A0EU-01	Primary Tumor	Breast	4.581
TCGA-BH-A42T-01	Primary Tumor	Breast	4.581
TCGA-D8-A1JH-01	Primary Tumor	Breast	4.569
TCGA-AC-A62Y-01	Primary Tumor	Breast	4.568
TCGA-AC-A2FK-01	Primary Tumor	Breast	4.567
TCGA-AC-A5EH-01	Primary Tumor	Breast	4.532
TCGA-A2-A0EV-01	Primary Tumor	Breast	4.527
TCGA-AC-A62V-01	Primary Tumor	Breast	4.515
TCGA-AO-A0J5-01	Primary Tumor	Breast	4.515
TCGA-B6-A0IE-01	Primary Tumor	Breast	4.504
TCGA-E2-A3DX-01	Primary Tumor	Breast	4.503
TCGA-A8-A06Q-01	Primary Tumor	Breast	4.499
TCGA-BH-A18G-01	Primary Tumor	Breast	4.497
TCGA-AO-A12G-01	Primary Tumor	Breast	4.488
TCGA-D8-A1X8-01	Primary Tumor	Breast	4.483
TCGA-A2-A0CQ-01	Primary Tumor	Breast	4.478
TCGA-A2-A0T1-01	Primary Tumor	Breast	4.471
TCGA-E9-A1RD-01	Primary Tumor	Breast	4.464
TCGA-E2-A14Z-01	Primary Tumor	Breast	4.437
TCGA-A2-A25B-01	Primary Tumor	Breast	4.433
TCGA-LL-A5YM-01	Primary Tumor	Breast	4.433
TCGA-BH-A0BC-01	Primary Tumor	Breast	4.43
TCGA-AO-A0JC-01	Primary Tumor	Breast	4.424
TCGA-D8-A1XB-01	Primary Tumor	Breast	4.413
TCGA-BH-A18L-01	Primary Tumor	Breast	4.409
TCGA-LL-A7SZ-01	Primary Tumor	Breast	4.406
TCGA-D8-A1XY-01	Primary Tumor	Breast	4.401
TCGA-AO-A0JD-01	Primary Tumor	Breast	4.39
TCGA-AO-A1KQ-01	Primary Tumor	Breast	4.369
TCGA-OL-A66L-01	Primary Tumor	Breast	4.354
TCGA-E2-A15R-01	Primary Tumor	Breast	4.341
TCGA-D8-A1JB-01	Primary Tumor	Breast	4.337
TCGA-EW-A1PA-01	Primary Tumor	Breast	4.309
TCGA-A7-A26H-01	Primary Tumor	Breast	4.302
TCGA-BH-A5J0-01	Primary Tumor	Breast	4.29
TCGA-A8-A08S-01	Primary Tumor	Breast	4.289
TCGA-EW-A1PH-01	Primary Tumor	Breast	4.281
TCGA-A8-A07I-01	Primary Tumor	Breast	4.278
TCGA-AR-A0TZ-01	Primary Tumor	Breast	4.276
TCGA-B6-A0RT-01	Primary Tumor	Breast	4.275
TCGA-A8-A06U-01	Primary Tumor	Breast	4.266
TCGA-E2-A107-01	Primary Tumor	Breast	4.261
TCGA-AO-A0JM-01	Primary Tumor	Breast	4.259
TCGA-D8-A27W-01	Primary Tumor	Breast	4.257
TCGA-E2-A15D-01	Primary Tumor	Breast	4.253
TCGA-AC-A2FE-01	Primary Tumor	Breast	4.252
TCGA-AO-A03R-01	Primary Tumor	Breast	4.252
TCGA-LL-A440-01	Primary Tumor	Breast	4.249
TCGA-AO-A0JA-01	Primary Tumor	Breast	4.244
TCGA-AR-A2LK-01	Primary Tumor	Breast	4.236
TCGA-A2-A25A-01	Primary Tumor	Breast	4.233
TCGA-BH-A0DP-01	Primary Tumor	Breast	4.233
TCGA-BH-A0BS-01	Primary Tumor	Breast	4.225
TCGA-A2-A1FZ-01	Primary Tumor	Breast	4.221
TCGA-A7-A4SA-01	Primary Tumor	Breast	4.217
TCGA-D8-A1X6-01	Primary Tumor	Breast	4.212
TCGA-BH-A0HA-01	Primary Tumor	Breast	4.192
TCGA-B6-A1KI-01	Primary Tumor	Breast	4.186
TCGA-AR-A0TV-01	Primary Tumor	Breast	4.182
TCGA-BH-A0B8-01	Primary Tumor	Breast	4.16
TCGA-D8-A27N-01	Primary Tumor	Breast	4.16
TCGA-A2-A0EX-01	Primary Tumor	Breast	4.154
TCGA-BH-A18S-01	Primary Tumor	Breast	4.137
TCGA-C8-A12Q-01	Primary Tumor	Breast	4.134
TCGA-BH-A0H6-01	Primary Tumor	Breast	4.13
TCGA-A2-A3XW-01	Primary Tumor	Breast	4.118
TCGA-A1-A0SF-01	Primary Tumor	Breast	4.113
TCGA-E2-A14P-01	Primary Tumor	Breast	4.105
TCGA-D8-A141-01	Primary Tumor	Breast	4.072
TCGA-AC-A3W6-01	Primary Tumor	Breast	4.063
TCGA-A1-A0SE-01	Primary Tumor	Breast	4.052
TCGA-A2-A0CU-01	Primary Tumor	Breast	4.052
TCGA-BH-A18R-01	Primary Tumor	Breast	4.045
TCGA-E2-A1LL-01	Primary Tumor	Breast	4.038
TCGA-B6-A0RQ-01	Primary Tumor	Breast	4.033
TCGA-EW-A2FW-01	Primary Tumor	Breast	4.027
TCGA-AO-A0J9-01	Primary Tumor	Breast	4.025
TCGA-AN-A0FN-01	Primary Tumor	Breast	4.013
TCGA-A7-A6VV-01	Primary Tumor	Breast	4.01
TCGA-EW-A6SC-01	Primary Tumor	Breast	4.005
TCGA-A2-A0ET-01	Primary Tumor	Breast	4.004
TCGA-V7-A7HQ-01	Primary Tumor	Breast	4.004
TCGA-E2-A2P5-01	Primary Tumor	Breast	3.994
TCGA-AR-A24T-01	Primary Tumor	Breast	3.98
TCGA-E9-A1R5-01	Primary Tumor	Breast	3.978
TCGA-GM-A2DO-01	Primary Tumor	Breast	3.978
TCGA-AO-A12C-01	Primary Tumor	Breast	3.975
TCGA-A2-A04Y-01	Primary Tumor	Breast	3.971
TCGA-AR-A2LM-01	Primary Tumor	Breast	3.963
TCGA-BH-A0BR-01	Primary Tumor	Breast	3.962
TCGA-BH-A0H3-01	Primary Tumor	Breast	3.962
TCGA-A2-A4RW-01	Primary Tumor	Breast	3.96
TCGA-A2-A0D4-01	Primary Tumor	Breast	3.956
TCGA-OL-A66P-01	Primary Tumor	Breast	3.953
TCGA-EW-A1J2-01	Primary Tumor	Breast	3.951
TCGA-B6-A0RG-01	Primary Tumor	Breast	3.923
TCGA-A7-A13F-01	Primary Tumor	Breast	3.919
TCGA-B6-A0WS-01	Primary Tumor	Breast	3.909
TCGA-EW-A1PF-01	Primary Tumor	Breast	3.909
TCGA-A8-A07Z-01	Primary Tumor	Breast	3.907
TCGA-E9-A6HE-01	Primary Tumor	Breast	3.898
TCGA-E9-A2JS-01	Primary Tumor	Breast	3.895
TCGA-BH-A0HX-01	Primary Tumor	Breast	3.892
TCGA-BH-A18I-01	Primary Tumor	Breast	3.892
TCGA-AC-A8OS-01	Primary Tumor	Breast	3.887
TCGA-BH-A8FY-01	Primary Tumor	Breast	3.879
TCGA-XX-A89A-01	Primary Tumor	Breast	3.879
TCGA-A1-A0SO-01	Primary Tumor	Breast	3.875
TCGA-E2-A1LE-01	Primary Tumor	Breast	3.868
TCGA-D8-A27T-01	Primary Tumor	Breast	3.862
TCGA-A8-A08F-01	Primary Tumor	Breast	3.848
TCGA-LD-A66U-01	Primary Tumor	Breast	3.848
TCGA-AC-A8OP-01	Primary Tumor	Breast	3.836
TCGA-AN-A0XT-01	Primary Tumor	Breast	3.83
TCGA-AN-A0XW-01	Primary Tumor	Breast	3.83
TCGA-BH-A1FM-01	Primary Tumor	Breast	3.806
TCGA-AO-A12F-01	Primary Tumor	Breast	3.793
TCGA-LD-A9QF-01	Primary Tumor	Breast	3.786
TCGA-A1-A0SN-01	Primary Tumor	Breast	3.782
TCGA-AC-A5XS-01	Primary Tumor	Breast	3.772
TCGA-BH-A209-01	Primary Tumor	Breast	3.752
TCGA-BH-A0HY-01	Primary Tumor	Breast	3.745
TCGA-A8-A09B-01	Primary Tumor	Breast	3.742
TCGA-A2-A0ES-01	Primary Tumor	Breast	3.736
TCGA-E9-A5FK-01	Primary Tumor	Breast	3.733
TCGA-A8-A0A6-01	Primary Tumor	Breast	3.729
TCGA-AN-A041-01	Primary Tumor	Breast	3.728
TCGA-C8-A12O-01	Primary Tumor	Breast	3.711
TCGA-OL-A66I-01	Primary Tumor	Breast	3.7
TCGA-A2-A0T3-01	Primary Tumor	Breast	3.698
TCGA-AN-A03X-01	Primary Tumor	Breast	3.697
TCGA-OL-A6VQ-01	Primary Tumor	Breast	3.694
TCGA-A8-A06X-01	Primary Tumor	Breast	3.679
TCGA-AR-A2LH-01	Primary Tumor	Breast	3.677
TCGA-A7-A13G-01	Primary Tumor	Breast	3.674
TCGA-BH-A1F6-01	Primary Tumor	Breast	3.666
TCGA-AO-A03U-01	Primary Tumor	Breast	3.661
TCGA-C8-A278-01	Primary Tumor	Breast	3.659
TCGA-Z7-A8R6-01	Primary Tumor	Breast	3.658
TCGA-BH-A18N-01	Primary Tumor	Breast	3.642
TCGA-AR-A1AL-01	Primary Tumor	Breast	3.632
TCGA-D8-A1XS-01	Primary Tumor	Breast	3.617
TCGA-BH-A0W4-01	Primary Tumor	Breast	3.613
TCGA-BH-A0W7-01	Primary Tumor	Breast	3.607
TCGA-AO-A126-01	Primary Tumor	Breast	3.606
TCGA-AN-A0AM-01	Primary Tumor	Breast	3.599
TCGA-BH-A0HQ-01	Primary Tumor	Breast	3.597
TCGA-A7-A4SF-01	Primary Tumor	Breast	3.595
TCGA-BH-A8G0-01	Primary Tumor	Breast	3.581
TCGA-A2-A0SY-01	Primary Tumor	Breast	3.579
TCGA-GM-A4E0-01	Primary Tumor	Breast	3.578
TCGA-E2-A15K-01	Primary Tumor	Breast	3.572
TCGA-E9-A226-01	Primary Tumor	Breast	3.568
TCGA-AR-A2LN-01	Primary Tumor	Breast	3.567
TCGA-A8-A07L-01	Primary Tumor	Breast	3.563
TCGA-AR-A24W-01	Primary Tumor	Breast	3.563
TCGA-BH-A0BJ-01	Primary Tumor	Breast	3.557
TCGA-GM-A2DD-01	Primary Tumor	Breast	3.55
TCGA-BH-A0EI-01	Primary Tumor	Breast	3.547
TCGA-AN-A0XV-01	Primary Tumor	Breast	3.544
TCGA-E2-A1IO-01	Primary Tumor	Breast	3.536
TCGA-E2-A15A-01	Primary Tumor	Breast	3.531
TCGA-AO-A1KP-01	Primary Tumor	Breast	3.528
TCGA-EW-A1PG-01	Primary Tumor	Breast	3.525
TCGA-OL-A66J-01	Primary Tumor	Breast	3.524
TCGA-AR-A250-01	Primary Tumor	Breast	3.52
TCGA-AO-A12A-01	Primary Tumor	Breast	3.503
TCGA-W8-A86G-01	Primary Tumor	Breast	3.5
TCGA-AN-A0FF-01	Primary Tumor	Breast	3.495
TCGA-A8-A0A9-01	Primary Tumor	Breast	3.488
TCGA-E9-A22E-01	Primary Tumor	Breast	3.48
TCGA-E2-A1L7-01	Primary Tumor	Breast	3.473
TCGA-D8-A1JC-01	Primary Tumor	Breast	3.457
TCGA-A2-A0YC-01	Primary Tumor	Breast	3.456
TCGA-BH-A0DS-01	Primary Tumor	Breast	3.446
TCGA-B6-A0WY-01	Primary Tumor	Breast	3.443
TCGA-GM-A2DL-01	Primary Tumor	Breast	3.424
TCGA-AR-A0TY-01	Primary Tumor	Breast	3.419
TCGA-A8-A095-01	Primary Tumor	Breast	3.418
TCGA-AQ-A1H2-01	Primary Tumor	Breast	3.408
TCGA-E2-A1L9-01	Primary Tumor	Breast	3.408
TCGA-LD-A74U-01	Primary Tumor	Breast	3.404
TCGA-A2-A1FW-01	Primary Tumor	Breast	3.397
TCGA-A7-A5ZW-01	Primary Tumor	Breast	3.386
TCGA-BH-A0B5-01	Primary Tumor	Breast	3.383
TCGA-BH-A2L8-01	Primary Tumor	Breast	3.376
TCGA-BH-A1ET-01	Primary Tumor	Breast	3.367
TCGA-OL-A5D6-01	Primary Tumor	Breast	3.367
TCGA-5L-AAT0-01	Primary Tumor	Breast	3.357
TCGA-B6-A0IK-01	Primary Tumor	Breast	3.354
TCGA-E2-A1IH-01	Primary Tumor	Breast	3.345
TCGA-BH-A0EA-01	Primary Tumor	Breast	3.344
TCGA-AR-A24X-01	Primary Tumor	Breast	3.334
TCGA-D8-A1XD-01	Primary Tumor	Breast	3.333
TCGA-A1-A0SJ-01	Primary Tumor	Breast	3.326
TCGA-AN-A0FY-01	Primary Tumor	Breast	3.321
TCGA-E9-A1RB-01	Primary Tumor	Breast	3.315
TCGA-AO-A12D-01	Primary Tumor	Breast	3.286
TCGA-BH-A0RX-01	Primary Tumor	Breast	3.284
TCGA-C8-A273-01	Primary Tumor	Breast	3.284
TCGA-A2-A3KC-01	Primary Tumor	Breast	3.274
TCGA-E2-A1L8-01	Primary Tumor	Breast	3.274
TCGA-BH-A0HP-01	Primary Tumor	Breast	3.272
TCGA-A7-A5ZX-01	Primary Tumor	Breast	3.266
TCGA-E2-A1IF-01	Primary Tumor	Breast	3.265
TCGA-A8-A086-01	Primary Tumor	Breast	3.264
TCGA-A2-A0CP-01	Primary Tumor	Breast	3.263
TCGA-A2-A1G6-01	Primary Tumor	Breast	3.258
TCGA-AO-A0J8-01	Primary Tumor	Breast	3.254
TCGA-AC-A8OQ-01	Primary Tumor	Breast	3.243
TCGA-AC-A23G-01	Primary Tumor	Breast	3.238
TCGA-AO-A03T-01	Primary Tumor	Breast	3.236
TCGA-EW-A2FV-01	Primary Tumor	Breast	3.235
TCGA-E2-A1IN-01	Primary Tumor	Breast	3.234
TCGA-D8-A1Y2-01	Primary Tumor	Breast	3.218
TCGA-A7-A0CJ-01	Primary Tumor	Breast	3.217
TCGA-LL-A5YP-01	Primary Tumor	Breast	3.217
TCGA-S3-A6ZF-01	Primary Tumor	Breast	3.214
TCGA-A8-A079-01	Primary Tumor	Breast	3.208
TCGA-A2-A0T7-01	Primary Tumor	Breast	3.197
TCGA-BH-A28O-01	Primary Tumor	Breast	3.186
TCGA-BH-A1FH-01	Primary Tumor	Breast	3.183
TCGA-E2-A10F-01	Primary Tumor	Breast	3.183
TCGA-BH-A0HB-01	Primary Tumor	Breast	3.181
TCGA-EW-A1OY-01	Primary Tumor	Breast	3.171
TCGA-A8-A090-01	Primary Tumor	Breast	3.167
TCGA-A7-A0D9-01	Primary Tumor	Breast	3.157
TCGA-E9-A3X8-01	Primary Tumor	Breast	3.156
TCGA-AR-A24N-01	Primary Tumor	Breast	3.145
TCGA-A2-A0EY-01	Primary Tumor	Breast	3.14
TCGA-EW-A1OX-01	Primary Tumor	Breast	3.119
TCGA-E9-A22B-01	Primary Tumor	Breast	3.108
TCGA-A2-A25C-01	Primary Tumor	Breast	3.106
TCGA-C8-A1HG-01	Primary Tumor	Breast	3.106
TCGA-A7-A3IZ-01	Primary Tumor	Breast	3.104
TCGA-D8-A1XZ-01	Primary Tumor	Breast	3.097
TCGA-A8-A091-01	Primary Tumor	Breast	3.086
TCGA-BH-A0C7-01	Primary Tumor	Breast	3.086
TCGA-AC-A3YI-01	Primary Tumor	Breast	3.081
TCGA-AQ-A1H3-01	Primary Tumor	Breast	3.072
TCGA-A8-A09E-01	Primary Tumor	Breast	3.064
TCGA-A7-A26E-01	Primary Tumor	Breast	3.062
TCGA-AC-A3TM-01	Primary Tumor	Breast	3.051
TCGA-AC-A2QH-01	Primary Tumor	Breast	3.048
TCGA-E9-A248-01	Primary Tumor	Breast	3.047
TCGA-OL-A5RU-01	Primary Tumor	Breast	3.046
TCGA-BH-A1FU-01	Primary Tumor	Breast	3.044
TCGA-C8-A26Y-01	Primary Tumor	Breast	3.04
TCGA-D8-A27K-01	Primary Tumor	Breast	3.026
TCGA-A7-A3IY-01	Primary Tumor	Breast	3.025
TCGA-BH-A0BQ-01	Primary Tumor	Breast	3.023
TCGA-E9-A1RH-01	Primary Tumor	Breast	3.02
TCGA-BH-A0DO-01	Primary Tumor	Breast	3.015
TCGA-A1-A0SQ-01	Primary Tumor	Breast	3.014
TCGA-C8-A135-01	Primary Tumor	Breast	3.008
TCGA-BH-A0W5-01	Primary Tumor	Breast	2.992
TCGA-AC-A3QP-01	Primary Tumor	Breast	2.983
TCGA-PL-A8LV-01	Primary Tumor	Breast	2.967
TCGA-AR-A1AM-01	Primary Tumor	Breast	2.966
TCGA-AR-A1AW-01	Primary Tumor	Breast	2.955
TCGA-AC-A2FM-01	Primary Tumor	Breast	2.951
TCGA-AR-A0TU-01	Primary Tumor	Breast	2.942
TCGA-BH-A0E6-01	Primary Tumor	Breast	2.908
TCGA-AN-A0FS-01	Primary Tumor	Breast	2.907
TCGA-E9-A227-01	Primary Tumor	Breast	2.902
TCGA-BH-A0H7-01	Primary Tumor	Breast	2.893
TCGA-S3-AA11-01	Primary Tumor	Breast	2.89
TCGA-LD-A7W5-01	Primary Tumor	Breast	2.889
TCGA-D8-A1Y1-01	Primary Tumor	Breast	2.879
TCGA-A8-A075-01	Primary Tumor	Breast	2.875
TCGA-BH-A42U-01	Primary Tumor	Breast	2.873
TCGA-EW-A1P7-01	Primary Tumor	Breast	2.849
TCGA-A8-A08X-01	Primary Tumor	Breast	2.847
TCGA-E9-A229-01	Primary Tumor	Breast	2.842
TCGA-C8-A12P-01	Primary Tumor	Breast	2.839
TCGA-E9-A1RA-01	Primary Tumor	Breast	2.831
TCGA-A7-A6VX-01	Primary Tumor	Breast	2.82
TCGA-C8-A12N-01	Primary Tumor	Breast	2.81
TCGA-A2-A0SV-01	Primary Tumor	Breast	2.808
TCGA-AR-A254-01	Primary Tumor	Breast	2.808
TCGA-D8-A1JJ-01	Primary Tumor	Breast	2.808
TCGA-AC-A3QQ-01	Primary Tumor	Breast	2.793
TCGA-LL-A442-01	Primary Tumor	Breast	2.789
TCGA-A8-A09T-01	Primary Tumor	Breast	2.781
TCGA-A8-A08O-01	Primary Tumor	Breast	2.779
TCGA-A7-A26I-01	Primary Tumor	Breast	2.778
TCGA-AN-A046-01	Primary Tumor	Breast	2.757
TCGA-E9-A1NG-01	Primary Tumor	Breast	2.738
TCGA-D8-A1JG-01	Primary Tumor	Breast	2.736
TCGA-D8-A1XQ-01	Primary Tumor	Breast	2.727
TCGA-AR-A1AT-01	Primary Tumor	Breast	2.715
TCGA-BH-A1FR-01	Primary Tumor	Breast	2.71
TCGA-EW-A1P3-01	Primary Tumor	Breast	2.707
TCGA-D8-A27L-01	Primary Tumor	Breast	2.699
TCGA-E2-A1LH-01	Primary Tumor	Breast	2.696
TCGA-A2-A1G1-01	Primary Tumor	Breast	2.69
TCGA-AC-A4ZE-01	Primary Tumor	Breast	2.682
TCGA-AC-A2FG-01	Primary Tumor	Breast	2.673
TCGA-A7-A425-01	Primary Tumor	Breast	2.651
TCGA-E9-A1RF-01	Primary Tumor	Breast	2.646
TCGA-AR-A1AR-01	Primary Tumor	Breast	2.64
TCGA-GM-A2DA-01	Primary Tumor	Breast	2.632
TCGA-AN-A0FT-01	Primary Tumor	Breast	2.628
TCGA-EW-A1P8-01	Primary Tumor	Breast	2.626
TCGA-C8-A26Z-01	Primary Tumor	Breast	2.612
TCGA-EW-A1IX-01	Primary Tumor	Breast	2.602
TCGA-BH-A0HF-01	Primary Tumor	Breast	2.6
TCGA-C8-A1HI-01	Primary Tumor	Breast	2.593
TCGA-AN-A0AJ-01	Primary Tumor	Breast	2.592
TCGA-C8-A134-01	Primary Tumor	Breast	2.586
TCGA-OL-A97C-01	Primary Tumor	Breast	2.58
TCGA-BH-A0H5-01	Primary Tumor	Breast	2.569
TCGA-D8-A1JF-01	Primary Tumor	Breast	2.562
TCGA-E9-A1N4-01	Primary Tumor	Breast	2.553
TCGA-AC-A23E-01	Primary Tumor	Breast	2.549
TCGA-A7-A5ZV-01	Primary Tumor	Breast	2.543
TCGA-E9-A1ND-01	Primary Tumor	Breast	2.537
TCGA-E2-A1IU-01	Primary Tumor	Breast	2.527
TCGA-BH-A0BZ-01	Primary Tumor	Breast	2.521
TCGA-AC-A7VC-01	Primary Tumor	Breast	2.516
TCGA-AO-A0J7-01	Primary Tumor	Breast	2.515
TCGA-C8-A1HO-01	Primary Tumor	Breast	2.513
TCGA-D8-A27E-01	Primary Tumor	Breast	2.511
TCGA-OL-A6VR-01	Primary Tumor	Breast	2.511
TCGA-BH-A1EY-01	Primary Tumor	Breast	2.509
TCGA-BH-A1FL-01	Primary Tumor	Breast	2.508
TCGA-E2-A14N-01	Primary Tumor	Breast	2.504
TCGA-A2-A1G4-01	Primary Tumor	Breast	2.489
TCGA-E9-A1NA-01	Primary Tumor	Breast	2.48
TCGA-BH-A28Q-01	Primary Tumor	Breast	2.476
TCGA-A8-A08J-01	Primary Tumor	Breast	2.462
TCGA-BH-A0EB-01	Primary Tumor	Breast	2.45
TCGA-D8-A1JA-01	Primary Tumor	Breast	2.446
TCGA-BH-A18U-01	Primary Tumor	Breast	2.443
TCGA-B6-A0IH-01	Primary Tumor	Breast	2.416
TCGA-LL-A50Y-01	Primary Tumor	Breast	2.413
TCGA-A8-A076-01	Primary Tumor	Breast	2.412
TCGA-E2-A1L6-01	Primary Tumor	Breast	2.399
TCGA-E2-A153-01	Primary Tumor	Breast	2.392
TCGA-E2-A15C-01	Primary Tumor	Breast	2.392
TCGA-C8-A1HM-01	Primary Tumor	Breast	2.389
TCGA-GM-A5PV-01	Primary Tumor	Breast	2.384
TCGA-BH-A0HI-01	Primary Tumor	Breast	2.38
TCGA-A7-A13E-01	Primary Tumor	Breast	2.378
TCGA-A7-A26G-01	Primary Tumor	Breast	2.375
TCGA-BH-A0DT-01	Primary Tumor	Breast	2.374
TCGA-E9-A1N9-01	Primary Tumor	Breast	2.365
TCGA-AO-A1KO-01	Primary Tumor	Breast	2.362
TCGA-C8-A130-01	Primary Tumor	Breast	2.361
TCGA-AN-A0XS-01	Primary Tumor	Breast	2.359
TCGA-B6-A0WT-01	Primary Tumor	Breast	2.358
TCGA-BH-A204-01	Primary Tumor	Breast	2.358
TCGA-A2-A04X-01	Primary Tumor	Breast	2.35
TCGA-E9-A1NI-01	Primary Tumor	Breast	2.349
TCGA-A8-A0A2-01	Primary Tumor	Breast	2.341
TCGA-E9-A54Y-01	Primary Tumor	Breast	2.332
TCGA-E2-A572-01	Primary Tumor	Breast	2.317
TCGA-AQ-A04J-01	Primary Tumor	Breast	2.312
TCGA-C8-A12X-01	Primary Tumor	Breast	2.305
TCGA-A8-A094-01	Primary Tumor	Breast	2.292
TCGA-BH-A0HO-01	Primary Tumor	Breast	2.287
TCGA-JL-A3YW-01	Primary Tumor	Breast	2.286
TCGA-B6-A0RH-01	Primary Tumor	Breast	2.274
TCGA-E9-A22D-01	Primary Tumor	Breast	2.269
TCGA-B6-A0IM-01	Primary Tumor	Breast	2.266
TCGA-EW-A2FS-01	Primary Tumor	Breast	2.261
TCGA-A8-A07S-01	Primary Tumor	Breast	2.258
TCGA-BH-A0HL-01	Primary Tumor	Breast	2.258
TCGA-E2-A1B0-01	Primary Tumor	Breast	2.258
TCGA-EW-A2FR-01	Primary Tumor	Breast	2.254
TCGA-A2-A0CS-01	Primary Tumor	Breast	2.249
TCGA-A8-A0AB-01	Primary Tumor	Breast	2.248
TCGA-E2-A1IK-01	Primary Tumor	Breast	2.248
TCGA-EW-A1IW-01	Primary Tumor	Breast	2.236
TCGA-A2-A0SW-01	Primary Tumor	Breast	2.218
TCGA-B6-A401-01	Primary Tumor	Breast	2.205
TCGA-E9-A3HO-01	Primary Tumor	Breast	2.201
TCGA-LD-A7W6-01	Primary Tumor	Breast	2.201
TCGA-BH-A0E9-01	Primary Tumor	Breast	2.2
TCGA-AO-A1KT-01	Primary Tumor	Breast	2.184
TCGA-OL-A5RY-01	Primary Tumor	Breast	2.164
TCGA-B6-A40C-01	Primary Tumor	Breast	2.16
TCGA-B6-A0RP-01	Primary Tumor	Breast	2.143
TCGA-E2-A10C-01	Primary Tumor	Breast	2.143
TCGA-E2-A1BD-01	Primary Tumor	Breast	2.142
TCGA-AC-A2QJ-01	Primary Tumor	Breast	2.134
TCGA-A7-A0CH-01	Primary Tumor	Breast	2.133
TCGA-AO-A128-01	Primary Tumor	Breast	2.128
TCGA-A2-A0CK-01	Primary Tumor	Breast	2.125
TCGA-E2-A576-01	Primary Tumor	Breast	2.123
TCGA-BH-A0DD-01	Primary Tumor	Breast	2.097
TCGA-C8-A12M-01	Primary Tumor	Breast	2.093
TCGA-EW-A1OW-01	Primary Tumor	Breast	2.085
TCGA-A2-A0CV-01	Primary Tumor	Breast	2.078
TCGA-C8-A12V-01	Primary Tumor	Breast	2.077
TCGA-E2-A14Q-01	Primary Tumor	Breast	2.077
TCGA-AN-A0XO-01	Primary Tumor	Breast	2.074
TCGA-AO-A12H-01	Primary Tumor	Breast	2.063
TCGA-AR-A1AP-01	Primary Tumor	Breast	2.063
TCGA-AR-A0TX-01	Primary Tumor	Breast	2.043
TCGA-OL-A66H-01	Primary Tumor	Breast	2.042
TCGA-B6-A0RM-01	Primary Tumor	Breast	2.03
TCGA-AC-A23H-01	Primary Tumor	Breast	2.026
TCGA-C8-A275-01	Primary Tumor	Breast	2.021
TCGA-A7-A426-01	Primary Tumor	Breast	2.016
TCGA-A8-A093-01	Primary Tumor	Breast	2.015
TCGA-3C-AALI-01	Primary Tumor	Breast	1.995
TCGA-A1-A0SD-01	Primary Tumor	Breast	1.995
TCGA-C8-A12T-01	Primary Tumor	Breast	1.985
TCGA-C8-A1HJ-01	Primary Tumor	Breast	1.985
TCGA-C8-A132-01	Primary Tumor	Breast	1.973
TCGA-BH-A0W3-01	Primary Tumor	Breast	1.967
TCGA-E2-A570-01	Primary Tumor	Breast	1.967
TCGA-D8-A73X-01	Primary Tumor	Breast	1.966
TCGA-A7-A2KD-01	Primary Tumor	Breast	1.954
TCGA-BH-A18J-01	Primary Tumor	Breast	1.947
TCGA-B6-A0WW-01	Primary Tumor	Breast	1.937
TCGA-D8-A3Z5-01	Primary Tumor	Breast	1.928
TCGA-A2-A04Q-01	Primary Tumor	Breast	1.913
TCGA-AR-A24K-01	Primary Tumor	Breast	1.907
TCGA-B6-A0WV-01	Primary Tumor	Breast	1.904
TCGA-A2-A04V-01	Primary Tumor	Breast	1.882
TCGA-E2-A1IJ-01	Primary Tumor	Breast	1.879
TCGA-A8-A08Z-01	Primary Tumor	Breast	1.875
TCGA-E2-A15H-01	Primary Tumor	Breast	1.862
TCGA-B6-A0RN-01	Primary Tumor	Breast	1.85
TCGA-LL-A5YN-01	Primary Tumor	Breast	1.849
TCGA-A2-A3XY-01	Primary Tumor	Breast	1.846
TCGA-E9-A228-01	Primary Tumor	Breast	1.832
TCGA-3C-AAAU-01	Primary Tumor	Breast	1.812
TCGA-PL-A8LX-01	Primary Tumor	Breast	1.807
TCGA-BH-A0DH-01	Primary Tumor	Breast	1.781
TCGA-AN-A0FD-01	Primary Tumor	Breast	1.761
TCGA-B6-A0IQ-01	Primary Tumor	Breast	1.76
TCGA-BH-AB28-01	Primary Tumor	Breast	1.753
TCGA-A2-A0CR-01	Primary Tumor	Breast	1.745
TCGA-A8-A08T-01	Primary Tumor	Breast	1.727
TCGA-4H-AAAK-01	Primary Tumor	Breast	1.714
TCGA-B6-A1KN-01	Primary Tumor	Breast	1.709
TCGA-D8-A73U-01	Primary Tumor	Breast	1.686
TCGA-D8-A1JT-01	Primary Tumor	Breast	1.668
TCGA-D8-A27P-01	Primary Tumor	Breast	1.662
TCGA-LL-A9Q3-01	Primary Tumor	Breast	1.652
TCGA-OK-A5Q2-01	Primary Tumor	Breast	1.652
TCGA-AR-A2LJ-01	Primary Tumor	Breast	1.651
TCGA-JL-A3YX-01	Primary Tumor	Breast	1.651
TCGA-B6-A0IP-01	Primary Tumor	Breast	1.629
TCGA-GM-A5PX-01	Primary Tumor	Breast	1.625
TCGA-BH-A0HU-01	Primary Tumor	Breast	1.618
TCGA-OL-A5RV-01	Primary Tumor	Breast	1.614
TCGA-A7-A6VY-01	Primary Tumor	Breast	1.606
TCGA-LQ-A4E4-01	Primary Tumor	Breast	1.606
TCGA-AR-A0U2-01	Primary Tumor	Breast	1.589
TCGA-E2-A15S-01	Primary Tumor	Breast	1.572
TCGA-AN-A0FX-01	Primary Tumor	Breast	1.563
TCGA-AR-A1AY-01	Primary Tumor	Breast	1.555
TCGA-PL-A8LY-01	Primary Tumor	Breast	1.543
TCGA-C8-A133-01	Primary Tumor	Breast	1.521
TCGA-A7-A13H-01	Primary Tumor	Breast	1.491
TCGA-BH-A1FD-01	Primary Tumor	Breast	1.487
TCGA-A8-A06R-01	Primary Tumor	Breast	1.474
TCGA-AR-A5QP-01	Primary Tumor	Breast	1.454
TCGA-D8-A1JP-01	Primary Tumor	Breast	1.452
TCGA-AC-A8OR-01	Primary Tumor	Breast	1.451
TCGA-BH-A0E1-01	Primary Tumor	Breast	1.427
TCGA-A8-A09G-01	Primary Tumor	Breast	1.426
TCGA-E2-A15I-01	Primary Tumor	Breast	1.415
TCGA-LL-A73Z-01	Primary Tumor	Breast	1.414
TCGA-AN-A03Y-01	Primary Tumor	Breast	1.41
TCGA-BH-A0GZ-01	Primary Tumor	Breast	1.395
TCGA-B6-A0RO-01	Primary Tumor	Breast	1.358
TCGA-EW-A3U0-01	Primary Tumor	Breast	1.348
TCGA-AR-A2LE-01	Primary Tumor	Breast	1.343
TCGA-AR-A24Z-01	Primary Tumor	Breast	1.342
TCGA-AR-A1AV-01	Primary Tumor	Breast	1.339
TCGA-E9-A243-01	Primary Tumor	Breast	1.333
TCGA-A2-A4RX-01	Primary Tumor	Breast	1.326
TCGA-LL-A6FP-01	Primary Tumor	Breast	1.324
TCGA-AR-A24H-01	Primary Tumor	Breast	1.322
TCGA-AC-A3TN-01	Primary Tumor	Breast	1.318
TCGA-BH-A1ES-01	Primary Tumor	Breast	1.302
TCGA-A2-A0ST-01	Primary Tumor	Breast	1.299
TCGA-A2-A0YL-01	Primary Tumor	Breast	1.294
TCGA-AC-A7VB-01	Primary Tumor	Breast	1.291
TCGA-D8-A3Z6-01	Primary Tumor	Breast	1.288
TCGA-E2-A15J-01	Primary Tumor	Breast	1.269
TCGA-E2-A154-01	Primary Tumor	Breast	1.267
TCGA-EW-A1IZ-01	Primary Tumor	Breast	1.252
TCGA-C8-A1HL-01	Primary Tumor	Breast	1.242
TCGA-E9-A1N8-01	Primary Tumor	Breast	1.232
TCGA-EW-A1IY-01	Primary Tumor	Breast	1.209
TCGA-AR-A2LR-01	Primary Tumor	Breast	1.192
TCGA-GM-A3NY-01	Primary Tumor	Breast	1.187
TCGA-B6-A0IB-01	Primary Tumor	Breast	1.183
TCGA-EW-A1PE-01	Primary Tumor	Breast	1.178
TCGA-E9-A249-01	Primary Tumor	Breast	1.166
TCGA-E2-A15O-01	Primary Tumor	Breast	1.163
TCGA-BH-A18Q-01	Primary Tumor	Breast	1.162
TCGA-A8-A096-01	Primary Tumor	Breast	1.155
TCGA-A7-A56D-01	Primary Tumor	Breast	1.146
TCGA-A8-A08R-01	Primary Tumor	Breast	1.136
TCGA-LL-A6FQ-01	Primary Tumor	Breast	1.123
TCGA-AN-A0FZ-01	Primary Tumor	Breast	1.102
TCGA-E9-A5UO-01	Primary Tumor	Breast	1.09
TCGA-AR-A0TR-01	Primary Tumor	Breast	1.087
TCGA-B6-A0RL-01	Primary Tumor	Breast	1.084
TCGA-BH-A0HW-01	Primary Tumor	Breast	1.075
TCGA-A7-A4SD-01	Primary Tumor	Breast	1.073
TCGA-A8-A082-01	Primary Tumor	Breast	1.07
TCGA-D8-A1XJ-01	Primary Tumor	Breast	1.065
TCGA-OL-A66K-01	Primary Tumor	Breast	1.057
TCGA-B6-A0RU-01	Primary Tumor	Breast	1.056
TCGA-OL-A6VO-01	Primary Tumor	Breast	1.052
TCGA-A7-A3J0-01	Primary Tumor	Breast	1.051
TCGA-AN-A04A-01	Primary Tumor	Breast	1.041
TCGA-EW-A1PC-01	Primary Tumor	Breast	1.031
TCGA-C8-A1HN-01	Primary Tumor	Breast	1.026
TCGA-D8-A1XF-01	Primary Tumor	Breast	1.004
TCGA-AO-A1KR-01	Primary Tumor	Breast	0.9822
TCGA-B6-A0RI-01	Primary Tumor	Breast	0.9807
TCGA-AQ-A04L-01	Primary Tumor	Breast	0.9733
TCGA-OL-A5S0-01	Primary Tumor	Breast	0.966
TCGA-E2-A105-01	Primary Tumor	Breast	0.9483
TCGA-AO-A03V-01	Primary Tumor	Breast	0.9456
TCGA-AN-A0XN-01	Primary Tumor	Breast	0.884
TCGA-B6-A0WX-01	Primary Tumor	Breast	0.87
TCGA-A2-A0SX-01	Primary Tumor	Breast	0.8673
TCGA-C8-A3M7-01	Primary Tumor	Breast	0.857
TCGA-E9-A1N3-01	Primary Tumor	Breast	0.844
TCGA-A8-A08A-01	Primary Tumor	Breast	0.839
TCGA-A8-A09V-01	Primary Tumor	Breast	0.8188
TCGA-A2-A0D3-01	Primary Tumor	Breast	0.8055
TCGA-E9-A1RC-01	Primary Tumor	Breast	0.7939
TCGA-LL-A8F5-01	Primary Tumor	Breast	0.7849
TCGA-A2-A0CM-01	Primary Tumor	Breast	0.7728
TCGA-OL-A5D7-01	Primary Tumor	Breast	0.7708
TCGA-C8-A138-01	Primary Tumor	Breast	0.7609
TCGA-PE-A5DE-01	Primary Tumor	Breast	0.7598
TCGA-E9-A1R3-01	Primary Tumor	Breast	0.7258
TCGA-BH-A0DL-01	Primary Tumor	Breast	0.7168
TCGA-B6-A408-01	Primary Tumor	Breast	0.707
TCGA-EW-A1J3-01	Primary Tumor	Breast	0.6997
TCGA-E9-A295-01	Primary Tumor	Breast	0.6807
TCGA-3C-AALK-01	Primary Tumor	Breast	0.6774
TCGA-A2-A0EQ-01	Primary Tumor	Breast	0.667
TCGA-BH-A1FJ-01	Primary Tumor	Breast	0.636
TCGA-A2-A0CW-01	Primary Tumor	Breast	0.6357
TCGA-AC-A2QI-01	Primary Tumor	Breast	0.6241
TCGA-AN-A0FJ-01	Primary Tumor	Breast	0.6127
TCGA-E9-A1NH-01	Primary Tumor	Breast	0.6014
TCGA-E2-A10E-01	Primary Tumor	Breast	0.5968
TCGA-AC-A3W7-01	Primary Tumor	Breast	0.5458
TCGA-E2-A14U-01	Primary Tumor	Breast	0.5432
TCGA-E9-A3QA-01	Primary Tumor	Breast	0.5326
TCGA-AN-A0AK-01	Primary Tumor	Breast	0.5316
TCGA-UL-AAZ6-01	Primary Tumor	Breast	0.5295
TCGA-GM-A3XG-01	Primary Tumor	Breast	0.5122
TCGA-A8-A07F-01	Primary Tumor	Breast	0.5042
TCGA-BH-A0E2-01	Primary Tumor	Breast	0.4937
TCGA-PE-A5DD-01	Primary Tumor	Breast	0.4893
TCGA-A2-A0YE-01	Primary Tumor	Breast	0.4687
TCGA-C8-A1HE-01	Primary Tumor	Breast	0.4645
TCGA-E2-A1LB-01	Primary Tumor	Breast	0.4626
TCGA-E2-A10A-01	Primary Tumor	Breast	0.4592
TCGA-AR-A251-01	Primary Tumor	Breast	0.4543
TCGA-LL-A441-01	Primary Tumor	Breast	0.4352
TCGA-A2-A3XT-01	Primary Tumor	Breast	0.429
TCGA-EW-A1J1-01	Primary Tumor	Breast	0.425
TCGA-AN-A0AR-01	Primary Tumor	Breast	0.4178
TCGA-BH-A1FN-01	Primary Tumor	Breast	0.405
TCGA-B6-A0IJ-01	Primary Tumor	Breast	0.3995
TCGA-C8-A12K-01	Primary Tumor	Breast	0.3835
TCGA-WT-AB44-01	Primary Tumor	Breast	0.3688
TCGA-E2-A56Z-01	Primary Tumor	Breast	0.3621
TCGA-AO-A0JB-01	Primary Tumor	Breast	0.3578
TCGA-OL-A5RX-01	Primary Tumor	Breast	0.3498
TCGA-Z7-A8R5-01	Primary Tumor	Breast	0.3447
TCGA-C8-A12U-01	Primary Tumor	Breast	0.3352
TCGA-AR-A1AH-01	Primary Tumor	Breast	0.3001
TCGA-E9-A22H-01	Primary Tumor	Breast	0.2832
TCGA-AN-A0AS-01	Primary Tumor	Breast	0.2777
TCGA-A1-A0SP-01	Primary Tumor	Breast	0.2761
TCGA-AN-A04C-01	Primary Tumor	Breast	0.2721
TCGA-E2-A15L-01	Primary Tumor	Breast	0.253
TCGA-5L-AAT1-01	Primary Tumor	Breast	0.2455
TCGA-E2-A2P6-01	Primary Tumor	Breast	0.2351
TCGA-A8-A099-01	Primary Tumor	Breast	0.2207
TCGA-EW-A424-01	Primary Tumor	Breast	0.1848
TCGA-BH-A0HN-01	Primary Tumor	Breast	0.1579
TCGA-BH-A0BW-01	Primary Tumor	Breast	0.1556
TCGA-GM-A2DB-01	Primary Tumor	Breast	0.152
TCGA-B6-A3ZX-01	Primary Tumor	Breast	0.151
TCGA-E2-A14R-01	Primary Tumor	Breast	0.1346
TCGA-BH-A0BG-01	Primary Tumor	Breast	0.1289
TCGA-AO-A0J3-01	Primary Tumor	Breast	0.1271
TCGA-B6-A0RV-01	Primary Tumor	Breast	0.1244
TCGA-AO-A0J2-01	Primary Tumor	Breast	0.1225
TCGA-D8-A1XR-01	Primary Tumor	Breast	0.1136
TCGA-A8-A07E-01	Primary Tumor	Breast	0.0816
TCGA-B6-A0I9-01	Primary Tumor	Breast	0.0585
TCGA-B6-A1KF-01	Primary Tumor	Breast	-0.0045
TCGA-A8-A081-01	Primary Tumor	Breast	-0.0172
TCGA-A8-A06Y-01	Primary Tumor	Breast	-0.0306
TCGA-AR-A1AS-01	Primary Tumor	Breast	-0.0402
TCGA-C8-A12L-01	Primary Tumor	Breast	-0.0438
TCGA-OL-A5D8-01	Primary Tumor	Breast	-0.0571
TCGA-D8-A13Y-01	Primary Tumor	Breast	-0.0636
TCGA-B6-A0X1-01	Primary Tumor	Breast	-0.0973
TCGA-D8-A1XC-01	Primary Tumor	Breast	-0.0988
TCGA-B6-A0I5-01	Primary Tumor	Breast	-0.115
TCGA-AN-A0XP-01	Primary Tumor	Breast	-0.1203
TCGA-BH-A0B3-01	Primary Tumor	Breast	-0.1705
TCGA-B6-A40B-01	Primary Tumor	Breast	-0.1924
TCGA-E2-A152-01	Primary Tumor	Breast	-0.2111
TCGA-AO-A129-01	Primary Tumor	Breast	-0.2115
TCGA-D8-A27V-01	Primary Tumor	Breast	-0.2445
TCGA-E2-A15G-01	Primary Tumor	Breast	-0.2561
TCGA-BH-A0DZ-01	Primary Tumor	Breast	-0.2628
TCGA-D8-A1XT-01	Primary Tumor	Breast	-0.3082
TCGA-E2-A156-01	Primary Tumor	Breast	-0.3281
TCGA-GM-A2DN-01	Primary Tumor	Breast	-0.3482
TCGA-AR-A0TT-01	Primary Tumor	Breast	-0.3583
TCGA-AC-A3W5-01	Primary Tumor	Breast	-0.3909
TCGA-AC-A2BK-01	Primary Tumor	Breast	-0.4092
TCGA-B6-A409-01	Primary Tumor	Breast	-0.429
TCGA-D8-A1XK-01	Primary Tumor	Breast	-0.4329
TCGA-A2-A0EM-01	Primary Tumor	Breast	-0.4393
TCGA-A7-A3RF-01	Primary Tumor	Breast	-0.444
TCGA-A8-A07O-01	Primary Tumor	Breast	-0.4447
TCGA-E2-A15T-01	Primary Tumor	Breast	-0.4732
TCGA-BH-A0BV-01	Primary Tumor	Breast	-0.4813
TCGA-A2-A0T5-01	Primary Tumor	Breast	-0.4936
TCGA-AR-A0U3-01	Primary Tumor	Breast	-0.5072
TCGA-AO-A0JL-01	Primary Tumor	Breast	-0.5134
TCGA-LL-A5YO-01	Primary Tumor	Breast	-0.5214
TCGA-AC-A6IW-01	Primary Tumor	Breast	-0.5224
TCGA-A8-A08L-01	Primary Tumor	Breast	-0.5293
TCGA-AO-A12B-01	Primary Tumor	Breast	-0.5456
TCGA-BH-A18P-01	Primary Tumor	Breast	-0.5466
TCGA-AN-A0FV-01	Primary Tumor	Breast	-0.5477
TCGA-D8-A1XW-01	Primary Tumor	Breast	-0.5518
TCGA-A1-A0SM-01	Primary Tumor	Breast	-0.5783
TCGA-E2-A1IG-01	Primary Tumor	Breast	-0.5809
TCGA-D8-A27M-01	Primary Tumor	Breast	-0.6271
TCGA-E9-A244-01	Primary Tumor	Breast	-0.6634
TCGA-B6-A0I1-01	Primary Tumor	Breast	-0.6642
TCGA-D8-A27H-01	Primary Tumor	Breast	-0.7041
TCGA-AR-A1AQ-01	Primary Tumor	Breast	-0.7807
TCGA-D8-A1JL-01	Primary Tumor	Breast	-0.806
TCGA-C8-A8HQ-01	Primary Tumor	Breast	-0.833
TCGA-B6-A0X0-01	Primary Tumor	Breast	-0.8331
TCGA-A8-A09Z-01	Primary Tumor	Breast	-0.8352
TCGA-A2-A0T0-01	Primary Tumor	Breast	-0.8518
TCGA-D8-A27F-01	Primary Tumor	Breast	-0.8877
TCGA-BH-A0C1-01	Primary Tumor	Breast	-0.8961
TCGA-A2-A4S0-01	Primary Tumor	Breast	-0.8965
TCGA-AR-A24M-01	Primary Tumor	Breast	-0.9299
TCGA-E2-A1B4-01	Primary Tumor	Breast	-0.9588
TCGA-A8-A08G-01	Primary Tumor	Breast	-0.9607
TCGA-EW-A423-01	Primary Tumor	Breast	-0.9704
TCGA-E9-A1R6-01	Primary Tumor	Breast	-0.9871
TCGA-OL-A5DA-01	Primary Tumor	Breast	-0.9911
TCGA-AC-A6NO-01	Primary Tumor	Breast	-1
TCGA-A2-A3Y0-01	Primary Tumor	Breast	-1.019
TCGA-LL-A5YL-01	Primary Tumor	Breast	-1.019
TCGA-C8-A137-01	Primary Tumor	Breast	-1.037
TCGA-LL-A7T0-01	Primary Tumor	Breast	-1.045
TCGA-E9-A247-01	Primary Tumor	Breast	-1.049
TCGA-BH-A202-01	Primary Tumor	Breast	-1.065
TCGA-D8-A1JS-01	Primary Tumor	Breast	-1.076
TCGA-B6-A0I6-01	Primary Tumor	Breast	-1.093
TCGA-E2-A159-01	Primary Tumor	Breast	-1.099
TCGA-AR-A1AI-01	Primary Tumor	Breast	-1.108
TCGA-B6-A0RS-01	Primary Tumor	Breast	-1.148
TCGA-C8-A1HK-01	Primary Tumor	Breast	-1.163
TCGA-AO-A03P-01	Primary Tumor	Breast	-1.185
TCGA-A7-A13D-01	Primary Tumor	Breast	-1.2
TCGA-AR-A5QQ-01	Primary Tumor	Breast	-1.301
TCGA-AC-A3YJ-01	Primary Tumor	Breast	-1.364
TCGA-A2-A0YM-01	Primary Tumor	Breast	-1.371
TCGA-S3-AA0Z-01	Primary Tumor	Breast	-1.442
TCGA-EW-A6SB-01	Primary Tumor	Breast	-1.465
TCGA-A2-A0T2-01	Primary Tumor	Breast	-1.498
TCGA-E2-A106-01	Primary Tumor	Breast	-1.535
TCGA-A8-A07C-01	Primary Tumor	Breast	-1.577
TCGA-E2-A574-01	Primary Tumor	Breast	-1.593
TCGA-AC-A3EH-01	Primary Tumor	Breast	-1.619
TCGA-A7-A26F-01	Primary Tumor	Breast	-1.69
TCGA-A8-A09I-01	Primary Tumor	Breast	-1.697
TCGA-GM-A2DH-01	Primary Tumor	Breast	-1.77
TCGA-D8-A142-01	Primary Tumor	Breast	-1.804
TCGA-A2-A04W-01	Primary Tumor	Breast	-1.822
TCGA-E9-A245-01	Primary Tumor	Breast	-1.823
TCGA-A2-A0CY-01	Primary Tumor	Breast	-1.837
TCGA-A2-A3XZ-01	Primary Tumor	Breast	-1.844
TCGA-D8-A1JN-01	Primary Tumor	Breast	-1.866
TCGA-E2-A14V-01	Primary Tumor	Breast	-1.9
TCGA-OL-A5RZ-01	Primary Tumor	Breast	-1.941
TCGA-AO-A03N-01	Primary Tumor	Breast	-2.029
TCGA-E2-A14X-01	Primary Tumor	Breast	-2.055
TCGA-C8-A8HP-01	Primary Tumor	Breast	-2.075
TCGA-C8-A26V-01	Primary Tumor	Breast	-2.107
TCGA-B6-A0IG-01	Primary Tumor	Breast	-2.129
TCGA-A8-A08B-01	Primary Tumor	Breast	-2.14
TCGA-A2-A0D1-01	Primary Tumor	Breast	-2.165
TCGA-OL-A66N-01	Primary Tumor	Breast	-2.191
TCGA-A7-A0DA-01	Primary Tumor	Breast	-2.228
TCGA-A2-A3XS-01	Primary Tumor	Breast	-2.257
TCGA-B6-A0RE-01	Primary Tumor	Breast	-2.311
TCGA-AN-A0XR-01	Primary Tumor	Breast	-2.339
TCGA-B6-A0WZ-01	Primary Tumor	Breast	-2.395
TCGA-A2-A04T-01	Primary Tumor	Breast	-2.496
TCGA-B6-A0X5-01	Primary Tumor	Breast	-2.501
TCGA-D8-A1J8-01	Primary Tumor	Breast	-2.682
TCGA-A8-A084-01	Primary Tumor	Breast	-2.694
TCGA-BH-A1FC-01	Primary Tumor	Breast	-2.748
TCGA-C8-A12Z-01	Primary Tumor	Breast	-2.782
TCGA-A7-A4SE-01	Primary Tumor	Breast	-2.793
TCGA-BH-A0B9-01	Primary Tumor	Breast	-2.828
TCGA-C8-A27A-01	Primary Tumor	Breast	-2.851
TCGA-BH-A6R9-01	Primary Tumor	Breast	-2.943
TCGA-D8-A1JK-01	Primary Tumor	Breast	-2.975
TCGA-S3-A6ZG-01	Primary Tumor	Breast	-2.982
TCGA-B6-A0IC-01	Primary Tumor	Breast	-2.997
TCGA-BH-A0AV-01	Primary Tumor	Breast	-3.033
TCGA-B6-A0IO-01	Primary Tumor	Breast	-3.036
TCGA-GI-A2C9-01	Primary Tumor	Breast	-3.05
TCGA-EW-A6SD-01	Primary Tumor	Breast	-3.052
TCGA-AN-A0AL-01	Primary Tumor	Breast	-3.104
TCGA-A1-A0SB-01	Primary Tumor	Breast	-3.115
TCGA-BH-A1EV-01	Primary Tumor	Breast	-3.176
TCGA-A2-A04U-01	Primary Tumor	Breast	-3.216
TCGA-BH-A0WA-01	Primary Tumor	Breast	-3.254
TCGA-AN-A0XU-01	Primary Tumor	Breast	-3.262
TCGA-BH-A0E0-01	Primary Tumor	Breast	-3.33
TCGA-E9-A5UP-01	Primary Tumor	Breast	-3.352
TCGA-EW-A6S9-01	Primary Tumor	Breast	-3.401
TCGA-B6-A0IA-01	Primary Tumor	Breast	-3.402
TCGA-C8-A27B-01	Primary Tumor	Breast	-3.494
TCGA-D8-A1XG-01	Primary Tumor	Breast	-3.523
TCGA-A8-A083-01	Primary Tumor	Breast	-3.524
TCGA-A2-A0D2-01	Primary Tumor	Breast	-3.54
TCGA-E2-A9RU-01	Primary Tumor	Breast	-3.546
TCGA-S3-AA10-01	Primary Tumor	Breast	-3.549
TCGA-E2-A158-01	Primary Tumor	Breast	-3.609
TCGA-AN-A0AT-01	Primary Tumor	Breast	-3.707
TCGA-E2-A150-01	Primary Tumor	Breast	-3.719
TCGA-GM-A2DM-01	Primary Tumor	Breast	-3.752
TCGA-BH-A1EN-01	Primary Tumor	Breast	-3.765
TCGA-B6-A400-01	Primary Tumor	Breast	-3.909
TCGA-D8-A13Z-01	Primary Tumor	Breast	-4.006
TCGA-AC-A5XU-01	Primary Tumor	Breast	-4.049
TCGA-A7-A6VW-01	Primary Tumor	Breast	-4.16
TCGA-LL-A6FR-01	Primary Tumor	Breast	-4.293
TCGA-5T-A9QA-01	Primary Tumor	Breast	-4.318
TCGA-AO-A0J4-01	Primary Tumor	Breast	-4.413
TCGA-E2-A1LS-01	Primary Tumor	Breast	-4.426
TCGA-LL-A73Y-01	Primary Tumor	Breast	-4.49
TCGA-BH-A0EE-01	Primary Tumor	Breast	-4.533
TCGA-D8-A147-01	Primary Tumor	Breast	-4.582
TCGA-E9-A54X-01	Primary Tumor	Breast	-4.582
TCGA-E2-A1B6-01	Primary Tumor	Breast	-4.585
TCGA-AR-A0TP-01	Primary Tumor	Breast	-4.612
TCGA-AC-A62X-01	Primary Tumor	Breast	-4.657
TCGA-A2-A3XX-01	Primary Tumor	Breast	-4.663
TCGA-OL-A5RW-01	Primary Tumor	Breast	-4.766
TCGA-D8-A143-01	Primary Tumor	Breast	-4.95
TCGA-A7-A0CE-01	Primary Tumor	Breast	-4.959
TCGA-A8-A07R-01	Primary Tumor	Breast	-5.087
TCGA-E9-A1NC-01	Primary Tumor	Breast	-5.142
TCGA-E9-A22G-01	Primary Tumor	Breast	-5.205
TCGA-BH-A5IZ-01	Primary Tumor	Breast	-5.39
TCGA-B6-A0X4-01	Primary Tumor	Breast	-5.413
TCGA-B6-A0I2-01	Primary Tumor	Breast	-5.478
TCGA-E2-A573-01	Primary Tumor	Breast	-5.638
TCGA-AR-A0U0-01	Primary Tumor	Breast	-5.646
TCGA-AR-A24Q-01	Primary Tumor	Breast	-5.761
TCGA-AN-A04D-01	Primary Tumor	Breast	-5.911
TCGA-UU-A93S-01	Primary Tumor	Breast	-6.057
TCGA-AO-A125-01	Primary Tumor	Breast	-6.164
TCGA-EW-A1P4-01	Primary Tumor	Breast	-6.201
TCGA-E2-A1LK-01	Primary Tumor	Breast	-6.203
TCGA-C8-A131-01	Primary Tumor	Breast	-6.338
TCGA-GM-A3XL-01	Primary Tumor	Breast	-6.597
TCGA-E2-A1LI-01	Primary Tumor	Breast	-6.673
TCGA-A2-A0D0-01	Primary Tumor	Breast	-6.679
TCGA-B6-A402-01	Primary Tumor	Breast	-6.89
TCGA-D8-A1JM-01	Primary Tumor	Breast	-7.045
TCGA-E2-A1LG-01	Primary Tumor	Breast	-7.08
TCGA-C8-A274-01	Primary Tumor	Breast	-7.265
TCGA-AO-A124-01	Primary Tumor	Breast	-7.294
TCGA-HN-A2NL-01	Primary Tumor	Breast	-7.678
TCGA-A2-A0YJ-01	Primary Tumor	Breast	-8.484
TCGA-AN-A0G0-01	Primary Tumor	Breast	-8.868
TCGA-E2-A14Y-01	Primary Tumor	Breast	-9.311
TCGA-AN-A0FL-01	Primary Tumor	Breast	-10.03
TCGA-AQ-A54N-01	Primary Tumor	Breast	-10.25
TCGA-A1-A0SK-01	Primary Tumor	Breast	-10.86
TCGA-MA-AA3W-01	Primary Tumor	Cervix	10.57
TCGA-EX-A1H5-01	Primary Tumor	Cervix	7.481
TCGA-VS-A9U5-01	Primary Tumor	Cervix	7.322
TCGA-C5-A8YT-01	Primary Tumor	Cervix	6.92
TCGA-DS-A1OB-01	Primary Tumor	Cervix	6.675
TCGA-PN-A8MA-01	Primary Tumor	Cervix	6.632
TCGA-HM-A3JK-01	Primary Tumor	Cervix	6.585
TCGA-HM-A3JJ-01	Primary Tumor	Cervix	6.568
TCGA-EA-A50E-01	Primary Tumor	Cervix	6.426
TCGA-DR-A0ZM-01	Primary Tumor	Cervix	6.375
TCGA-ZJ-AAX8-01	Primary Tumor	Cervix	6.067
TCGA-FU-A3YQ-01	Primary Tumor	Cervix	5.95
TCGA-WL-A834-01	Primary Tumor	Cervix	5.81
TCGA-DS-A0VL-01	Primary Tumor	Cervix	5.795
TCGA-DS-A1OD-01	Primary Tumor	Cervix	5.555
TCGA-EA-A1QS-01	Primary Tumor	Cervix	5.539
TCGA-C5-A8YQ-01	Primary Tumor	Cervix	5.505
TCGA-C5-A1BE-01	Primary Tumor	Cervix	5.454
TCGA-MY-A5BE-01	Primary Tumor	Cervix	5.435
TCGA-HM-A6W2-01	Primary Tumor	Cervix	5.334
TCGA-UC-A7PF-01	Primary Tumor	Cervix	5.181
TCGA-VS-A9UP-01	Primary Tumor	Cervix	5.167
TCGA-EA-A5ZF-01	Primary Tumor	Cervix	5.052
TCGA-LP-A4AV-01	Primary Tumor	Cervix	5.042
TCGA-FU-A3TX-01	Primary Tumor	Cervix	4.744
TCGA-C5-A1BI-01	Primary Tumor	Cervix	4.719
TCGA-FU-A3TQ-01	Primary Tumor	Cervix	4.711
TCGA-FU-A3HZ-01	Primary Tumor	Cervix	4.564
TCGA-VS-A9UH-01	Primary Tumor	Cervix	4.477
TCGA-VS-A8EI-01	Primary Tumor	Cervix	4.462
TCGA-ZJ-AAXF-01	Primary Tumor	Cervix	4.423
TCGA-C5-A7X8-01	Primary Tumor	Cervix	4.238
TCGA-FU-A5XV-01	Primary Tumor	Cervix	4.049
TCGA-DS-A1OC-01	Primary Tumor	Cervix	4.026
TCGA-EA-A5ZD-01	Primary Tumor	Cervix	4.023
TCGA-EA-A97N-01	Primary Tumor	Cervix	3.875
TCGA-FU-A3HY-01	Primary Tumor	Cervix	3.831
TCGA-JW-A852-01	Primary Tumor	Cervix	3.772
TCGA-C5-A1BJ-01	Primary Tumor	Cervix	3.761
TCGA-MA-AA3Y-01	Primary Tumor	Cervix	3.68
TCGA-XS-A8TJ-01	Primary Tumor	Cervix	3.643
TCGA-ZJ-AAXI-01	Primary Tumor	Cervix	3.553
TCGA-VS-A9UV-01	Primary Tumor	Cervix	3.547
TCGA-EA-A439-01	Primary Tumor	Cervix	3.467
TCGA-ZJ-A8QO-01	Primary Tumor	Cervix	3.457
TCGA-C5-A1BM-01	Primary Tumor	Cervix	3.452
TCGA-FU-A3NI-01	Primary Tumor	Cervix	3.424
TCGA-4J-AA1J-01	Primary Tumor	Cervix	3.353
TCGA-C5-A901-01	Primary Tumor	Cervix	3.317
TCGA-VS-A94Z-01	Primary Tumor	Cervix	3.298
TCGA-LP-A4AW-01	Primary Tumor	Cervix	3.28
TCGA-C5-A1MP-01	Primary Tumor	Cervix	3.234
TCGA-FU-A57G-01	Primary Tumor	Cervix	3.214
TCGA-VS-A9UQ-01	Primary Tumor	Cervix	3.152
TCGA-C5-A8ZZ-01	Primary Tumor	Cervix	3.114
TCGA-VS-A9UU-01	Primary Tumor	Cervix	3.034
TCGA-VS-A9UR-01	Primary Tumor	Cervix	2.98
TCGA-VS-A8EC-01	Primary Tumor	Cervix	2.921
TCGA-C5-A1M5-01	Primary Tumor	Cervix	2.917
TCGA-EA-A3HT-01	Primary Tumor	Cervix	2.887
TCGA-C5-A1MI-01	Primary Tumor	Cervix	2.854
TCGA-C5-A8XH-01	Primary Tumor	Cervix	2.805
TCGA-EA-A5O9-01	Primary Tumor	Cervix	2.77
TCGA-MY-A5BF-01	Primary Tumor	Cervix	2.561
TCGA-IR-A3LH-01	Primary Tumor	Cervix	2.549
TCGA-VS-A8EG-01	Primary Tumor	Cervix	2.53
TCGA-DS-A3LQ-01	Primary Tumor	Cervix	2.504
TCGA-LP-A5U2-01	Primary Tumor	Cervix	2.443
TCGA-EK-A2RK-01	Primary Tumor	Cervix	2.366
TCGA-C5-A2LV-01	Primary Tumor	Cervix	2.358
TCGA-VS-A9UM-01	Primary Tumor	Cervix	2.35
TCGA-Q1-A73S-01	Primary Tumor	Cervix	2.275
TCGA-VS-A9UC-01	Primary Tumor	Cervix	2.236
TCGA-EA-A3QE-01	Primary Tumor	Cervix	2.226
TCGA-ZJ-AAXD-01	Primary Tumor	Cervix	2.204
TCGA-DS-A0VK-01	Primary Tumor	Cervix	2.174
TCGA-C5-A1BK-01	Primary Tumor	Cervix	2.165
TCGA-DG-A2KL-01	Primary Tumor	Cervix	2.15
TCGA-EK-A2H0-01	Primary Tumor	Cervix	2.117
TCGA-IR-A3LI-01	Primary Tumor	Cervix	2.108
TCGA-C5-A2LY-01	Primary Tumor	Cervix	2.078
TCGA-BI-A0VR-01	Primary Tumor	Cervix	2.05
TCGA-IR-A3LC-01	Primary Tumor	Cervix	2.048
TCGA-ZJ-AB0H-01	Primary Tumor	Cervix	2.001
TCGA-IR-A3L7-01	Primary Tumor	Cervix	1.956
TCGA-EA-A3HR-01	Primary Tumor	Cervix	1.954
TCGA-JW-A5VH-01	Primary Tumor	Cervix	1.953
TCGA-EA-A411-01	Primary Tumor	Cervix	1.905
TCGA-LP-A7HU-01	Primary Tumor	Cervix	1.834
TCGA-HM-A4S6-01	Primary Tumor	Cervix	1.811
TCGA-DG-A2KM-01	Primary Tumor	Cervix	1.789
TCGA-C5-A1MH-01	Primary Tumor	Cervix	1.757
TCGA-JX-A5QV-01	Primary Tumor	Cervix	1.738
TCGA-VS-A959-01	Primary Tumor	Cervix	1.573
TCGA-EA-A78R-01	Primary Tumor	Cervix	1.503
TCGA-ZX-AA5X-01	Primary Tumor	Cervix	1.502
TCGA-IR-A3LL-01	Primary Tumor	Cervix	1.417
TCGA-EA-A4BA-01	Primary Tumor	Cervix	1.402
TCGA-C5-A905-01	Primary Tumor	Cervix	1.236
TCGA-VS-A8Q8-01	Primary Tumor	Cervix	1.232
TCGA-BI-A0VS-01	Primary Tumor	Cervix	1.229
TCGA-C5-A8XI-01	Primary Tumor	Cervix	1.205
TCGA-EA-A3HU-01	Primary Tumor	Cervix	1.15
TCGA-EA-A3HS-01	Primary Tumor	Cervix	1.09
TCGA-C5-A1M7-01	Primary Tumor	Cervix	1.06
TCGA-VS-A9UL-01	Primary Tumor	Cervix	1.001
TCGA-VS-A9U7-01	Primary Tumor	Cervix	0.9937
TCGA-DS-A0VN-01	Primary Tumor	Cervix	0.9812
TCGA-C5-A7UE-01	Primary Tumor	Cervix	0.961
TCGA-C5-A2LX-01	Primary Tumor	Cervix	0.9458
TCGA-VS-A8EH-01	Primary Tumor	Cervix	0.9137
TCGA-JW-A5VI-01	Primary Tumor	Cervix	0.7948
TCGA-EA-A3QD-01	Primary Tumor	Cervix	0.7219
TCGA-C5-A1BN-01	Primary Tumor	Cervix	0.7208
TCGA-FU-A23K-01	Primary Tumor	Cervix	0.7005
TCGA-VS-A9V2-01	Primary Tumor	Cervix	0.6768
TCGA-VS-A8EK-01	Primary Tumor	Cervix	0.6339
TCGA-VS-A8EL-01	Primary Tumor	Cervix	0.6037
TCGA-ZJ-AAXJ-01	Primary Tumor	Cervix	0.5595
TCGA-EK-A2RE-01	Primary Tumor	Cervix	0.5526
TCGA-VS-A8QM-01	Primary Tumor	Cervix	0.5486
TCGA-JX-A3Q0-01	Primary Tumor	Cervix	0.5461
TCGA-JW-AAVH-01	Primary Tumor	Cervix	0.5416
TCGA-VS-A9UI-01	Primary Tumor	Cervix	0.4547
TCGA-C5-A1BQ-01	Primary Tumor	Cervix	0.377
TCGA-C5-A7CL-01	Primary Tumor	Cervix	0.3747
TCGA-C5-A1BL-01	Primary Tumor	Cervix	0.2984
TCGA-ZJ-A8QQ-01	Primary Tumor	Cervix	0.2895
TCGA-EA-A410-01	Primary Tumor	Cervix	0.2123
TCGA-DS-A1O9-01	Primary Tumor	Cervix	0.1781
TCGA-EA-A6QX-01	Primary Tumor	Cervix	0.143
TCGA-C5-A3HL-01	Primary Tumor	Cervix	0.1048
TCGA-EA-A1QT-01	Primary Tumor	Cervix	0.0926
TCGA-EA-A3HQ-01	Primary Tumor	Cervix	0.0881
TCGA-DS-A7WF-01	Primary Tumor	Cervix	-0.062
TCGA-EX-A3L1-01	Primary Tumor	Cervix	-0.1132
TCGA-DG-A2KJ-01	Primary Tumor	Cervix	-0.1369
TCGA-Q1-A5R2-01	Primary Tumor	Cervix	-0.156
TCGA-EK-A2H1-01	Primary Tumor	Cervix	-0.1755
TCGA-VS-A9V3-01	Primary Tumor	Cervix	-0.2263
TCGA-DS-A7WH-01	Primary Tumor	Cervix	-0.2534
TCGA-JW-A5VL-01	Primary Tumor	Cervix	-0.2546
TCGA-GH-A9DA-01	Primary Tumor	Cervix	-0.3139
TCGA-C5-A7CM-01	Primary Tumor	Cervix	-0.4736
TCGA-MA-AA41-01	Primary Tumor	Cervix	-0.5137
TCGA-HG-A2PA-01	Primary Tumor	Cervix	-0.5322
TCGA-C5-A7CK-01	Primary Tumor	Cervix	-0.5589
TCGA-C5-A2LZ-01	Primary Tumor	Cervix	-0.5705
TCGA-ZJ-A8QR-01	Primary Tumor	Cervix	-0.574
TCGA-UC-A7PD-01	Primary Tumor	Cervix	-0.6688
TCGA-C5-A2LT-01	Primary Tumor	Cervix	-0.7377
TCGA-VS-A9UY-01	Primary Tumor	Cervix	-0.7711
TCGA-JW-A5VJ-01	Primary Tumor	Cervix	-0.7937
TCGA-C5-A1ML-01	Primary Tumor	Cervix	-0.8077
TCGA-C5-A7UI-01	Primary Tumor	Cervix	-0.8471
TCGA-EX-A449-01	Primary Tumor	Cervix	-0.8636
TCGA-EK-A2RC-01	Primary Tumor	Cervix	-0.8679
TCGA-EK-A2RA-01	Primary Tumor	Cervix	-0.8794
TCGA-VS-A9UB-01	Primary Tumor	Cervix	-0.8861
TCGA-MU-A51Y-01	Primary Tumor	Cervix	-0.8968
TCGA-VS-A9UT-01	Primary Tumor	Cervix	-0.8999
TCGA-Q1-A73Q-01	Primary Tumor	Cervix	-0.9098
TCGA-EK-A2RN-01	Primary Tumor	Cervix	-1.13
TCGA-EA-A5ZE-01	Primary Tumor	Cervix	-1.135
TCGA-C5-A7CJ-01	Primary Tumor	Cervix	-1.25
TCGA-DS-A1OA-01	Primary Tumor	Cervix	-1.255
TCGA-C5-A0TN-01	Primary Tumor	Cervix	-1.284
TCGA-FU-A40J-01	Primary Tumor	Cervix	-1.297
TCGA-C5-A7CG-01	Primary Tumor	Cervix	-1.304
TCGA-C5-A3HF-01	Primary Tumor	Cervix	-1.319
TCGA-C5-A1ME-01	Primary Tumor	Cervix	-1.395
TCGA-VS-A8EJ-01	Primary Tumor	Cervix	-1.426
TCGA-EA-A43B-01	Primary Tumor	Cervix	-1.471
TCGA-Q1-A6DW-01	Primary Tumor	Cervix	-1.471
TCGA-Q1-A73O-01	Primary Tumor	Cervix	-1.537
TCGA-MU-A8JM-01	Primary Tumor	Cervix	-1.538
TCGA-MU-A5YI-01	Primary Tumor	Cervix	-1.567
TCGA-C5-A7UH-01	Primary Tumor	Cervix	-1.621
TCGA-UC-A7PG-01	Primary Tumor	Cervix	-1.643
TCGA-MA-AA3Z-01	Primary Tumor	Cervix	-1.655
TCGA-C5-A1MN-01	Primary Tumor	Cervix	-1.674
TCGA-LP-A5U3-01	Primary Tumor	Cervix	-1.693
TCGA-EK-A2RO-01	Primary Tumor	Cervix	-1.706
TCGA-Q1-A6DV-01	Primary Tumor	Cervix	-1.771
TCGA-MY-A913-01	Primary Tumor	Cervix	-1.815
TCGA-R2-A69V-01	Primary Tumor	Cervix	-1.82
TCGA-EK-A2PI-01	Primary Tumor	Cervix	-1.826
TCGA-ZJ-AAXU-01	Primary Tumor	Cervix	-1.826
TCGA-FU-A23L-01	Primary Tumor	Cervix	-1.834
TCGA-ZJ-AAXT-01	Primary Tumor	Cervix	-1.858
TCGA-EK-A2RM-01	Primary Tumor	Cervix	-1.959
TCGA-EX-A69M-01	Primary Tumor	Cervix	-1.977
TCGA-EK-A2IR-01	Primary Tumor	Cervix	-2.05
TCGA-EK-A2PL-01	Primary Tumor	Cervix	-2.086
TCGA-C5-A1MJ-01	Primary Tumor	Cervix	-2.113
TCGA-C5-A7CH-01	Primary Tumor	Cervix	-2.161
TCGA-Q1-A5R3-01	Primary Tumor	Cervix	-2.219
TCGA-C5-A7CO-01	Primary Tumor	Cervix	-2.343
TCGA-EA-A556-01	Primary Tumor	Cervix	-2.358
TCGA-VS-A94W-01	Primary Tumor	Cervix	-2.396
TCGA-IR-A3LB-01	Primary Tumor	Cervix	-2.42
TCGA-EK-A2RB-01	Primary Tumor	Cervix	-2.428
TCGA-ZJ-AAXB-01	Primary Tumor	Cervix	-2.554
TCGA-VS-A9UZ-01	Primary Tumor	Cervix	-2.574
TCGA-C5-A7XC-01	Primary Tumor	Cervix	-2.589
TCGA-2W-A8YY-01	Primary Tumor	Cervix	-2.599
TCGA-JX-A3Q8-01	Primary Tumor	Cervix	-2.674
TCGA-EA-A44S-01	Primary Tumor	Cervix	-2.69
TCGA-VS-A958-01	Primary Tumor	Cervix	-2.79
TCGA-EK-A2R7-01	Primary Tumor	Cervix	-2.883
TCGA-EX-A1H6-01	Primary Tumor	Cervix	-2.911
TCGA-EK-A2IP-01	Primary Tumor	Cervix	-2.97
TCGA-IR-A3LF-01	Primary Tumor	Cervix	-3.005
TCGA-Q1-A6DT-01	Primary Tumor	Cervix	-3.027
TCGA-C5-A1M6-01	Primary Tumor	Cervix	-3.111
TCGA-C5-A1MK-01	Primary Tumor	Cervix	-3.115
TCGA-C5-A7UC-01	Primary Tumor	Cervix	-3.176
TCGA-FU-A3WB-01	Primary Tumor	Cervix	-3.355
TCGA-EK-A2R9-01	Primary Tumor	Cervix	-3.381
TCGA-BI-A20A-01	Primary Tumor	Cervix	-3.402
TCGA-VS-AA62-01	Primary Tumor	Cervix	-3.557
TCGA-C5-A2LS-01	Primary Tumor	Cervix	-3.602
TCGA-DS-A5RQ-01	Primary Tumor	Cervix	-3.707
TCGA-DS-A0VM-01	Primary Tumor	Cervix	-3.717
TCGA-VS-A952-01	Primary Tumor	Cervix	-3.909
TCGA-Q1-A73R-01	Primary Tumor	Cervix	-3.934
TCGA-EK-A2RL-01	Primary Tumor	Cervix	-3.966
TCGA-JW-A5VK-01	Primary Tumor	Cervix	-4.043
TCGA-MA-AA43-01	Primary Tumor	Cervix	-4.106
TCGA-VS-A9UJ-01	Primary Tumor	Cervix	-4.162
TCGA-DG-A2KH-01	Primary Tumor	Cervix	-4.183
TCGA-FU-A770-01	Primary Tumor	Cervix	-4.399
TCGA-VS-A954-01	Primary Tumor	Cervix	-4.42
TCGA-VS-A9UD-01	Primary Tumor	Cervix	-4.551
TCGA-MA-AA42-01	Primary Tumor	Cervix	-4.573
TCGA-JW-A69B-01	Primary Tumor	Cervix	-4.604
TCGA-UC-A7PI-01	Primary Tumor	Cervix	-4.767
TCGA-C5-A3HD-01	Primary Tumor	Cervix	-4.856
TCGA-C5-A8XJ-01	Primary Tumor	Cervix	-4.86
TCGA-C5-A1M8-01	Primary Tumor	Cervix	-4.893
TCGA-C5-A7X5-01	Primary Tumor	Cervix	-4.937
TCGA-FU-A2QG-01	Primary Tumor	Cervix	-4.947
TCGA-C5-A1MQ-01	Primary Tumor	Cervix	-5.025
TCGA-RA-A741-01	Primary Tumor	Cervix	-5.037
TCGA-VS-A8QF-01	Primary Tumor	Cervix	-5.181
TCGA-DR-A0ZL-01	Primary Tumor	Cervix	-5.208
TCGA-C5-A2M2-01	Primary Tumor	Cervix	-5.268
TCGA-IR-A3LK-01	Primary Tumor	Cervix	-5.314
TCGA-VS-A957-01	Primary Tumor	Cervix	-5.376
TCGA-EK-A2PM-01	Primary Tumor	Cervix	-5.437
TCGA-VS-A8QC-01	Primary Tumor	Cervix	-5.487
TCGA-ZJ-AAX4-01	Primary Tumor	Cervix	-5.494
TCGA-EA-A3Y4-01	Primary Tumor	Cervix	-5.572
TCGA-EK-A2GZ-01	Primary Tumor	Cervix	-5.811
TCGA-C5-A7X3-01	Primary Tumor	Cervix	-5.812
TCGA-JW-A5VG-01	Primary Tumor	Cervix	-5.848
TCGA-EK-A2R8-01	Primary Tumor	Cervix	-5.96
TCGA-LP-A4AX-01	Primary Tumor	Cervix	-5.992
TCGA-EK-A2PK-01	Primary Tumor	Cervix	-6.188
TCGA-VS-A8EB-01	Primary Tumor	Cervix	-6.265
TCGA-EX-A69L-01	Primary Tumor	Cervix	-6.364
TCGA-Q1-A73P-01	Primary Tumor	Cervix	-6.395
TCGA-C5-A1BF-01	Primary Tumor	Cervix	-6.438
TCGA-Q1-A5R1-01	Primary Tumor	Cervix	-6.449
TCGA-MA-AA3X-01	Primary Tumor	Cervix	-6.465
TCGA-EK-A3GJ-01	Primary Tumor	Cervix	-6.847
TCGA-VS-A94X-01	Primary Tumor	Cervix	-6.862
TCGA-VS-A94Y-01	Primary Tumor	Cervix	-6.881
TCGA-C5-A2M1-01	Primary Tumor	Cervix	-6.901
TCGA-VS-A9V0-01	Primary Tumor	Cervix	-7.223
TCGA-EK-A3GK-01	Primary Tumor	Cervix	-7.266
TCGA-LP-A4AU-01	Primary Tumor	Cervix	-7.574
TCGA-C5-A902-01	Primary Tumor	Cervix	-7.612
TCGA-VS-A9U6-01	Primary Tumor	Cervix	-7.628
TCGA-IR-A3LA-01	Primary Tumor	Cervix	-7.658
TCGA-VS-A953-01	Primary Tumor	Cervix	-7.705
TCGA-EX-A8YF-01	Primary Tumor	Cervix	-7.879
TCGA-C5-A1MF-01	Primary Tumor	Cervix	-7.885
TCGA-FU-A3EO-01	Primary Tumor	Cervix	-7.939
TCGA-ZJ-AB0I-01	Primary Tumor	Cervix	-8.073
TCGA-C5-A1M9-01	Primary Tumor	Cervix	-8.136
TCGA-C5-A3HE-01	Primary Tumor	Cervix	-8.196
TCGA-MY-A5BD-01	Primary Tumor	Cervix	-8.341
TCGA-DG-A2KK-01	Primary Tumor	Cervix	-8.415
TCGA-DS-A7WI-01	Primary Tumor	Cervix	-8.415
TCGA-EK-A2PG-01	Primary Tumor	Cervix	-8.778
TCGA-ZJ-AAXA-01	Primary Tumor	Cervix	-8.882
TCGA-EK-A3GN-01	Primary Tumor	Cervix	-8.917
TCGA-VS-A9V5-01	Primary Tumor	Cervix	-9.167
TCGA-JX-A3PZ-01	Primary Tumor	Cervix	-9.231
TCGA-VS-A9UO-01	Primary Tumor	Cervix	-9.573
TCGA-EK-A3GM-01	Primary Tumor	Cervix	-9.866
TCGA-ZJ-AAXN-01	Primary Tumor	Cervix	-10.89
TCGA-C5-A8XK-01	Primary Tumor	Cervix	-10.94
TCGA-VS-A9V1-01	Primary Tumor	Cervix	-10.98
TCGA-VS-A950-01	Primary Tumor	Cervix	-11.02
TCGA-C5-A8YR-01	Primary Tumor	Cervix	-11.27
TCGA-VS-A8QH-01	Primary Tumor	Cervix	-11.43
TCGA-EK-A2RJ-01	Primary Tumor	Cervix	-11.51
TCGA-C5-A907-01	Primary Tumor	Cervix	-11.66
TCGA-VS-A9V4-01	Primary Tumor	Cervix	-13.12
TCGA-VS-A8QA-01	Primary Tumor	Cervix	-13.82
TCGA-EA-A5FO-01	Primary Tumor	Cervix	-14.56
TCGA-VS-A8Q9-01	Primary Tumor	Cervix	-14.81
TCGA-W5-AA2O-01	Primary Tumor	Bile duct	1.92
TCGA-W5-AA39-01	Primary Tumor	Bile duct	1.653
TCGA-W5-AA2H-01	Primary Tumor	Bile duct	1.642
TCGA-W5-AA33-01	Primary Tumor	Bile duct	0.9262
TCGA-W5-AA31-01	Primary Tumor	Bile duct	0.827
TCGA-W5-AA2Z-01	Primary Tumor	Bile duct	0.4512
TCGA-ZH-A8Y8-01	Primary Tumor	Bile duct	-0.1403
TCGA-W5-AA38-01	Primary Tumor	Bile duct	-0.1877
TCGA-ZU-A8S4-01	Primary Tumor	Bile duct	-1.008
TCGA-W5-AA2G-01	Primary Tumor	Bile duct	-1.779
TCGA-W5-AA36-01	Primary Tumor	Bile duct	-1.857
TCGA-W5-AA2R-01	Primary Tumor	Bile duct	-2.207
TCGA-3X-AAVB-01	Primary Tumor	Bile duct	-2.28
TCGA-3X-AAV9-01	Primary Tumor	Bile duct	-2.608
TCGA-ZH-A8Y2-01	Primary Tumor	Bile duct	-2.627
TCGA-YR-A95A-01	Primary Tumor	Bile duct	-2.682
TCGA-WD-A7RX-01	Primary Tumor	Bile duct	-3.131
TCGA-3X-AAVE-01	Primary Tumor	Bile duct	-3.58
TCGA-4G-AAZO-01	Primary Tumor	Bile duct	-3.771
TCGA-3X-AAVA-01	Primary Tumor	Bile duct	-3.851
TCGA-ZH-A8Y6-01	Primary Tumor	Bile duct	-3.997
TCGA-W5-AA2U-01	Primary Tumor	Bile duct	-4.591
TCGA-W5-AA30-01	Primary Tumor	Bile duct	-4.665
TCGA-W5-AA2X-01	Primary Tumor	Bile duct	-5.111
TCGA-ZH-A8Y1-01	Primary Tumor	Bile duct	-5.202
TCGA-ZD-A8I3-01	Primary Tumor	Bile duct	-6.624
TCGA-W6-AA0S-01	Primary Tumor	Bile duct	-6.664
TCGA-W5-AA34-01	Primary Tumor	Bile duct	-7.172
TCGA-ZH-A8Y4-01	Primary Tumor	Bile duct	-7.869
TCGA-W5-AA2I-01	Primary Tumor	Bile duct	-7.895
TCGA-W5-AA2Q-01	Primary Tumor	Bile duct	-8.176
TCGA-W5-AA2W-01	Primary Tumor	Bile duct	-8.322
TCGA-4G-AAZT-01	Primary Tumor	Bile duct	-8.494
TCGA-ZH-A8Y5-01	Primary Tumor	Bile duct	-8.908
TCGA-W5-AA2T-01	Primary Tumor	Bile duct	-10.45
TCGA-3X-AAVC-01	Primary Tumor	Bile duct	-10.99
TCGA-F4-6569-01	Primary Tumor	Colon	4.096
TCGA-5M-AAT6-01	Primary Tumor	Colon	2.891
TCGA-AD-6964-01	Primary Tumor	Colon	2.546
TCGA-AZ-6601-01	Primary Tumor	Colon	2.54
TCGA-CM-6167-01	Primary Tumor	Colon	2.482
TCGA-AA-3489-01	Primary Tumor	Colon	2.214
TCGA-F4-6703-01	Primary Tumor	Colon	2.17
TCGA-AY-6196-01	Primary Tumor	Colon	2.066
TCGA-AD-6901-01	Primary Tumor	Colon	1.392
TCGA-A6-6781-01	Primary Tumor	Colon	0.8485
TCGA-A6-2685-01	Primary Tumor	Colon	0.4303
TCGA-G4-6302-01	Primary Tumor	Colon	0.3593
TCGA-F4-6809-01	Primary Tumor	Colon	-0.0395
TCGA-A6-6780-01	Primary Tumor	Colon	-0.2087
TCGA-A6-2684-01	Primary Tumor	Colon	-0.47
TCGA-A6-5656-01	Primary Tumor	Colon	-0.6624
TCGA-CA-6717-01	Primary Tumor	Colon	-0.6682
TCGA-D5-6534-01	Primary Tumor	Colon	-0.7648
TCGA-A6-6782-01	Primary Tumor	Colon	-1.101
TCGA-A6-6651-01	Primary Tumor	Colon	-1.139
TCGA-CM-6162-01	Primary Tumor	Colon	-1.27
TCGA-AA-A01P-01	Primary Tumor	Colon	-1.382
TCGA-F4-6807-01	Primary Tumor	Colon	-1.399
TCGA-A6-2677-01	Primary Tumor	Colon	-1.406
TCGA-A6-2674-01	Primary Tumor	Colon	-1.407
TCGA-CM-5868-01	Primary Tumor	Colon	-1.624
TCGA-AZ-4323-01	Primary Tumor	Colon	-1.685
TCGA-F4-6459-01	Primary Tumor	Colon	-1.702
TCGA-F4-6460-01	Primary Tumor	Colon	-1.74
TCGA-F4-6704-01	Primary Tumor	Colon	-1.758
TCGA-CM-5348-01	Primary Tumor	Colon	-1.76
TCGA-A6-2686-01	Primary Tumor	Colon	-1.828
TCGA-CA-6715-01	Primary Tumor	Colon	-1.921
TCGA-AZ-6607-01	Primary Tumor	Colon	-1.927
TCGA-A6-3810-01	Primary Tumor	Colon	-1.946
TCGA-CK-4947-01	Primary Tumor	Colon	-1.99
TCGA-CM-6165-01	Primary Tumor	Colon	-2.046
TCGA-AD-A5EK-01	Primary Tumor	Colon	-2.071
TCGA-F4-6463-01	Primary Tumor	Colon	-2.135
TCGA-A6-2682-01	Primary Tumor	Colon	-2.331
TCGA-DM-A0XF-01	Primary Tumor	Colon	-2.502
TCGA-CM-6169-01	Primary Tumor	Colon	-2.519
TCGA-D5-5537-01	Primary Tumor	Colon	-2.588
TCGA-A6-2675-01	Primary Tumor	Colon	-2.607
TCGA-CM-6168-01	Primary Tumor	Colon	-2.636
TCGA-G4-6297-01	Primary Tumor	Colon	-2.72
TCGA-CM-5349-01	Primary Tumor	Colon	-2.722
TCGA-NH-A5IV-01	Primary Tumor	Colon	-2.813
TCGA-CA-6718-01	Primary Tumor	Colon	-2.865
TCGA-A6-5657-01	Primary Tumor	Colon	-2.889
TCGA-WS-AB45-01	Primary Tumor	Colon	-2.963
TCGA-D5-5541-01	Primary Tumor	Colon	-3.007
TCGA-F4-6805-01	Primary Tumor	Colon	-3.007
TCGA-AA-A01X-01	Primary Tumor	Colon	-3.072
TCGA-G4-6628-01	Primary Tumor	Colon	-3.096
TCGA-A6-6141-01	Primary Tumor	Colon	-3.097
TCGA-A6-5664-01	Primary Tumor	Colon	-3.106
TCGA-D5-6924-01	Primary Tumor	Colon	-3.188
TCGA-CK-5912-01	Primary Tumor	Colon	-3.197
TCGA-DM-A285-01	Primary Tumor	Colon	-3.252
TCGA-D5-6928-01	Primary Tumor	Colon	-3.406
TCGA-A6-A566-01	Primary Tumor	Colon	-3.484
TCGA-AZ-6605-01	Primary Tumor	Colon	-3.515
TCGA-D5-6931-01	Primary Tumor	Colon	-3.537
TCGA-AD-6899-01	Primary Tumor	Colon	-3.589
TCGA-A6-6138-01	Primary Tumor	Colon	-3.602
TCGA-5M-AATA-01	Primary Tumor	Colon	-3.614
TCGA-A6-6654-01	Primary Tumor	Colon	-3.699
TCGA-CK-6748-01	Primary Tumor	Colon	-3.736
TCGA-G4-6627-01	Primary Tumor	Colon	-3.789
TCGA-A6-A56B-01	Primary Tumor	Colon	-3.827
TCGA-CM-5860-01	Primary Tumor	Colon	-3.834
TCGA-D5-6922-01	Primary Tumor	Colon	-3.902
TCGA-D5-6932-01	Primary Tumor	Colon	-3.924
TCGA-AU-3779-01	Primary Tumor	Colon	-3.989
TCGA-D5-5538-01	Primary Tumor	Colon	-4.11
TCGA-A6-A565-01	Primary Tumor	Colon	-4.162
TCGA-A6-6650-01	Primary Tumor	Colon	-4.169
TCGA-CM-6166-01	Primary Tumor	Colon	-4.207
TCGA-CM-6679-01	Primary Tumor	Colon	-4.244
TCGA-3L-AA1B-01	Primary Tumor	Colon	-4.258
TCGA-CM-6163-01	Primary Tumor	Colon	-4.262
TCGA-CK-4951-01	Primary Tumor	Colon	-4.278
[truncated: 7,186 more rows]

## Sheet: fig1.c
Sample	Type	Site	NFGS
GTEX-ZTTD-0326-SM-57WFW	Normal Tissue	Muscle	6.163
GTEX-PX3G-1626-SM-2S1PT	Normal Tissue	Muscle	4.396
GTEX-VUSG-2626-SM-4KKZI	Normal Tissue	Muscle	4.339
GTEX-ZAKK-0326-SM-5EGHA	Normal Tissue	Muscle	4.073
GTEX-RM2N-1626-SM-2TF5N	Normal Tissue	Muscle	3.718
GTEX-Y5V5-2526-SM-4VBQ4	Normal Tissue	Muscle	3.16
GTEX-ZA64-2026-SM-5PNXT	Normal Tissue	Muscle	2.687
GTEX-QVJO-0126-SM-3GIK4	Normal Tissue	Muscle	2.677
GTEX-WHPG-2226-SM-3NMBO	Normal Tissue	Muscle	2.668
GTEX-13YAN-0526-SM-5O9BE	Normal Tissue	Muscle	2.598
GTEX-WOFL-0626-SM-3MJG3	Normal Tissue	Muscle	2.534
GTEX-14ASI-0526-SM-5QGQP	Normal Tissue	Muscle	2.468
GTEX-11UD1-0326-SM-5EQKX	Normal Tissue	Muscle	2.4
GTEX-13U4I-1826-SM-5IJD2	Normal Tissue	Muscle	2.376
GTEX-146FQ-0326-SM-5NQAX	Normal Tissue	Muscle	2.058
GTEX-Q734-2026-SM-3GADA	Normal Tissue	Muscle	2.053
GTEX-144GM-2026-SM-5LU3D	Normal Tissue	Muscle	1.998
GTEX-11DXW-0726-SM-5H12J	Normal Tissue	Muscle	1.953
GTEX-X88G-0326-SM-47JZ4	Normal Tissue	Muscle	1.762
GTEX-13O1R-0526-SM-5K7XU	Normal Tissue	Muscle	1.755
GTEX-TKQ2-0826-SM-33HB6	Normal Tissue	Muscle	1.736
GTEX-ZF28-0526-SM-4WKGW	Normal Tissue	Muscle	1.586
GTEX-S33H-2226-SM-5S2UF	Normal Tissue	Muscle	1.524
GTEX-SSA3-0326-SM-32QPS	Normal Tissue	Muscle	1.516
GTEX-131XF-2326-SM-5BC6B	Normal Tissue	Muscle	1.472
GTEX-Q2AH-1826-SM-2S1Q2	Normal Tissue	Muscle	1.44
GTEX-Y9LG-1926-SM-5IFHY	Normal Tissue	Muscle	1.439
GTEX-12ZZX-0326-SM-5DUVH	Normal Tissue	Muscle	1.434
GTEX-SSA3-0326-SM-47JWY	Normal Tissue	Muscle	1.283
GTEX-14A6H-2826-SM-5QGPM	Normal Tissue	Muscle	1.282
GTEX-WOFM-1326-SM-3MJFR	Normal Tissue	Muscle	1.269
GTEX-QV44-2026-SM-2S1RD	Normal Tissue	Muscle	1.231
GTEX-13PDP-0326-SM-5K7XP	Normal Tissue	Muscle	1.213
GTEX-YB5E-2226-SM-5IFJ5	Normal Tissue	Muscle	1.167
GTEX-ZVZO-0326-SM-5HL4N	Normal Tissue	Muscle	1.166
GTEX-13FTY-0226-SM-5IJBW	Normal Tissue	Muscle	1.127
GTEX-131XE-2726-SM-5P9G7	Normal Tissue	Muscle	1.117
GTEX-XQ3S-0426-SM-4BOOA	Normal Tissue	Muscle	1.059
GTEX-13SLW-0326-SM-5RQK5	Normal Tissue	Muscle	1.02
GTEX-Z9EW-1726-SM-5CVMO	Normal Tissue	Muscle	0.9615
GTEX-VJYA-1926-SM-3GIJJ	Normal Tissue	Muscle	0.9197
GTEX-12C56-1926-SM-5FQUG	Normal Tissue	Muscle	0.9084
GTEX-11WQC-2626-SM-5CVLF	Normal Tissue	Muscle	0.9056
GTEX-13W46-0726-SM-5LU3Z	Normal Tissue	Muscle	0.8694
GTEX-13OW8-1426-SM-5IJDT	Normal Tissue	Muscle	0.7545
GTEX-ZF2S-2126-SM-4WWAY	Normal Tissue	Muscle	0.7174
GTEX-144FL-0326-SM-5O99O	Normal Tissue	Muscle	0.7034
GTEX-WFG8-2426-SM-3GILL	Normal Tissue	Muscle	0.7015
GTEX-U3ZH-1926-SM-4DXTR	Normal Tissue	Muscle	0.6519
GTEX-T2YK-0226-SM-4DM5O	Normal Tissue	Muscle	0.6348
GTEX-13111-2226-SM-5LZUE	Normal Tissue	Muscle	0.6338
GTEX-11LCK-1226-SM-5Q5AM	Normal Tissue	Muscle	0.6248
GTEX-WFON-2326-SM-3LK7M	Normal Tissue	Muscle	0.6212
GTEX-OOBK-1626-SM-2HMKG	Normal Tissue	Muscle	0.6182
GTEX-ZAB5-2126-SM-5K7UN	Normal Tissue	Muscle	0.6071
GTEX-13PL7-0626-SM-5IJCD	Normal Tissue	Muscle	0.5956
GTEX-ZF3C-0326-SM-4WWBF	Normal Tissue	Muscle	0.5516
GTEX-QDT8-0526-SM-32PL5	Normal Tissue	Muscle	0.5505
GTEX-U3ZM-1226-SM-3DB9G	Normal Tissue	Muscle	0.5093
GTEX-Q2AG-0426-SM-2S1PU	Normal Tissue	Muscle	0.4832
GTEX-13O21-1726-SM-5MR5A	Normal Tissue	Muscle	0.4587
GTEX-13S86-2326-SM-5RQK1	Normal Tissue	Muscle	0.4522
GTEX-U8XE-0726-SM-3DB8O	Normal Tissue	Muscle	0.4083
GTEX-11PRG-0326-SM-5GU53	Normal Tissue	Muscle	0.4044
GTEX-Y8E5-0326-SM-57WBM	Normal Tissue	Muscle	0.3847
GTEX-13FHP-0526-SM-5K7UY	Normal Tissue	Muscle	0.3715
GTEX-ZDXO-0326-SM-4WKHJ	Normal Tissue	Muscle	0.3682
GTEX-QLQ7-1726-SM-2S1QQ	Normal Tissue	Muscle	0.3553
GTEX-1399Q-2426-SM-5J2MO	Normal Tissue	Muscle	0.3268
GTEX-XGQ4-2326-SM-4AT53	Normal Tissue	Muscle	0.284
GTEX-13IVO-0626-SM-5LZYJ	Normal Tissue	Muscle	0.2378
GTEX-11NV4-0326-SM-5HL58	Normal Tissue	Muscle	0.2289
GTEX-ZZ64-1526-SM-5E43K	Normal Tissue	Muscle	0.1695
GTEX-13FXS-0326-SM-5K7TV	Normal Tissue	Muscle	0.1682
GTEX-QLQW-1326-SM-2S1QS	Normal Tissue	Muscle	0.1643
GTEX-OXRN-1326-SM-3LK5V	Normal Tissue	Muscle	0.1593
GTEX-11EI6-0326-SM-5EQ6G	Normal Tissue	Muscle	0.1156
GTEX-13CF2-2726-SM-5LZWW	Normal Tissue	Muscle	-0.0221
GTEX-12WSC-0326-SM-5EQ5E	Normal Tissue	Muscle	-0.0477
GTEX-12126-0526-SM-5PNW4	Normal Tissue	Muscle	-0.0489
GTEX-13NZ9-0626-SM-5IJCO	Normal Tissue	Muscle	-0.0628
GTEX-ZYFC-0526-SM-5GIDF	Normal Tissue	Muscle	-0.067
GTEX-YBZK-0326-SM-59HLN	Normal Tissue	Muscle	-0.0899
GTEX-ZT9X-1826-SM-57WDU	Normal Tissue	Muscle	-0.1215
GTEX-Z93S-1326-SM-5CVMR	Normal Tissue	Muscle	-0.1335
GTEX-SIU7-1826-SM-2XCE2	Normal Tissue	Muscle	-0.1515
GTEX-ZYT6-1626-SM-5E45R	Normal Tissue	Muscle	-0.1621
GTEX-14AS3-2126-SM-5S2MK	Normal Tissue	Muscle	-0.1691
GTEX-VUSH-0326-SM-3NB2I	Normal Tissue	Muscle	-0.2007
GTEX-ZE7O-0326-SM-51MTH	Normal Tissue	Muscle	-0.2022
GTEX-YEC3-2126-SM-5CVLR	Normal Tissue	Muscle	-0.2045
GTEX-133LE-2026-SM-5K7WM	Normal Tissue	Muscle	-0.2083
GTEX-QV31-1426-SM-2S1QD	Normal Tissue	Muscle	-0.2531
GTEX-139YR-2526-SM-5IJC6	Normal Tissue	Muscle	-0.2698
GTEX-1339X-2426-SM-5KLYU	Normal Tissue	Muscle	-0.2813
GTEX-ZQUD-1726-SM-51MRQ	Normal Tissue	Muscle	-0.2888
GTEX-13FTZ-2226-SM-5LZXI	Normal Tissue	Muscle	-0.2911
GTEX-XPVG-2526-SM-4B66D	Normal Tissue	Muscle	-0.2982
GTEX-11P81-2526-SM-5GU6H	Normal Tissue	Muscle	-0.314
GTEX-144GO-1326-SM-5Q5EL	Normal Tissue	Muscle	-0.3176
GTEX-XPT6-2026-SM-4B64V	Normal Tissue	Muscle	-0.3184
GTEX-PW2O-1726-SM-2S1OO	Normal Tissue	Muscle	-0.3285
GTEX-11TTK-0326-SM-5BC5N	Normal Tissue	Muscle	-0.3494
GTEX-WRHU-0826-SM-3MJFN	Normal Tissue	Muscle	-0.3536
GTEX-QDT8-0526-SM-3NMD8	Normal Tissue	Muscle	-0.3778
GTEX-QDT8-0526-SM-4LMJR	Normal Tissue	Muscle	-0.3811
GTEX-12ZZY-0626-SM-5EQ5T	Normal Tissue	Muscle	-0.3812
GTEX-111CU-2026-SM-5GZZC	Normal Tissue	Muscle	-0.3963
GTEX-1211K-2126-SM-59HJZ	Normal Tissue	Muscle	-0.3983
GTEX-11NSD-2026-SM-5HL5U	Normal Tissue	Muscle	-0.4194
GTEX-13O61-2326-SM-5J1NJ	Normal Tissue	Muscle	-0.4241
GTEX-XUZC-2126-SM-4BRW8	Normal Tissue	Muscle	-0.43
GTEX-145MH-0326-SM-5LU8H	Normal Tissue	Muscle	-0.4472
GTEX-13G51-2726-SM-5LZZ9	Normal Tissue	Muscle	-0.4478
GTEX-12BJ1-2526-SM-5FQUE	Normal Tissue	Muscle	-0.452
GTEX-Q2AI-1526-SM-3GIJ3	Normal Tissue	Muscle	-0.4678
GTEX-TMZS-0326-SM-3DB9P	Normal Tissue	Muscle	-0.4858
GTEX-O5YT-1626-SM-32PK6	Normal Tissue	Muscle	-0.4903
GTEX-S7PM-0526-SM-3NM92	Normal Tissue	Muscle	-0.4998
GTEX-13QJ3-0726-SM-5SI68	Normal Tissue	Muscle	-0.5027
GTEX-R3RS-0526-SM-3GADG	Normal Tissue	Muscle	-0.5151
GTEX-13FTW-2326-SM-5K7YS	Normal Tissue	Muscle	-0.527
GTEX-RUSQ-1726-SM-2TF68	Normal Tissue	Muscle	-0.5273
GTEX-R53T-1826-SM-3GIJX	Normal Tissue	Muscle	-0.5337
GTEX-145LS-0526-SM-5LU8Y	Normal Tissue	Muscle	-0.5581
GTEX-ZAB4-0426-SM-5HL7N	Normal Tissue	Muscle	-0.5605
GTEX-Y5V6-2626-SM-5IFIX	Normal Tissue	Muscle	-0.5631
GTEX-Y8DK-0326-SM-4TT3P	Normal Tissue	Muscle	-0.5679
GTEX-146FR-1726-SM-5Q5DT	Normal Tissue	Muscle	-0.5813
GTEX-145LU-2026-SM-5Q5E8	Normal Tissue	Muscle	-0.6338
GTEX-OIZI-0626-SM-2XCEH	Normal Tissue	Muscle	-0.6346
GTEX-R55E-0526-SM-2TC6B	Normal Tissue	Muscle	-0.6878
GTEX-POMQ-1926-SM-3NB1Y	Normal Tissue	Muscle	-0.6977
GTEX-PWCY-2026-SM-2S1NF	Normal Tissue	Muscle	-0.7101
GTEX-XUYS-0326-SM-47JX2	Normal Tissue	Muscle	-0.744
GTEX-ZYY3-0526-SM-5E45G	Normal Tissue	Muscle	-0.7464
GTEX-P4PQ-1626-SM-2HMKK	Normal Tissue	Muscle	-0.7489
GTEX-RTLS-0526-SM-2TF64	Normal Tissue	Muscle	-0.7721
GTEX-ZZPU-2626-SM-5E45Y	Normal Tissue	Muscle	-0.7871
GTEX-12KS4-0826-SM-5BC5R	Normal Tissue	Muscle	-0.7961
GTEX-1314G-1726-SM-5LZUX	Normal Tissue	Muscle	-0.798
GTEX-R55G-2326-SM-2TC61	Normal Tissue	Muscle	-0.7992
GTEX-SUCS-1626-SM-32PLS	Normal Tissue	Muscle	-0.814
GTEX-N7MS-0426-SM-2YUN6	Normal Tissue	Muscle	-0.8452
GTEX-111FC-0326-SM-5GZZ1	Normal Tissue	Muscle	-0.8534
GTEX-P4QT-1626-SM-2S1NP	Normal Tissue	Muscle	-0.864
GTEX-OHPL-1626-SM-2HMIR	Normal Tissue	Muscle	-0.8922
GTEX-13NZB-2626-SM-5J2M7	Normal Tissue	Muscle	-0.8929
GTEX-WY7C-2526-SM-3NB2N	Normal Tissue	Muscle	-0.8957
GTEX-R55F-1526-SM-2TF4X	Normal Tissue	Muscle	-0.9026
GTEX-12ZZZ-0226-SM-59HKU	Normal Tissue	Muscle	-0.9247
GTEX-ZLV1-2126-SM-4WWD2	Normal Tissue	Muscle	-0.9312
GTEX-SJXC-0526-SM-2XCFG	Normal Tissue	Muscle	-0.9329
GTEX-P4PP-1626-SM-2HMJF	Normal Tissue	Muscle	-0.9448
GTEX-13SLX-0326-SM-5Q5E4	Normal Tissue	Muscle	-0.9453
GTEX-13OVI-1726-SM-5L3DW	Normal Tissue	Muscle	-0.946
GTEX-13D11-2526-SM-5KM28	Normal Tissue	Muscle	-0.9461
GTEX-QDVJ-1926-SM-2S1PJ	Normal Tissue	Muscle	-0.9469
GTEX-P78B-1626-SM-2S1O1	Normal Tissue	Muscle	-0.9505
GTEX-145MO-0726-SM-5NQB9	Normal Tissue	Muscle	-0.955
GTEX-P4QT-1626-SM-5S2UR	Normal Tissue	Muscle	-0.9554
GTEX-Y111-0326-SM-4SOIX	Normal Tissue	Muscle	-0.9573
GTEX-WYJK-1726-SM-3NM9U	Normal Tissue	Muscle	-0.9774
GTEX-U4B1-1626-SM-3DB8N	Normal Tissue	Muscle	-0.9786
GTEX-117YX-2526-SM-5EQ4Q	Normal Tissue	Muscle	-0.9815
GTEX-13OW6-0626-SM-5L3IB	Normal Tissue	Muscle	-0.9998
GTEX-P78B-1626-SM-5SI85	Normal Tissue	Muscle	-1.005
GTEX-SNMC-1426-SM-2XCFM	Normal Tissue	Muscle	-1.014
GTEX-ZUA1-0326-SM-5NQA3	Normal Tissue	Muscle	-1.017
GTEX-132AR-1026-SM-5PNVL	Normal Tissue	Muscle	-1.019
GTEX-R55D-0626-SM-3GAD5	Normal Tissue	Muscle	-1.046
GTEX-QEG4-0626-SM-2S1OY	Normal Tissue	Muscle	-1.078
GTEX-13112-2626-SM-5BC66	Normal Tissue	Muscle	-1.089
GTEX-WK11-2526-SM-3NM9Y	Normal Tissue	Muscle	-1.089
GTEX-PWCY-2026-SM-5Q5BF	Normal Tissue	Muscle	-1.09
GTEX-11DXZ-2426-SM-5N9DT	Normal Tissue	Muscle	-1.091
GTEX-11ZTT-2626-SM-5EQKK	Normal Tissue	Muscle	-1.1
GTEX-OXRK-1826-SM-2HMJE	Normal Tissue	Muscle	-1.137
GTEX-WEY5-2026-SM-5SI8D	Normal Tissue	Muscle	-1.158
GTEX-UJMC-1826-SM-3GADT	Normal Tissue	Muscle	-1.185
GTEX-13JUV-2326-SM-5IJCE	Normal Tissue	Muscle	-1.187
GTEX-13N11-2726-SM-5L3ER	Normal Tissue	Muscle	-1.188
GTEX-144GL-0326-SM-5QGOY	Normal Tissue	Muscle	-1.197
GTEX-PWCY-2026-SM-5SI8R	Normal Tissue	Muscle	-1.198
GTEX-YEC4-2226-SM-5IFJT	Normal Tissue	Muscle	-1.207
GTEX-131YS-0526-SM-5EGKJ	Normal Tissue	Muscle	-1.209
GTEX-ZXG5-0326-SM-5GICH	Normal Tissue	Muscle	-1.21
GTEX-WYVS-2326-SM-3NMAI	Normal Tissue	Muscle	-1.23
GTEX-11P7K-1926-SM-5GU6R	Normal Tissue	Muscle	-1.269
GTEX-144GN-2426-SM-5LU4R	Normal Tissue	Muscle	-1.277
GTEX-ZDTS-0526-SM-4WKH9	Normal Tissue	Muscle	-1.28
GTEX-P4QS-1626-SM-2S1NH	Normal Tissue	Muscle	-1.282
GTEX-WWTW-0626-SM-4MVNS	Normal Tissue	Muscle	-1.284
GTEX-11OC5-0326-SM-5PNW5	Normal Tissue	Muscle	-1.289
GTEX-139D8-0726-SM-5P9GJ	Normal Tissue	Muscle	-1.301
GTEX-OOBJ-1626-SM-2I3F7	Normal Tissue	Muscle	-1.307
GTEX-11P82-1826-SM-5PNYJ	Normal Tissue	Muscle	-1.314
GTEX-PWCY-2026-SM-5QGQ9	Normal Tissue	Muscle	-1.316
GTEX-11ZUS-1426-SM-5FQSP	Normal Tissue	Muscle	-1.324
GTEX-WXYG-2526-SM-3NB3F	Normal Tissue	Muscle	-1.342
GTEX-WRHK-1626-SM-3MJFH	Normal Tissue	Muscle	-1.344
GTEX-RU72-1326-SM-2TF6T	Normal Tissue	Muscle	-1.346
GTEX-14BIL-0326-SM-5SI9Q	Normal Tissue	Muscle	-1.358
GTEX-12WSN-2526-SM-5LZU8	Normal Tissue	Muscle	-1.364
GTEX-ZVTK-0626-SM-5GU6Y	Normal Tissue	Muscle	-1.369
GTEX-139TU-0526-SM-5J2M8	Normal Tissue	Muscle	-1.401
GTEX-ZC5H-0326-SM-5HL9F	Normal Tissue	Muscle	-1.401
GTEX-RN64-0326-SM-2TC5J	Normal Tissue	Muscle	-1.405
GTEX-13RTK-1626-SM-5QGQS	Normal Tissue	Muscle	-1.417
GTEX-1399R-2526-SM-5IFG2	Normal Tissue	Muscle	-1.422
GTEX-132NY-0726-SM-5KLZM	Normal Tissue	Muscle	-1.43
GTEX-111YS-2326-SM-5987L	Normal Tissue	Muscle	-1.434
GTEX-13OW5-0326-SM-5L3HK	Normal Tissue	Muscle	-1.449
GTEX-WL46-0626-SM-3LK7R	Normal Tissue	Muscle	-1.449
GTEX-NFK9-0626-SM-2HMIV	Normal Tissue	Muscle	-1.453
GTEX-YFCO-1926-SM-4W212	Normal Tissue	Muscle	-1.455
GTEX-13X6I-0526-SM-5QGP8	Normal Tissue	Muscle	-1.502
GTEX-11EQ8-0526-SM-5N9BC	Normal Tissue	Muscle	-1.515
GTEX-WHSE-0526-SM-4SOJ6	Normal Tissue	Muscle	-1.526
GTEX-P44G-0526-SM-2XCD1	Normal Tissue	Muscle	-1.529
GTEX-13OVL-1426-SM-5IJC1	Normal Tissue	Muscle	-1.534
GTEX-12WSL-2726-SM-5CVNL	Normal Tissue	Muscle	-1.545
GTEX-WEY5-2026-SM-3GILE	Normal Tissue	Muscle	-1.562
GTEX-WHSE-0526-SM-5GZZD	Normal Tissue	Muscle	-1.57
GTEX-13NYB-2726-SM-5J2MT	Normal Tissue	Muscle	-1.575
GTEX-WZTO-0826-SM-3NM8Q	Normal Tissue	Muscle	-1.578
GTEX-YECK-0626-SM-4W1ZE	Normal Tissue	Muscle	-1.591
GTEX-S4P3-1626-SM-3K2AZ	Normal Tissue	Muscle	-1.592
GTEX-ZDYS-1726-SM-5HL4Y	Normal Tissue	Muscle	-1.594
GTEX-X4XY-0626-SM-4E3IN	Normal Tissue	Muscle	-1.606
GTEX-14ICL-1926-SM-5RQIZ	Normal Tissue	Muscle	-1.61
GTEX-ZV7C-2426-SM-5NQ7Q	Normal Tissue	Muscle	-1.61
GTEX-14BMV-0326-SM-5RQHW	Normal Tissue	Muscle	-1.612
GTEX-13FTX-2026-SM-5L3D6	Normal Tissue	Muscle	-1.619
GTEX-XBEC-0626-SM-4QARY	Normal Tissue	Muscle	-1.64
GTEX-13OW7-0326-SM-5J1MP	Normal Tissue	Muscle	-1.653
GTEX-WHSE-0526-SM-5HL79	Normal Tissue	Muscle	-1.663
GTEX-11GS4-2526-SM-5A5KT	Normal Tissue	Muscle	-1.681
GTEX-1399U-2526-SM-5L3DL	Normal Tissue	Muscle	-1.685
GTEX-S4Z8-1826-SM-3K2BH	Normal Tissue	Muscle	-1.687
GTEX-12WSJ-1726-SM-5LZVV	Normal Tissue	Muscle	-1.699
GTEX-UPJH-0526-SM-4IHK8	Normal Tissue	Muscle	-1.699
GTEX-13O3Q-2726-SM-5KM51	Normal Tissue	Muscle	-1.715
GTEX-113JC-2726-SM-5EGIS	Normal Tissue	Muscle	-1.727
GTEX-OXRO-1726-SM-3LK6C	Normal Tissue	Muscle	-1.751
GTEX-1313W-0526-SM-5P9FZ	Normal Tissue	Muscle	-1.79
GTEX-11ZVC-2726-SM-5FQSZ	Normal Tissue	Muscle	-1.818
GTEX-ZVP2-2126-SM-5GU6E	Normal Tissue	Muscle	-1.827
GTEX-ZVT2-2426-SM-57WCQ	Normal Tissue	Muscle	-1.829
GTEX-11EM3-2126-SM-5H11M	Normal Tissue	Muscle	-1.839
GTEX-1117F-0426-SM-5EGHI	Normal Tissue	Muscle	-1.859
GTEX-11OF3-2526-SM-5P9JL	Normal Tissue	Muscle	-1.859
GTEX-139TT-0426-SM-5IJFA	Normal Tissue	Muscle	-1.878
GTEX-S95S-1426-SM-2XCDM	Normal Tissue	Muscle	-1.893
GTEX-ZTX8-1626-SM-51MRY	Normal Tissue	Muscle	-1.913
GTEX-13W3W-2626-SM-5SIA2	Normal Tissue	Muscle	-1.939
GTEX-OIZG-1326-SM-2HMIQ	Normal Tissue	Muscle	-1.958
GTEX-X5EB-2326-SM-46MW5	Normal Tissue	Muscle	-1.962
GTEX-ZAJG-0526-SM-5S2MT	Normal Tissue	Muscle	-1.972
GTEX-Y3IK-2626-SM-4WWDK	Normal Tissue	Muscle	-1.978
GTEX-NPJ8-1626-SM-2HMIY	Normal Tissue	Muscle	-1.984
GTEX-ZVE1-0526-SM-5NQ71	Normal Tissue	Muscle	-2.009
GTEX-PLZ6-1526-SM-2S1OC	Normal Tissue	Muscle	-2.029
GTEX-1192X-0426-SM-5GIEE	Normal Tissue	Muscle	-2.03
GTEX-PSDG-0426-SM-2S1OF	Normal Tissue	Muscle	-2.034
GTEX-XUJ4-2626-SM-4BOQ3	Normal Tissue	Muscle	-2.038
GTEX-XUW1-0826-SM-4BOP6	Normal Tissue	Muscle	-2.052
GTEX-11EQ9-2126-SM-5PNVW	Normal Tissue	Muscle	-2.072
GTEX-ZPCL-2026-SM-57WFD	Normal Tissue	Muscle	-2.072
GTEX-12WSA-0726-SM-5FQU2	Normal Tissue	Muscle	-2.073
GTEX-11GSP-2726-SM-5A5LJ	Normal Tissue	Muscle	-2.082
GTEX-PWOO-2326-SM-2S1PQ	Normal Tissue	Muscle	-2.098
GTEX-XBEW-1026-SM-4QARV	Normal Tissue	Muscle	-2.099
GTEX-11EMC-2626-SM-59864	Normal Tissue	Muscle	-2.101
GTEX-13X6K-0326-SM-5Q5D6	Normal Tissue	Muscle	-2.108
GTEX-148VJ-0326-SM-5QGQE	Normal Tissue	Muscle	-2.108
GTEX-13FHO-0726-SM-5IJDG	Normal Tissue	Muscle	-2.11
GTEX-1122O-2426-SM-5GIDN	Normal Tissue	Muscle	-2.121
GTEX-147F3-0226-SM-5NQBV	Normal Tissue	Muscle	-2.122
GTEX-ZAK1-0526-SM-5K7X4	Normal Tissue	Muscle	-2.165
GTEX-RVPV-0926-SM-47JXU	Normal Tissue	Muscle	-2.208
GTEX-132Q8-0626-SM-5L3F3	Normal Tissue	Muscle	-2.209
GTEX-13VXT-0326-SM-5LU4U	Normal Tissue	Muscle	-2.225
GTEX-OIZH-1626-SM-2HMKI	Normal Tissue	Muscle	-2.232
GTEX-14A5I-0326-SM-5NQ9J	Normal Tissue	Muscle	-2.261
GTEX-14BMU-2026-SM-5S2W6	Normal Tissue	Muscle	-2.267
GTEX-REY6-0826-SM-2TF4S	Normal Tissue	Muscle	-2.33
GTEX-R55C-1726-SM-3GADJ	Normal Tissue	Muscle	-2.338
GTEX-QESD-1626-SM-2S1RB	Normal Tissue	Muscle	-2.342
GTEX-13OVJ-0226-SM-5L3GK	Normal Tissue	Muscle	-2.369
GTEX-11DZ1-0926-SM-5EQ5R	Normal Tissue	Muscle	-2.374
GTEX-RVPU-2426-SM-2XCAR	Normal Tissue	Muscle	-2.381
GTEX-Y5LM-2126-SM-4VDSY	Normal Tissue	Muscle	-2.413
GTEX-13QBU-2426-SM-5LU4L	Normal Tissue	Muscle	-2.431
GTEX-QDVN-2426-SM-2S1Q4	Normal Tissue	Muscle	-2.433
GTEX-1477Z-1626-SM-5SIA8	Normal Tissue	Muscle	-2.436
GTEX-145ME-2026-SM-5SIA5	Normal Tissue	Muscle	-2.49
GTEX-RNOR-0526-SM-2TF4O	Normal Tissue	Muscle	-2.542
GTEX-139TS-2626-SM-5J1MT	Normal Tissue	Muscle	-2.559
GTEX-ZVZP-2526-SM-57WBR	Normal Tissue	Muscle	-2.561
GTEX-PSDG-0426-SM-5SI86	Normal Tissue	Muscle	-2.562
GTEX-QCQG-2126-SM-2S1P8	Normal Tissue	Muscle	-2.577
GTEX-131XH-2726-SM-5GCO2	Normal Tissue	Muscle	-2.616
GTEX-117YW-2426-SM-5Q5AE	Normal Tissue	Muscle	-2.63
GTEX-ZWKS-0326-SM-5NQ7G	Normal Tissue	Muscle	-2.641
GTEX-14C39-2426-SM-5S2U5	Normal Tissue	Muscle	-2.648
GTEX-XBED-2626-SM-4E3J5	Normal Tissue	Muscle	-2.672
GTEX-XOT4-0526-SM-4B66O	Normal Tissue	Muscle	-2.682
GTEX-11DXX-2726-SM-5PNXO	Normal Tissue	Muscle	-2.686
GTEX-139T8-0526-SM-5KLZL	Normal Tissue	Muscle	-2.697
GTEX-13JVG-0126-SM-5L3D3	Normal Tissue	Muscle	-2.7
GTEX-13NZ8-2126-SM-5L3EO	Normal Tissue	Muscle	-2.714
GTEX-OXRL-1626-SM-2YUMU	Normal Tissue	Muscle	-2.732
GTEX-13QIC-1226-SM-5K7YR	Normal Tissue	Muscle	-2.744
GTEX-T5JW-1826-SM-3GAE1	Normal Tissue	Muscle	-2.754
GTEX-13OVG-2126-SM-5KM1K	Normal Tissue	Muscle	-2.765
GTEX-139T6-2026-SM-5IFFL	Normal Tissue	Muscle	-2.781
GTEX-PWN1-1626-SM-2S1OL	Normal Tissue	Muscle	-2.808
GTEX-14753-0526-SM-5QGPR	Normal Tissue	Muscle	-2.814
GTEX-OHPK-1626-SM-2YUN3	Normal Tissue	Muscle	-2.816
GTEX-RWS6-2126-SM-2XCAV	Normal Tissue	Muscle	-2.824
GTEX-13N1W-0526-SM-5MR4I	Normal Tissue	Muscle	-2.829
GTEX-S3XE-2026-SM-3K2B5	Normal Tissue	Muscle	-2.874
GTEX-XOTO-0526-SM-4B662	Normal Tissue	Muscle	-2.889
GTEX-1399S-2726-SM-5KM22	Normal Tissue	Muscle	-2.898
GTEX-13FH7-2126-SM-5L3DJ	Normal Tissue	Muscle	-2.911
GTEX-11TUW-2526-SM-5EQKN	Normal Tissue	Muscle	-2.912
GTEX-QXCU-1726-SM-2TC6L	Normal Tissue	Muscle	-2.925
GTEX-YB5K-2326-SM-5IFHD	Normal Tissue	Muscle	-2.931
GTEX-11DXY-2726-SM-5GID2	Normal Tissue	Muscle	-2.936
GTEX-ZZPT-0626-SM-5GZXT	Normal Tissue	Muscle	-2.947
GTEX-13CF3-1826-SM-5J1NK	Normal Tissue	Muscle	-2.949
GTEX-11GSO-2526-SM-5PNVX	Normal Tissue	Muscle	-3.001
GTEX-RU1J-1726-SM-2TF5S	Normal Tissue	Muscle	-3.008
GTEX-OXRP-2326-SM-2S1NL	Normal Tissue	Muscle	-3.033
GTEX-11H98-0326-SM-5HL4S	Normal Tissue	Muscle	-3.039
GTEX-X4XX-0626-SM-3NMC1	Normal Tissue	Muscle	-3.049
GTEX-13PL6-0326-SM-5IJCP	Normal Tissue	Muscle	-3.066
GTEX-T5JC-0626-SM-3NMA6	Normal Tissue	Muscle	-3.094
GTEX-YJ8O-2826-SM-5CVM4	Normal Tissue	Muscle	-3.152
GTEX-14BIM-0326-SM-5SI9B	Normal Tissue	Muscle	-3.154
GTEX-11I78-2426-SM-5A5K9	Normal Tissue	Muscle	-3.165
GTEX-131XW-0326-SM-5KM1J	Normal Tissue	Muscle	-3.165
GTEX-145LT-1626-SM-5O992	Normal Tissue	Muscle	-3.208
GTEX-XAJ8-1026-SM-47JY9	Normal Tissue	Muscle	-3.209
GTEX-11VI4-1926-SM-5CVLI	Normal Tissue	Muscle	-3.279
GTEX-O5YV-2026-SM-26GMK	Normal Tissue	Muscle	-3.3
GTEX-13N2G-2326-SM-5J1ON	Normal Tissue	Muscle	-3.32
GTEX-ZP4G-2026-SM-57WEH	Normal Tissue	Muscle	-3.324
GTEX-Y114-2526-SM-4TT8M	Normal Tissue	Muscle	-3.386
GTEX-139T4-0326-SM-5K7XN	Normal Tissue	Muscle	-3.439
GTEX-11WQK-0726-SM-5GU71	Normal Tissue	Muscle	-3.477
GTEX-YFC4-1026-SM-5RQJM	Normal Tissue	Muscle	-3.528
GTEX-O5YV-2026-SM-26GN2	Normal Tissue	Muscle	-3.571
GTEX-11XUK-2226-SM-5CVLL	Normal Tissue	Muscle	-3.668
GTEX-XV7Q-2926-SM-4BRUL	Normal Tissue	Muscle	-3.69
GTEX-ZYW4-0526-SM-5GZZ5	Normal Tissue	Muscle	-3.734
GTEX-O5YV-2026-SM-2D7VS	Normal Tissue	Muscle	-3.794
GTEX-1269C-2626-SM-5EQ5C	Normal Tissue	Muscle	-3.802
GTEX-QEL4-0626-SM-3GIJM	Normal Tissue	Muscle	-3.856
GTEX-13PVR-2526-SM-5RQIT	Normal Tissue	Muscle	-3.914
GTEX-XYKS-2426-SM-4AT43	Normal Tissue	Muscle	-3.915
GTEX-11ZTS-0526-SM-5CVL9	Normal Tissue	Muscle	-3.969
GTEX-12WSB-0326-SM-5GCP4	Normal Tissue	Muscle	-3.973
GTEX-13S7M-0326-SM-5S2PH	Normal Tissue	Muscle	-3.978
GTEX-13O3O-0526-SM-5J1NL	Normal Tissue	Muscle	-4.011
GTEX-ZV68-0526-SM-59HKI	Normal Tissue	Muscle	-4.107
GTEX-Y8LW-2026-SM-4V6G8	Normal Tissue	Muscle	-4.16
GTEX-13NYS-0326-SM-5MR4L	Normal Tissue	Muscle	-4.174
GTEX-U412-0326-SM-5BC7E	Normal Tissue	Muscle	-4.267
GTEX-XQ8I-0626-SM-4BOPT	Normal Tissue	Muscle	-4.275
GTEX-POYW-0526-SM-2XCEY	Normal Tissue	Muscle	-4.29
GTEX-11TT1-2326-SM-5GU6N	Normal Tissue	Muscle	-4.405
GTEX-12WSM-0326-SM-5LZVI	Normal Tissue	Muscle	-4.425
GTEX-S32W-2326-SM-2XCAW	Normal Tissue	Muscle	-4.51
GTEX-POYW-0526-SM-5KM2H	Normal Tissue	Muscle	-4.549
GTEX-14A5H-0326-SM-5RQIB	Normal Tissue	Muscle	-4.552
GTEX-139UC-2926-SM-5J1N6	Normal Tissue	Muscle	-4.635
GTEX-X261-0326-SM-3NMD4	Normal Tissue	Muscle	-4.715
GTEX-13NZA-0526-SM-5L3D7	Normal Tissue	Muscle	-4.728
GTEX-11O72-0326-SM-5986D	Normal Tissue	Muscle	-4.876
GTEX-U412-0326-SM-5DUVP	Normal Tissue	Muscle	-4.888
GTEX-X4EO-0526-SM-3P5Z3	Normal Tissue	Muscle	-4.964
GTEX-ZV6S-2126-SM-4YCEM	Normal Tissue	Muscle	-5.047
GTEX-12WSH-2526-SM-5CVNH	Normal Tissue	Muscle	-5.205
GTEX-ZVT4-0326-SM-51MS5	Normal Tissue	Muscle	-5.507
GTEX-S7SF-2026-SM-3K2AS	Normal Tissue	Muscle	-5.571
GTEX-OHPJ-1626-SM-2HMKO	Normal Tissue	Muscle	-5.589
GTEX-13O3P-0626-SM-5L3D5	Normal Tissue	Muscle	-5.738
GTEX-WWYW-0526-SM-3NB2W	Normal Tissue	Muscle	-5.994
GTEX-13PVQ-0326-SM-5K7YF	Normal Tissue	Muscle	-6.148
GTEX-1445S-0626-SM-5LU3C	Normal Tissue	Muscle	-6.257
GTEX-ZYWO-2626-SM-5E43V	Normal Tissue	Muscle	-6.293
GTEX-ZYVF-0626-SM-5E43Q	Normal Tissue	Muscle	-6.424
GTEX-ZYFD-0326-SM-5NQ8I	Normal Tissue	Muscle	-6.678
GTEX-145MI-0326-SM-5Q5EV	Normal Tissue	Muscle	-7.182
GTEX-O5YT-0226-SM-32PK5	Normal Tissue	Adipose Tissue	12.6
GTEX-YB5E-2126-SM-5IFI7	Normal Tissue	Adipose Tissue	11.87
GTEX-Y5LM-0826-SM-4VDSW	Normal Tissue	Adipose Tissue	11.78
GTEX-QEG5-0326-SM-2S1PB	Normal Tissue	Adipose Tissue	11.62
GTEX-1122O-0926-SM-5N9C9	Normal Tissue	Adipose Tissue	11.23
GTEX-ZF2S-1526-SM-5S2OO	Normal Tissue	Adipose Tissue	11.04
GTEX-ZQG8-1526-SM-5HL65	Normal Tissue	Adipose Tissue	11.04
GTEX-ZA64-0926-SM-5HL7H	Normal Tissue	Adipose Tissue	10.82
GTEX-11I78-0226-SM-5HL6R	Normal Tissue	Adipose Tissue	10.6
GTEX-131XG-0126-SM-5K7UJ	Normal Tissue	Adipose Tissue	10.6
GTEX-WFG8-2326-SM-5S2UE	Normal Tissue	Adipose Tissue	10.54
GTEX-OOBK-0226-SM-2YUMF	Normal Tissue	Adipose Tissue	10.31
GTEX-1399S-1426-SM-5PNYQ	Normal Tissue	Adipose Tissue	10.16
GTEX-132AR-0526-SM-5J2MJ	Normal Tissue	Adipose Tissue	9.99
GTEX-132QS-0826-SM-5K7WV	Normal Tissue	Adipose Tissue	9.963
GTEX-ZDTT-0526-SM-5HL4M	Normal Tissue	Adipose Tissue	9.872
GTEX-ZLWG-0726-SM-5S2NG	Normal Tissue	Adipose Tissue	9.856
GTEX-132AR-0226-SM-5IJBE	Normal Tissue	Adipose Tissue	9.845
GTEX-WY7C-2426-SM-3NB2V	Normal Tissue	Adipose Tissue	9.793
GTEX-1339X-0726-SM-5L3FF	Normal Tissue	Adipose Tissue	9.753
GTEX-11TT1-1926-SM-5PNYN	Normal Tissue	Adipose Tissue	9.717
GTEX-ZV7C-0826-SM-59HK8	Normal Tissue	Adipose Tissue	9.564
GTEX-13FH7-1926-SM-5J2OL	Normal Tissue	Adipose Tissue	9.56
GTEX-ZTPG-0226-SM-5O99I	Normal Tissue	Adipose Tissue	9.515
GTEX-146FH-2026-SM-5SI9I	Normal Tissue	Adipose Tissue	9.487
GTEX-ZYWO-1726-SM-5E44T	Normal Tissue	Adipose Tissue	9.484
GTEX-ZP4G-1326-SM-5EGIW	Normal Tissue	Adipose Tissue	9.475
GTEX-PWCY-1926-SM-3NB25	Normal Tissue	Adipose Tissue	9.401
GTEX-X8HC-0226-SM-4E3K1	Normal Tissue	Adipose Tissue	9.384
GTEX-ZZPU-0326-SM-5N9BJ	Normal Tissue	Adipose Tissue	9.256
GTEX-111YS-1326-SM-5EGGK	Normal Tissue	Adipose Tissue	9.194
GTEX-11TT1-2426-SM-5EQMK	Normal Tissue	Adipose Tissue	9.181
GTEX-QLQW-1226-SM-2S1Q9	Normal Tissue	Adipose Tissue	9.128
GTEX-12WS9-0226-SM-5EQ4X	Normal Tissue	Adipose Tissue	9.109
GTEX-12BJ1-0826-SM-5EQ5P	Normal Tissue	Adipose Tissue	9.057
GTEX-R55G-2426-SM-2TC5I	Normal Tissue	Adipose Tissue	9.01
GTEX-11DXX-2326-SM-5Q5A2	Normal Tissue	Adipose Tissue	8.975
GTEX-ZTPG-2326-SM-57WFL	Normal Tissue	Adipose Tissue	8.939
GTEX-11P81-0726-SM-5PNYH	Normal Tissue	Adipose Tissue	8.877
GTEX-ZT9X-1926-SM-57WE7	Normal Tissue	Adipose Tissue	8.862
GTEX-13N11-1826-SM-5IJDS	Normal Tissue	Adipose Tissue	8.839
GTEX-REY6-0326-SM-2TF5A	Normal Tissue	Adipose Tissue	8.798
GTEX-13FTW-0426-SM-5K7X2	Normal Tissue	Adipose Tissue	8.753
GTEX-131XE-2026-SM-5LZW1	Normal Tissue	Adipose Tissue	8.74
GTEX-139YR-0326-SM-5J1MC	Normal Tissue	Adipose Tissue	8.674
GTEX-14C39-2526-SM-5S2UH	Normal Tissue	Adipose Tissue	8.671
GTEX-T5JW-1726-SM-3GADN	Normal Tissue	Adipose Tissue	8.651
GTEX-ZPU1-1226-SM-5HL71	Normal Tissue	Adipose Tissue	8.642
GTEX-XYKS-1826-SM-4E3JV	Normal Tissue	Adipose Tissue	8.632
GTEX-XXEK-1426-SM-4BRW1	Normal Tissue	Adipose Tissue	8.601
GTEX-VUSG-2426-SM-4KKZG	Normal Tissue	Adipose Tissue	8.593
GTEX-SSA3-0226-SM-32QPN	Normal Tissue	Adipose Tissue	8.549
GTEX-W5X1-1426-SM-3GIKH	Normal Tissue	Adipose Tissue	8.503
GTEX-11P82-0326-SM-5HL51	Normal Tissue	Adipose Tissue	8.486
GTEX-Y8LW-0926-SM-4VBQ8	Normal Tissue	Adipose Tissue	8.476
GTEX-XBED-1326-SM-4AT4F	Normal Tissue	Adipose Tissue	8.412
GTEX-R53T-1626-SM-3GAEW	Normal Tissue	Adipose Tissue	8.376
GTEX-PLZ6-1326-SM-3NB24	Normal Tissue	Adipose Tissue	8.369
GTEX-ZP4G-2326-SM-57WEM	Normal Tissue	Adipose Tissue	8.348
GTEX-VUSG-1426-SM-3GIJN	Normal Tissue	Adipose Tissue	8.339
GTEX-PX3G-0226-SM-2S1OU	Normal Tissue	Adipose Tissue	8.323
GTEX-ZVZO-0226-SM-5A5LA	Normal Tissue	Adipose Tissue	8.312
GTEX-S341-1626-SM-3K2B8	Normal Tissue	Adipose Tissue	8.28
GTEX-PWN1-0226-SM-2S1OZ	Normal Tissue	Adipose Tissue	8.276
GTEX-13QBU-2526-SM-5LU4X	Normal Tissue	Adipose Tissue	8.265
GTEX-ZT9W-1026-SM-57WG5	Normal Tissue	Adipose Tissue	8.265
GTEX-14BMU-2126-SM-5S2TS	Normal Tissue	Adipose Tissue	8.258
GTEX-13OVJ-0926-SM-5K7U1	Normal Tissue	Adipose Tissue	8.233
GTEX-XUYS-0226-SM-47JX1	Normal Tissue	Adipose Tissue	8.227
GTEX-PX3G-0226-SM-3NB2C	Normal Tissue	Adipose Tissue	8.226
GTEX-13111-0626-SM-5LZVR	Normal Tissue	Adipose Tissue	8.211
GTEX-11P82-1726-SM-5Q5AT	Normal Tissue	Adipose Tissue	8.208
GTEX-PWN1-0226-SM-5SI7O	Normal Tissue	Adipose Tissue	8.198
GTEX-145LV-1026-SM-5O9AE	Normal Tissue	Adipose Tissue	8.17
GTEX-S7SF-1826-SM-3K2AD	Normal Tissue	Adipose Tissue	8.153
GTEX-13PL7-1226-SM-5SIAR	Normal Tissue	Adipose Tissue	8.134
GTEX-117YX-2226-SM-5EGJJ	Normal Tissue	Adipose Tissue	8.078
GTEX-ZLV1-1826-SM-5FQU5	Normal Tissue	Adipose Tissue	8.053
GTEX-ZF29-0826-SM-5S2NP	Normal Tissue	Adipose Tissue	8.05
GTEX-1211K-1226-SM-5EQ4N	Normal Tissue	Adipose Tissue	8.037
GTEX-O5YV-0226-SM-48TBY	Normal Tissue	Adipose Tissue	8.028
GTEX-Z93T-0226-SM-5HL5Z	Normal Tissue	Adipose Tissue	8.017
GTEX-T6MO-1726-SM-33HB8	Normal Tissue	Adipose Tissue	8.011
GTEX-ZLV1-0926-SM-5S2MR	Normal Tissue	Adipose Tissue	7.993
GTEX-Q734-1826-SM-2I3EL	Normal Tissue	Adipose Tissue	7.962
GTEX-XMK1-0926-SM-4B66X	Normal Tissue	Adipose Tissue	7.96
GTEX-12ZZX-1726-SM-5BC63	Normal Tissue	Adipose Tissue	7.949
GTEX-11TUW-2626-SM-5EQKZ	Normal Tissue	Adipose Tissue	7.933
GTEX-WHPG-0626-SM-3NMBD	Normal Tissue	Adipose Tissue	7.929
GTEX-144GM-1926-SM-5LUAN	Normal Tissue	Adipose Tissue	7.883
GTEX-ZZ64-0626-SM-5GZWR	Normal Tissue	Adipose Tissue	7.881
GTEX-12WSL-1126-SM-5CVNK	Normal Tissue	Adipose Tissue	7.878
GTEX-13D11-0526-SM-5LZYM	Normal Tissue	Adipose Tissue	7.838
GTEX-Y8E5-0226-SM-57WCM	Normal Tissue	Adipose Tissue	7.776
GTEX-Y5V6-2526-SM-5IFJV	Normal Tissue	Adipose Tissue	7.775
GTEX-12KS4-0426-SM-5EQMC	Normal Tissue	Adipose Tissue	7.763
GTEX-13X6H-1726-SM-5Q5EH	Normal Tissue	Adipose Tissue	7.754
GTEX-S4P3-1526-SM-3K2AV	Normal Tissue	Adipose Tissue	7.745
GTEX-111YS-2426-SM-5GZZQ	Normal Tissue	Adipose Tissue	7.715
GTEX-NPJ8-0226-SM-48TBN	Normal Tissue	Adipose Tissue	7.709
GTEX-144FL-0226-SM-5Q5D4	Normal Tissue	Adipose Tissue	7.683
GTEX-ZC5H-0126-SM-4WAYL	Normal Tissue	Adipose Tissue	7.669
GTEX-P44H-0326-SM-2XCES	Normal Tissue	Adipose Tissue	7.608
GTEX-147F3-0626-SM-5NQ9I	Normal Tissue	Adipose Tissue	7.598
GTEX-13YAN-0426-SM-5O9DR	Normal Tissue	Adipose Tissue	7.577
GTEX-13O61-2426-SM-5J1NV	Normal Tissue	Adipose Tissue	7.538
GTEX-Q2AH-1726-SM-2S1OT	Normal Tissue	Adipose Tissue	7.528
GTEX-S4Q7-1626-SM-3K2AE	Normal Tissue	Adipose Tissue	7.526
GTEX-WHPG-2126-SM-4M1ZM	Normal Tissue	Adipose Tissue	7.526
GTEX-Y114-2326-SM-4TT7X	Normal Tissue	Adipose Tissue	7.511
GTEX-13O1R-0226-SM-5K7U5	Normal Tissue	Adipose Tissue	7.504
GTEX-11LCK-0326-SM-5A5M7	Normal Tissue	Adipose Tissue	7.491
GTEX-YJ8O-2426-SM-5HL7S	Normal Tissue	Adipose Tissue	7.484
GTEX-U8XE-0426-SM-3DB91	Normal Tissue	Adipose Tissue	7.451
GTEX-S33H-1126-SM-2XCB6	Normal Tissue	Adipose Tissue	7.441
GTEX-QMRM-1726-SM-2S1QG	Normal Tissue	Adipose Tissue	7.432
GTEX-11H98-0226-SM-5NQ89	Normal Tissue	Adipose Tissue	7.429
GTEX-ZYWO-2526-SM-5GIDM	Normal Tissue	Adipose Tissue	7.424
GTEX-Q2AH-1726-SM-3NB2B	Normal Tissue	Adipose Tissue	7.385
GTEX-111CU-1026-SM-5EGIL	Normal Tissue	Adipose Tissue	7.368
GTEX-QDT8-0226-SM-32PL4	Normal Tissue	Adipose Tissue	7.327
GTEX-ZXES-2026-SM-5NQ6R	Normal Tissue	Adipose Tissue	7.305
GTEX-Q2AI-1426-SM-2S1P5	Normal Tissue	Adipose Tissue	7.286
GTEX-13O3P-0226-SM-5KM3Z	Normal Tissue	Adipose Tissue	7.27
GTEX-XUZC-1826-SM-4BRVO	Normal Tissue	Adipose Tissue	7.268
GTEX-ZQG8-1026-SM-51MR9	Normal Tissue	Adipose Tissue	7.237
GTEX-111CU-1826-SM-5GZYN	Normal Tissue	Adipose Tissue	7.219
GTEX-ZDYS-2226-SM-5S2MI	Normal Tissue	Adipose Tissue	7.179
GTEX-13VXT-0226-SM-5LU9Q	Normal Tissue	Adipose Tissue	7.152
GTEX-ZYY3-0226-SM-5E45M	Normal Tissue	Adipose Tissue	7.132
GTEX-13RTK-0726-SM-5Q5EN	Normal Tissue	Adipose Tissue	7.106
GTEX-QV31-1326-SM-2S1QE	Normal Tissue	Adipose Tissue	7.06
GTEX-13QBU-1326-SM-5LU4K	Normal Tissue	Adipose Tissue	7.057
GTEX-OXRP-0226-SM-48TDH	Normal Tissue	Adipose Tissue	7.039
GTEX-XXEK-2426-SM-4BRUS	Normal Tissue	Adipose Tissue	7.039
GTEX-T2IS-0226-SM-32QPH	Normal Tissue	Adipose Tissue	7.021
GTEX-13CF3-2326-SM-5IFGL	Normal Tissue	Adipose Tissue	6.991
GTEX-OXRP-0226-SM-3NB14	Normal Tissue	Adipose Tissue	6.983
GTEX-13CF3-1126-SM-5LZXB	Normal Tissue	Adipose Tissue	6.954
GTEX-13VXT-0926-SM-5LU5K	Normal Tissue	Adipose Tissue	6.938
GTEX-13113-1826-SM-5LZW4	Normal Tissue	Adipose Tissue	6.93
GTEX-1497J-2326-SM-5NQBK	Normal Tissue	Adipose Tissue	6.927
GTEX-X8HC-2326-SM-4QAS4	Normal Tissue	Adipose Tissue	6.925
GTEX-ZYFC-1826-SM-5GZZA	Normal Tissue	Adipose Tissue	6.919
GTEX-ZXES-0926-SM-5E43O	Normal Tissue	Adipose Tissue	6.908
GTEX-P4PQ-0226-SM-2S1NK	Normal Tissue	Adipose Tissue	6.889
GTEX-1313W-1626-SM-5J1OE	Normal Tissue	Adipose Tissue	6.874
GTEX-1399U-2426-SM-5K7XB	Normal Tissue	Adipose Tissue	6.847
GTEX-ZZ64-1626-SM-5E43W	Normal Tissue	Adipose Tissue	6.846
GTEX-1128S-2126-SM-5H12U	Normal Tissue	Adipose Tissue	6.838
GTEX-P4PP-0226-SM-2S1NN	Normal Tissue	Adipose Tissue	6.821
GTEX-ZPIC-1826-SM-57WFE	Normal Tissue	Adipose Tissue	6.808
GTEX-13W3W-2526-SM-5SI9P	Normal Tissue	Adipose Tissue	6.762
GTEX-11P7K-0826-SM-5BC5F	Normal Tissue	Adipose Tissue	6.759
GTEX-ZVT4-0226-SM-51MSD	Normal Tissue	Adipose Tissue	6.758
GTEX-ZAK1-0226-SM-5CVMX	Normal Tissue	Adipose Tissue	6.75
GTEX-ZPCL-2126-SM-57WFZ	Normal Tissue	Adipose Tissue	6.744
GTEX-11DXX-2026-SM-5EGJL	Normal Tissue	Adipose Tissue	6.739
GTEX-P4PP-0226-SM-5S2VR	Normal Tissue	Adipose Tissue	6.728
GTEX-XGQ4-2226-SM-4AT4Y	Normal Tissue	Adipose Tissue	6.694
GTEX-X4XY-0326-SM-46MVZ	Normal Tissue	Adipose Tissue	6.69
GTEX-OHPN-0226-SM-48TBV	Normal Tissue	Adipose Tissue	6.688
GTEX-13OVH-1126-SM-5K7YP	Normal Tissue	Adipose Tissue	6.64
GTEX-1192X-1526-SM-5H11I	Normal Tissue	Adipose Tissue	6.635
GTEX-WRHK-0826-SM-3MJFG	Normal Tissue	Adipose Tissue	6.618
GTEX-XV7Q-1726-SM-4BRUU	Normal Tissue	Adipose Tissue	6.612
GTEX-145MF-1026-SM-5Q5EQ	Normal Tissue	Adipose Tissue	6.601
GTEX-13FHO-0326-SM-5IJBH	Normal Tissue	Adipose Tissue	6.568
GTEX-ZTX8-1526-SM-5N9GI	Normal Tissue	Adipose Tissue	6.559
GTEX-YEC3-0926-SM-5Q5AC	Normal Tissue	Adipose Tissue	6.544
GTEX-ZAJG-0226-SM-5HL81	Normal Tissue	Adipose Tissue	6.533
GTEX-ZF3C-1026-SM-5S2OC	Normal Tissue	Adipose Tissue	6.517
GTEX-WHWD-0826-SM-3LK6R	Normal Tissue	Adipose Tissue	6.485
GTEX-ZF28-0226-SM-5S2OE	Normal Tissue	Adipose Tissue	6.474
GTEX-RM2N-1726-SM-2TF55	Normal Tissue	Adipose Tissue	6.448
GTEX-145LT-1826-SM-5QGP4	Normal Tissue	Adipose Tissue	6.4
GTEX-OIZI-0226-SM-2XCEE	Normal Tissue	Adipose Tissue	6.38
GTEX-11O72-0226-SM-59869	Normal Tissue	Adipose Tissue	6.363
GTEX-13FHP-0226-SM-5K7WD	Normal Tissue	Adipose Tissue	6.353
GTEX-145ME-1926-SM-5SI9S	Normal Tissue	Adipose Tissue	6.35
GTEX-13FHO-2026-SM-5J1OA	Normal Tissue	Adipose Tissue	6.339
GTEX-ZVTK-0526-SM-5GZWT	Normal Tissue	Adipose Tissue	6.308
GTEX-P44G-2326-SM-2XCCZ	Normal Tissue	Adipose Tissue	6.29
GTEX-ZVP2-1826-SM-5GU62	Normal Tissue	Adipose Tissue	6.29
GTEX-ZVE2-0326-SM-57WFC	Normal Tissue	Adipose Tissue	6.288
GTEX-POMQ-2326-SM-2S1O8	Normal Tissue	Adipose Tissue	6.287
GTEX-12WSK-1026-SM-5CVNR	Normal Tissue	Adipose Tissue	6.271
GTEX-13OVJ-0326-SM-5L3GL	Normal Tissue	Adipose Tissue	6.27
GTEX-S95S-1326-SM-2XCDK	Normal Tissue	Adipose Tissue	6.27
GTEX-WY7C-0926-SM-3NB34	Normal Tissue	Adipose Tissue	6.231
GTEX-ZTSS-1026-SM-5985N	Normal Tissue	Adipose Tissue	6.222
GTEX-ZG7Y-1626-SM-5S2NO	Normal Tissue	Adipose Tissue	6.209
GTEX-R55C-1626-SM-48FEG	Normal Tissue	Adipose Tissue	6.203
GTEX-Y111-0926-SM-4SOIU	Normal Tissue	Adipose Tissue	6.201
GTEX-ZV6S-1626-SM-5NQ81	Normal Tissue	Adipose Tissue	6.199
GTEX-YB5K-2226-SM-4WWG1	Normal Tissue	Adipose Tissue	6.169
GTEX-ZDXO-2426-SM-5S2NJ	Normal Tissue	Adipose Tissue	6.167
GTEX-11I78-2626-SM-5Q5AI	Normal Tissue	Adipose Tissue	6.159
GTEX-131XE-2426-SM-5EQ5V	Normal Tissue	Adipose Tissue	6.15
GTEX-ZZPU-2726-SM-5NQ8O	Normal Tissue	Adipose Tissue	6.15
GTEX-11ILO-0226-SM-5N9D3	Normal Tissue	Adipose Tissue	6.105
GTEX-XGQ4-1026-SM-4AT4L	Normal Tissue	Adipose Tissue	6.104
GTEX-11DZ1-0226-SM-5A5KF	Normal Tissue	Adipose Tissue	6.102
GTEX-WYJK-1426-SM-3NM8V	Normal Tissue	Adipose Tissue	6.102
GTEX-QESD-1526-SM-2S1QT	Normal Tissue	Adipose Tissue	6.092
GTEX-12696-2526-SM-5EQLN	Normal Tissue	Adipose Tissue	6.078
GTEX-ZDYS-2126-SM-5S2OD	Normal Tissue	Adipose Tissue	6.07
GTEX-YFC4-0226-SM-57WD2	Normal Tissue	Adipose Tissue	6.048
GTEX-ZYT6-2126-SM-5GZZ4	Normal Tissue	Adipose Tissue	6.047
GTEX-WXYG-0926-SM-3NB2O	Normal Tissue	Adipose Tissue	6.033
GTEX-13FH7-2226-SM-5IJD4	Normal Tissue	Adipose Tissue	6.014
GTEX-YJ8A-0526-SM-5IFHT	Normal Tissue	Adipose Tissue	5.971
GTEX-131XF-0726-SM-5GIE5	Normal Tissue	Adipose Tissue	5.97
GTEX-11UD2-0126-SM-5EQL2	Normal Tissue	Adipose Tissue	5.927
GTEX-Z9EW-0826-SM-5HL9T	Normal Tissue	Adipose Tissue	5.918
GTEX-XQ3S-1626-SM-4WAYN	Normal Tissue	Adipose Tissue	5.896
GTEX-XBED-2326-SM-47JYR	Normal Tissue	Adipose Tissue	5.893
GTEX-113IC-0226-SM-5HL5C	Normal Tissue	Adipose Tissue	5.892
GTEX-W5WG-2526-SM-4SOJ2	Normal Tissue	Adipose Tissue	5.858
GTEX-11ZTS-1326-SM-5EQMA	Normal Tissue	Adipose Tissue	5.857
GTEX-XMK1-2226-SM-4B673	Normal Tissue	Adipose Tissue	5.85
GTEX-12696-1826-SM-5EGJS	Normal Tissue	Adipose Tissue	5.849
GTEX-139YR-2426-SM-5J1OB	Normal Tissue	Adipose Tissue	5.843
GTEX-QV44-1825-SM-447CF	Normal Tissue	Adipose Tissue	5.84
GTEX-OHPK-0226-SM-3MJH6	Normal Tissue	Adipose Tissue	5.826
GTEX-Y5V5-0226-SM-5S2N8	Normal Tissue	Adipose Tissue	5.823
GTEX-WI4N-1126-SM-3LK7Q	Normal Tissue	Adipose Tissue	5.8
GTEX-SIU8-0226-SM-2XCDS	Normal Tissue	Adipose Tissue	5.743
GTEX-PLZ5-1826-SM-3NB22	Normal Tissue	Adipose Tissue	5.727
GTEX-13S7M-0226-SM-5S2UG	Normal Tissue	Adipose Tissue	5.721
GTEX-ZF3C-0226-SM-4WWB3	Normal Tissue	Adipose Tissue	5.7
GTEX-WH7G-2226-SM-3NMBN	Normal Tissue	Adipose Tissue	5.683
GTEX-ZLWG-2226-SM-5DUWO	Normal Tissue	Adipose Tissue	5.677
GTEX-14BIL-0226-SM-5SI9E	Normal Tissue	Adipose Tissue	5.676
GTEX-11P7K-2026-SM-5GU74	Normal Tissue	Adipose Tissue	5.638
GTEX-ZYVF-0226-SM-5GIEG	Normal Tissue	Adipose Tissue	5.636
GTEX-12WSG-0426-SM-5FQSE	Normal Tissue	Adipose Tissue	5.614
GTEX-X4EO-0426-SM-4QASA	Normal Tissue	Adipose Tissue	5.606
GTEX-13PLJ-0126-SM-5L3HU	Normal Tissue	Adipose Tissue	5.585
GTEX-11EQ9-1126-SM-5987I	Normal Tissue	Adipose Tissue	5.583
GTEX-WK11-2426-SM-3NMAA	Normal Tissue	Adipose Tissue	5.58
GTEX-P4QR-0426-SM-2S1NV	Normal Tissue	Adipose Tissue	5.571
GTEX-YF7O-2426-SM-5IFJL	Normal Tissue	Adipose Tissue	5.569
GTEX-13D11-2326-SM-5IJCY	Normal Tissue	Adipose Tissue	5.568
GTEX-13X6I-1526-SM-5SIAC	Normal Tissue	Adipose Tissue	5.557
GTEX-13112-1126-SM-5GCMY	Normal Tissue	Adipose Tissue	5.533
GTEX-ZVP2-0226-SM-57WBD	Normal Tissue	Adipose Tissue	5.513
GTEX-QCQG-1826-SM-2S1P2	Normal Tissue	Adipose Tissue	5.5
GTEX-13NZA-0126-SM-5K7UH	Normal Tissue	Adipose Tissue	5.499
GTEX-12ZZX-0226-SM-5DUXU	Normal Tissue	Adipose Tissue	5.491
GTEX-132Q8-1726-SM-5EGK8	Normal Tissue	Adipose Tissue	5.488
GTEX-XV7Q-2626-SM-4BRVA	Normal Tissue	Adipose Tissue	5.482
GTEX-Y3IK-2526-SM-4WWDM	Normal Tissue	Adipose Tissue	5.453
GTEX-1269C-2726-SM-5EGJ4	Normal Tissue	Adipose Tissue	5.452
GTEX-13O21-1526-SM-5K7W4	Normal Tissue	Adipose Tissue	5.443
GTEX-14E6C-0226-SM-5S2N3	Normal Tissue	Adipose Tissue	5.428
GTEX-14E1K-0426-SM-5S2PF	Normal Tissue	Adipose Tissue	5.423
GTEX-QLQ7-1526-SM-2S1QA	Normal Tissue	Adipose Tissue	5.423
GTEX-13G51-0526-SM-5IJCQ	Normal Tissue	Adipose Tissue	5.411
GTEX-ZC5H-1626-SM-5HL7L	Normal Tissue	Adipose Tissue	5.4
GTEX-146FH-0226-SM-5QGPQ	Normal Tissue	Adipose Tissue	5.374
GTEX-WVLH-0226-SM-3MJG6	Normal Tissue	Adipose Tissue	5.359
GTEX-13OW6-2426-SM-5K7WO	Normal Tissue	Adipose Tissue	5.357
GTEX-1117F-1326-SM-5EGHH	Normal Tissue	Adipose Tissue	5.352
GTEX-Y3I4-0726-SM-4TT7M	Normal Tissue	Adipose Tissue	5.347
GTEX-12WSI-1526-SM-5GCNM	Normal Tissue	Adipose Tissue	5.319
GTEX-13PVQ-0226-SM-5SIBG	Normal Tissue	Adipose Tissue	5.292
GTEX-145MN-2626-SM-5NQAH	Normal Tissue	Adipose Tissue	5.288
GTEX-R55D-0326-SM-48FES	Normal Tissue	Adipose Tissue	5.264
GTEX-WWTW-1326-SM-4MVNT	Normal Tissue	Adipose Tissue	5.262
GTEX-WL46-0326-SM-3LK6Y	Normal Tissue	Adipose Tissue	5.245
GTEX-QEL4-0326-SM-3GAE5	Normal Tissue	Adipose Tissue	5.238
GTEX-13OVG-1326-SM-5K7Y3	Normal Tissue	Adipose Tissue	5.22
GTEX-ZF29-2226-SM-4WWB9	Normal Tissue	Adipose Tissue	5.219
GTEX-Y114-1326-SM-4TT9A	Normal Tissue	Adipose Tissue	5.206
GTEX-PLZ4-0226-SM-2S1NW	Normal Tissue	Adipose Tissue	5.204
GTEX-ZVT2-0226-SM-5GIE3	Normal Tissue	Adipose Tissue	5.203
GTEX-117YX-0726-SM-5GIET	Normal Tissue	Adipose Tissue	5.189
GTEX-PLZ4-0226-SM-5SI7M	Normal Tissue	Adipose Tissue	5.155
GTEX-13CF2-2626-SM-5LZZA	Normal Tissue	Adipose Tissue	5.152
GTEX-X15G-2326-SM-4PQZS	Normal Tissue	Adipose Tissue	5.147
GTEX-RU72-1026-SM-46MUG	Normal Tissue	Adipose Tissue	5.141
GTEX-ZDTS-1826-SM-5S2N6	Normal Tissue	Adipose Tissue	5.131
GTEX-13PVQ-2226-SM-5L3G9	Normal Tissue	Adipose Tissue	5.124
GTEX-13NYS-0726-SM-5J1OR	Normal Tissue	Adipose Tissue	5.122
GTEX-13JVG-0226-SM-5J1MW	Normal Tissue	Adipose Tissue	5.12
GTEX-Q2AG-0226-SM-2S1P4	Normal Tissue	Adipose Tissue	5.113
GTEX-11P81-2426-SM-5GU65	Normal Tissue	Adipose Tissue	5.094
GTEX-XUJ4-1726-SM-4BONW	Normal Tissue	Adipose Tissue	5.084
GTEX-11DXY-0326-SM-5H12F	Normal Tissue	Adipose Tissue	5.064
GTEX-12WSL-2426-SM-5GCN7	Normal Tissue	Adipose Tissue	5.041
GTEX-139T6-0526-SM-5IJC9	Normal Tissue	Adipose Tissue	5.016
GTEX-POMQ-2326-SM-5S2VS	Normal Tissue	Adipose Tissue	5
GTEX-ZVT2-2226-SM-5NQ6P	Normal Tissue	Adipose Tissue	4.992
GTEX-YEC4-0926-SM-5PNXY	Normal Tissue	Adipose Tissue	4.991
GTEX-YFCO-2026-SM-4W21Q	Normal Tissue	Adipose Tissue	4.991
GTEX-11EMC-2826-SM-5PNY6	Normal Tissue	Adipose Tissue	4.974
GTEX-1314G-1626-SM-5EQ67	Normal Tissue	Adipose Tissue	4.946
GTEX-13RTJ-2526-SM-5S2Q3	Normal Tissue	Adipose Tissue	4.909
GTEX-12584-2126-SM-5FQUM	Normal Tissue	Adipose Tissue	4.897
GTEX-ZYW4-2226-SM-5GZYG	Normal Tissue	Adipose Tissue	4.892
GTEX-13OW8-0326-SM-5L3FB	Normal Tissue	Adipose Tissue	4.88
GTEX-ZYW4-0226-SM-5E44M	Normal Tissue	Adipose Tissue	4.878
GTEX-11EQ9-2526-SM-5HL66	Normal Tissue	Adipose Tissue	4.857
GTEX-1313W-0226-SM-5LZV7	Normal Tissue	Adipose Tissue	4.801
GTEX-11OF3-0826-SM-5BC51	Normal Tissue	Adipose Tissue	4.8
GTEX-12ZZY-0326-SM-5LZVQ	Normal Tissue	Adipose Tissue	4.787
GTEX-139D8-1626-SM-5IJFZ	Normal Tissue	Adipose Tissue	4.783
GTEX-12WSB-0226-SM-5GCOR	Normal Tissue	Adipose Tissue	4.781
GTEX-ZUA1-0226-SM-5NQ9Q	Normal Tissue	Adipose Tissue	4.773
GTEX-13S86-0926-SM-5SI6I	Normal Tissue	Adipose Tissue	4.767
GTEX-YEC4-2426-SM-57WFO	Normal Tissue	Adipose Tissue	4.758
GTEX-12KS4-1526-SM-5EQ6E	Normal Tissue	Adipose Tissue	4.753
GTEX-1212Z-2426-SM-5EQ5D	Normal Tissue	Adipose Tissue	4.747
GTEX-14AS3-0426-SM-5QGQK	Normal Tissue	Adipose Tissue	4.73
GTEX-14DAR-1926-SM-5S2NQ	Normal Tissue	Adipose Tissue	4.729
GTEX-P4QS-0226-SM-3NB1U	Normal Tissue	Adipose Tissue	4.696
GTEX-X4LF-1726-SM-3NMBZ	Normal Tissue	Adipose Tissue	4.696
GTEX-XBEW-0726-SM-4QARX	Normal Tissue	Adipose Tissue	4.692
GTEX-13SLW-0226-SM-5S2NA	Normal Tissue	Adipose Tissue	4.68
GTEX-13OW7-0226-SM-5MR3N	Normal Tissue	Adipose Tissue	4.668
GTEX-11ZUS-1826-SM-5FQTR	Normal Tissue	Adipose Tissue	4.661
GTEX-11LCK-1126-SM-5A5KC	Normal Tissue	Adipose Tissue	4.657
GTEX-1399T-2726-SM-5K7XK	Normal Tissue	Adipose Tissue	4.648
GTEX-P78B-0226-SM-3NB1Z	Normal Tissue	Adipose Tissue	4.642
GTEX-111FC-1426-SM-5N9C7	Normal Tissue	Adipose Tissue	4.62
GTEX-Y3I4-2226-SM-4TT7O	Normal Tissue	Adipose Tissue	4.598
GTEX-11WQK-1526-SM-5EGKN	Normal Tissue	Adipose Tissue	4.593
GTEX-13NZB-2426-SM-5K7UF	Normal Tissue	Adipose Tissue	4.588
GTEX-XUZC-1126-SM-4BOPZ	Normal Tissue	Adipose Tissue	4.558
GTEX-ZTX8-0726-SM-59HL9	Normal Tissue	Adipose Tissue	4.557
GTEX-ZE9C-2826-SM-5S2MO	Normal Tissue	Adipose Tissue	4.536
GTEX-Z93S-0226-SM-5HL7R	Normal Tissue	Adipose Tissue	4.499
GTEX-XK95-0426-SM-4AT4R	Normal Tissue	Adipose Tissue	4.473
GTEX-WL46-2026-SM-3LK7U	Normal Tissue	Adipose Tissue	4.463
GTEX-RTLS-0226-SM-2TF5E	Normal Tissue	Adipose Tissue	4.428
GTEX-13NYS-0226-SM-5MR49	Normal Tissue	Adipose Tissue	4.427
GTEX-X3Y1-0926-SM-3P5YT	Normal Tissue	Adipose Tissue	4.392
GTEX-11GS4-1026-SM-5N9DE	Normal Tissue	Adipose Tissue	4.384
GTEX-ZPU1-2426-SM-4WWFM	Normal Tissue	Adipose Tissue	4.375
GTEX-111VG-2326-SM-5N9BK	Normal Tissue	Adipose Tissue	4.373
GTEX-146FQ-0226-SM-5NQAL	Normal Tissue	Adipose Tissue	4.364
GTEX-13N1W-0226-SM-5K7W6	Normal Tissue	Adipose Tissue	4.356
GTEX-13G51-2626-SM-5LZYW	Normal Tissue	Adipose Tissue	4.345
GTEX-11GS4-2626-SM-5A5LD	Normal Tissue	Adipose Tissue	4.318
GTEX-13NZ8-0926-SM-5MR3U	Normal Tissue	Adipose Tissue	4.303
GTEX-11DXZ-1426-SM-5H12A	Normal Tissue	Adipose Tissue	4.272
GTEX-11XUK-1726-SM-5GU61	Normal Tissue	Adipose Tissue	4.257
GTEX-12WSC-0226-SM-5EQ52	Normal Tissue	Adipose Tissue	4.255
GTEX-13JUV-2826-SM-5LZWU	Normal Tissue	Adipose Tissue	4.225
GTEX-12WSA-0326-SM-5BC6I	Normal Tissue	Adipose Tissue	4.212
GTEX-14753-2526-SM-5LU97	Normal Tissue	Adipose Tissue	4.208
GTEX-OIZH-0226-SM-2YUMH	Normal Tissue	Adipose Tissue	4.185
GTEX-XLM4-0226-SM-4AT4N	Normal Tissue	Adipose Tissue	4.185
GTEX-12584-0226-SM-5EQL5	Normal Tissue	Adipose Tissue	4.177
GTEX-QEG4-0326-SM-5S2UQ	Normal Tissue	Adipose Tissue	4.176
GTEX-13OVL-0826-SM-5L3GV	Normal Tissue	Adipose Tissue	4.167
GTEX-ZAB5-1126-SM-5Q5AD	Normal Tissue	Adipose Tissue	4.161
GTEX-YJ89-1926-SM-5IFJ6	Normal Tissue	Adipose Tissue	4.146
GTEX-ZAB4-1426-SM-5CVN6	Normal Tissue	Adipose Tissue	4.146
GTEX-11WQC-2426-SM-5EQKQ	Normal Tissue	Adipose Tissue	4.144
GTEX-T5JC-0526-SM-32PM7	Normal Tissue	Adipose Tissue	4.143
GTEX-XOTO-0226-SM-4B66H	Normal Tissue	Adipose Tissue	4.119
GTEX-ZE9C-1326-SM-5S2OW	Normal Tissue	Adipose Tissue	4.114
GTEX-ZT9X-0926-SM-5O9C4	Normal Tissue	Adipose Tissue	4.104
GTEX-ZQUD-0526-SM-57WG4	Normal Tissue	Adipose Tissue	4.09
GTEX-1212Z-0526-SM-5FQSQ	Normal Tissue	Adipose Tissue	4.021
GTEX-11EM3-1126-SM-5A5KM	Normal Tissue	Adipose Tissue	4.003
GTEX-11GSO-0226-SM-5A5LV	Normal Tissue	Adipose Tissue	4.003
GTEX-11NV4-1426-SM-5BC4W	Normal Tissue	Adipose Tissue	4.003
GTEX-W5X1-2626-SM-4LMI8	Normal Tissue	Adipose Tissue	3.988
GTEX-YEC3-1226-SM-5IFI8	Normal Tissue	Adipose Tissue	3.987
GTEX-145LU-1226-SM-5LU9B	Normal Tissue	Adipose Tissue	3.976
GTEX-ZAJG-1626-SM-5HL7I	Normal Tissue	Adipose Tissue	3.956
GTEX-ZEX8-2326-SM-5S2MN	Normal Tissue	Adipose Tissue	3.948
GTEX-OXRL-0226-SM-3NB18	Normal Tissue	Adipose Tissue	3.929
GTEX-WFON-2226-SM-3TW8W	Normal Tissue	Adipose Tissue	3.921
GTEX-145MO-0426-SM-5QGP6	Normal Tissue	Adipose Tissue	3.913
GTEX-12WSD-0226-SM-59HKO	Normal Tissue	Adipose Tissue	3.896
GTEX-X638-0226-SM-47JZ9	Normal Tissue	Adipose Tissue	3.889
GTEX-14C5O-0226-SM-5SI6O	Normal Tissue	Adipose Tissue	3.883
GTEX-12WSM-0626-SM-5GCOK	Normal Tissue	Adipose Tissue	3.882
GTEX-11UD1-0226-SM-5EQKL	Normal Tissue	Adipose Tissue	3.88
GTEX-12WSM-0226-SM-5LZV6	Normal Tissue	Adipose Tissue	3.874
GTEX-13PDP-0226-SM-5K7W9	Normal Tissue	Adipose Tissue	3.871
GTEX-11GSO-2326-SM-5A5LX	Normal Tissue	Adipose Tissue	3.853
GTEX-139TU-0226-SM-5J1NM	Normal Tissue	Adipose Tissue	3.843
GTEX-13X6K-0226-SM-5QGPB	Normal Tissue	Adipose Tissue	3.81
GTEX-13PVR-0526-SM-5S2OB	Normal Tissue	Adipose Tissue	3.809
GTEX-13JUV-0626-SM-5J1MQ	Normal Tissue	Adipose Tissue	3.807
GTEX-X5EB-2426-SM-4E3HX	Normal Tissue	Adipose Tissue	3.76
GTEX-WVJS-0226-SM-4MVOU	Normal Tissue	Adipose Tissue	3.734
GTEX-XYKS-2726-SM-4E3IC	Normal Tissue	Adipose Tissue	3.728
GTEX-14B4R-0526-SM-5QGQT	Normal Tissue	Adipose Tissue	3.727
GTEX-146FR-1826-SM-5QGPF	Normal Tissue	Adipose Tissue	3.724
GTEX-13U4I-0226-SM-5SIB1	Normal Tissue	Adipose Tissue	3.715
GTEX-14753-0326-SM-5QGQB	Normal Tissue	Adipose Tissue	3.715
GTEX-14DAQ-2526-SM-5RQIO	Normal Tissue	Adipose Tissue	3.71
GTEX-11OF3-2426-SM-5Q5AS	Normal Tissue	Adipose Tissue	3.663
GTEX-14BIL-2426-SM-5QGQR	Normal Tissue	Adipose Tissue	3.65
GTEX-UTHO-0426-SM-3GAED	Normal Tissue	Adipose Tissue	3.631
GTEX-Y8LW-1926-SM-4WWFZ	Normal Tissue	Adipose Tissue	3.631
GTEX-Y5V5-2426-SM-5IFJA	Normal Tissue	Adipose Tissue	3.627
GTEX-ZDXO-2326-SM-5LU9W	Normal Tissue	Adipose Tissue	3.617
GTEX-WOFM-0726-SM-3MJF8	Normal Tissue	Adipose Tissue	3.601
GTEX-ZE7O-1526-SM-5J1NH	Normal Tissue	Adipose Tissue	3.599
GTEX-XAJ8-0926-SM-47JXZ	Normal Tissue	Adipose Tissue	3.578
GTEX-14BIN-1226-SM-5S2OM	Normal Tissue	Adipose Tissue	3.562
GTEX-13OVL-0326-SM-5IJCS	Normal Tissue	Adipose Tissue	3.519
GTEX-13IVO-0226-SM-5LZXU	Normal Tissue	Adipose Tissue	3.508
GTEX-13O3P-0926-SM-5IFFI	Normal Tissue	Adipose Tissue	3.502
GTEX-11DXW-0326-SM-5H11W	Normal Tissue	Adipose Tissue	3.463
GTEX-NFK9-0326-SM-3MJGV	Normal Tissue	Adipose Tissue	3.455
GTEX-R55F-1426-SM-2TF53	Normal Tissue	Adipose Tissue	3.439
GTEX-11PRG-0626-SM-5BC56	Normal Tissue	Adipose Tissue	3.426
GTEX-U412-0526-SM-3DB9I	Normal Tissue	Adipose Tissue	3.407
GTEX-RWSA-0226-SM-2XCBA	Normal Tissue	Adipose Tissue	3.375
GTEX-13FTY-0626-SM-5L3F8	Normal Tissue	Adipose Tissue	3.371
GTEX-ZDTS-0226-SM-5HL7Q	Normal Tissue	Adipose Tissue	3.371
GTEX-146FR-0226-SM-5Q5F6	Normal Tissue	Adipose Tissue	3.356
GTEX-ZXG5-0226-SM-59HJI	Normal Tissue	Adipose Tissue	3.323
GTEX-XPVG-2726-SM-4B66W	Normal Tissue	Adipose Tissue	3.316
GTEX-WFON-1226-SM-3TW8F	Normal Tissue	Adipose Tissue	3.292
GTEX-13QJ3-0426-SM-5RQHP	Normal Tissue	Adipose Tissue	3.26
GTEX-YECK-1426-SM-5IFHE	Normal Tissue	Adipose Tissue	3.235
GTEX-13X6K-0726-SM-5LU2Z	Normal Tissue	Adipose Tissue	3.19
GTEX-11ZVC-2626-SM-5FQTA	Normal Tissue	Adipose Tissue	3.187
GTEX-XOT4-0826-SM-4B66Y	Normal Tissue	Adipose Tissue	3.177
GTEX-QVJO-0226-SM-2S1R2	Normal Tissue	Adipose Tissue	3.165
GTEX-11EI6-0226-SM-5EQ64	Normal Tissue	Adipose Tissue	3.164
GTEX-YECK-0226-SM-4W215	Normal Tissue	Adipose Tissue	3.147
GTEX-13OW8-1226-SM-5K7XD	Normal Tissue	Adipose Tissue	3.144
GTEX-NL3G-0226-SM-4RGLU	Normal Tissue	Adipose Tissue	3.143
GTEX-144GL-0226-SM-5QGOX	Normal Tissue	Adipose Tissue	3.137
GTEX-11VI4-1226-SM-5EQMP	Normal Tissue	Adipose Tissue	3.117
GTEX-Y8E4-0726-SM-4WWFN	Normal Tissue	Adipose Tissue	3.095
GTEX-111FC-0226-SM-5N9B8	Normal Tissue	Adipose Tissue	3.088
GTEX-UJHI-1626-SM-3DB9A	Normal Tissue	Adipose Tissue	3.086
GTEX-ZF28-1426-SM-5S2OG	Normal Tissue	Adipose Tissue	3.085
GTEX-ZYFD-0226-SM-5NQ86	Normal Tissue	Adipose Tissue	3.071
GTEX-SN8G-0226-SM-4DM6B	Normal Tissue	Adipose Tissue	3.035
GTEX-XQ3S-2426-SM-4WAYB	Normal Tissue	Adipose Tissue	3.016
GTEX-Y111-0226-SM-4SOIW	Normal Tissue	Adipose Tissue	3.003
GTEX-ZYFD-1026-SM-5E43Z	Normal Tissue	Adipose Tissue	2.969
GTEX-1399R-2626-SM-5KLZ7	Normal Tissue	Adipose Tissue	2.958
GTEX-12WSC-1726-SM-5GCN3	Normal Tissue	Adipose Tissue	2.936
GTEX-131XF-2226-SM-5EQKG	Normal Tissue	Adipose Tissue	2.926
GTEX-XBEC-0326-SM-4AT4M	Normal Tissue	Adipose Tissue	2.909
GTEX-ZE7O-0226-SM-5S2N1	Normal Tissue	Adipose Tissue	2.864
GTEX-ZUA1-2126-SM-57YRB	Normal Tissue	Adipose Tissue	2.837
GTEX-11TTK-0226-SM-5N9EC	Normal Tissue	Adipose Tissue	2.818
GTEX-147GR-0426-SM-5S2OL	Normal Tissue	Adipose Tissue	2.808
GTEX-13PDP-1226-SM-5K7TW	Normal Tissue	Adipose Tissue	2.802
GTEX-13OW6-0526-SM-5L3HY	Normal Tissue	Adipose Tissue	2.777
GTEX-1117F-0226-SM-5GZZ7	Normal Tissue	Adipose Tissue	2.774
GTEX-ZVE2-1826-SM-51MRZ	Normal Tissue	Adipose Tissue	2.768
GTEX-ZV68-0226-SM-59HJF	Normal Tissue	Adipose Tissue	2.733
GTEX-OOBJ-0226-SM-2YUMM	Normal Tissue	Adipose Tissue	2.708
GTEX-ZVZP-1126-SM-5GICU	Normal Tissue	Adipose Tissue	2.692
GTEX-Y8E4-1226-SM-5IFIM	Normal Tissue	Adipose Tissue	2.554
GTEX-P4QT-0226-SM-3LK68	Normal Tissue	Adipose Tissue	2.541
GTEX-1399T-1326-SM-5PNVH	Normal Tissue	Adipose Tissue	2.535
GTEX-UTHO-0426-SM-5SI7N	Normal Tissue	Adipose Tissue	2.526
GTEX-OXRO-0226-SM-3LK6F	Normal Tissue	Adipose Tissue	2.513
GTEX-145LS-0226-SM-5O9A5	Normal Tissue	Adipose Tissue	2.473
GTEX-XBEC-1826-SM-4QASN	Normal Tissue	Adipose Tissue	2.448
GTEX-13W3W-1126-SM-5L3DO	Normal Tissue	Adipose Tissue	2.444
GTEX-1211K-2226-SM-5FQU6	Normal Tissue	Adipose Tissue	2.425
GTEX-13PL6-0926-SM-5KLYY	Normal Tissue	Adipose Tissue	2.415
GTEX-OXRK-0326-SM-3NB3R	Normal Tissue	Adipose Tissue	2.392
GTEX-13N2G-2726-SM-5J1MG	Normal Tissue	Adipose Tissue	2.371
GTEX-145MI-0826-SM-5SI95	Normal Tissue	Adipose Tissue	2.36
GTEX-139T8-0226-SM-5L3EA	Normal Tissue	Adipose Tissue	2.359
GTEX-13NZ9-2026-SM-5KM1U	Normal Tissue	Adipose Tissue	2.331
GTEX-OXRK-0326-SM-2YUMQ	Normal Tissue	Adipose Tissue	2.329
GTEX-14A6H-1026-SM-5SIAZ	Normal Tissue	Adipose Tissue	2.317
GTEX-145ME-0726-SM-5O9A3	Normal Tissue	Adipose Tissue	2.299
GTEX-117YW-0826-SM-5H11O	Normal Tissue	Adipose Tissue	2.271
GTEX-13OVI-1326-SM-5IJBO	Normal Tissue	Adipose Tissue	2.245
GTEX-148VI-1726-SM-5S2W9	Normal Tissue	Adipose Tissue	2.236
GTEX-ZGAY-1326-SM-5S2NS	Normal Tissue	Adipose Tissue	2.195
GTEX-WYVS-0626-SM-4SOJY	Normal Tissue	Adipose Tissue	2.172
GTEX-X261-0226-SM-3NMD2	Normal Tissue	Adipose Tissue	2.135
GTEX-ZXG5-1626-SM-59HJK	Normal Tissue	Adipose Tissue	2.113
GTEX-131XW-0526-SM-5PNXZ	Normal Tissue	Adipose Tissue	2.108
GTEX-11ZUS-0726-SM-59886	Normal Tissue	Adipose Tissue	2.107
GTEX-ZTSS-2026-SM-5987K	Normal Tissue	Adipose Tissue	1.976
GTEX-XMD2-0226-SM-4WWEE	Normal Tissue	Adipose Tissue	1.972
GTEX-13112-2726-SM-5DUW5	Normal Tissue	Adipose Tissue	1.953
GTEX-XQ8I-0526-SM-4BOPS	Normal Tissue	Adipose Tissue	1.93
GTEX-13NZB-0826-SM-5K7X5	Normal Tissue	Adipose Tissue	1.908
GTEX-RVPU-2326-SM-2TF6R	Normal Tissue	Adipose Tissue	1.892
GTEX-TSE9-0226-SM-3DB84	Normal Tissue	Adipose Tissue	1.875
GTEX-13VXU-1026-SM-5KLZE	Normal Tissue	Adipose Tissue	1.872
GTEX-X585-2526-SM-4QAS1	Normal Tissue	Adipose Tissue	1.755
GTEX-11NUK-2026-SM-5PNVZ	Normal Tissue	Adipose Tissue	1.74
GTEX-147JS-1026-SM-5S2MP	Normal Tissue	Adipose Tissue	1.55
GTEX-13W46-1226-SM-5SIAS	Normal Tissue	Adipose Tissue	1.493
GTEX-11DYG-2026-SM-5EGGX	Normal Tissue	Adipose Tissue	1.461
GTEX-139T4-0126-SM-5HL5G	Normal Tissue	Adipose Tissue	1.422
GTEX-13IVO-2426-SM-5K7V9	Normal Tissue	Adipose Tissue	1.366
GTEX-OHPM-0226-SM-3LK61	Normal Tissue	Adipose Tissue	1.21
GTEX-11DXZ-2226-SM-5EGH2	Normal Tissue	Adipose Tissue	1.151
GTEX-13NZ9-0526-SM-5J1OX	Normal Tissue	Adipose Tissue	1.091
GTEX-WYBS-1026-SM-4ONCY	Normal Tissue	Adipose Tissue	1.064
GTEX-11XUK-2126-SM-5EQLR	Normal Tissue	Adipose Tissue	1.051
GTEX-XQ8I-1426-SM-4BOPW	Normal Tissue	Adipose Tissue	0.9164
GTEX-139TT-0226-SM-5K7YH	Normal Tissue	Adipose Tissue	0.7996
GTEX-12ZZW-2326-SM-5DUW2	Normal Tissue	Adipose Tissue	0.7781
GTEX-12WSA-1626-SM-5EGJV	Normal Tissue	Adipose Tissue	0.6091
GTEX-14ICL-0926-SM-5S2TU	Normal Tissue	Adipose Tissue	0.1598
GTEX-QDVN-2126-SM-33HBS	Normal Tissue	Adipose Tissue	-0.4244
GTEX-QDVN-2126-SM-5SI7X	Normal Tissue	Adipose Tissue	-0.6708
GTEX-113JC-0726-SM-5GZZR	Normal Tissue	Adipose Tissue	-0.7549
GTEX-ZVZQ-0426-SM-59HLT	Normal Tissue	Adipose Tissue	-3.146
GTEX-T2IS-1926-SM-4DM74	Normal Tissue	Vagina	7.101
GTEX-OHPL-2526-SM-3MJGT	Normal Tissue	Vagina	7.035
GTEX-XV7Q-1626-SM-4BRWC	Normal Tissue	Vagina	6.157
GTEX-13N11-1526-SM-5L3FL	Normal Tissue	Vagina	6.073
GTEX-UPIC-1426-SM-4IHLQ	Normal Tissue	Vagina	5.62
GTEX-146FH-2626-SM-5Q5E1	Normal Tissue	Vagina	5.518
GTEX-ZYWO-2026-SM-5GIDA	Normal Tissue	Vagina	5.373
GTEX-12WSB-2426-SM-5EGJC	Normal Tissue	Vagina	5.36
GTEX-ZVT2-0626-SM-5GICR	Normal Tissue	Vagina	5.201
GTEX-YJ8O-1226-SM-5P9JE	Normal Tissue	Vagina	4.923
GTEX-QCQG-1226-SM-48U23	Normal Tissue	Vagina	4.906
GTEX-X15G-1926-SM-4PQZQ	Normal Tissue	Vagina	4.842
GTEX-PX3G-2526-SM-48TZV	Normal Tissue	Vagina	4.828
GTEX-YFC4-2926-SM-5IFJ8	Normal Tissue	Vagina	4.715
GTEX-14A5I-2726-SM-5SIB3	Normal Tissue	Vagina	4.518
GTEX-13PVR-1426-SM-5S2PW	Normal Tissue	Vagina	4.5
GTEX-TML8-1126-SM-4DXSS	Normal Tissue	Vagina	4.437
GTEX-PLZ4-2726-SM-3P61A	Normal Tissue	Vagina	4.388
GTEX-ZP4G-0826-SM-4WWF3	Normal Tissue	Vagina	4.337
GTEX-XUJ4-1626-SM-4BONV	Normal Tissue	Vagina	4.267
GTEX-ZE7O-2426-SM-57WD7	Normal Tissue	Vagina	4.253
GTEX-13U4I-2026-SM-5LU3L	Normal Tissue	Vagina	4.245
GTEX-Y3IK-2226-SM-4YCD4	Normal Tissue	Vagina	4.138
GTEX-13D11-1326-SM-5IJFY	Normal Tissue	Vagina	3.935
GTEX-P78B-2226-SM-3P5ZZ	Normal Tissue	Vagina	3.892
GTEX-13QBU-1726-SM-5IJFQ	Normal Tissue	Vagina	3.877
GTEX-QDT8-2526-SM-48TYX	Normal Tissue	Vagina	3.723
GTEX-PWCY-1726-SM-48TD3	Normal Tissue	Vagina	3.346
GTEX-14DAQ-2326-SM-5S2QX	Normal Tissue	Vagina	3.264
GTEX-11EMC-1926-SM-5A5JU	Normal Tissue	Vagina	3.223
GTEX-11P81-2126-SM-5HL6N	Normal Tissue	Vagina	3.215
GTEX-13QIC-1826-SM-5J1MY	Normal Tissue	Vagina	3.181
GTEX-RWS6-1726-SM-47JXP	Normal Tissue	Vagina	3.174
GTEX-U3ZN-0926-SM-4DXTU	Normal Tissue	Vagina	3.117
GTEX-TSE9-2526-SM-4DXUS	Normal Tissue	Vagina	3.053
GTEX-S7SF-1426-SM-4AT5A	Normal Tissue	Vagina	2.973
GTEX-XUW1-0326-SM-4BOOR	Normal Tissue	Vagina	2.939
GTEX-ZGAY-2226-SM-4YCCX	Normal Tissue	Vagina	2.896
GTEX-11XUK-1326-SM-5EQM4	Normal Tissue	Vagina	2.872
GTEX-12WSJ-1326-SM-5GCOB	Normal Tissue	Vagina	2.73
GTEX-11DXX-1726-SM-5H11T	Normal Tissue	Vagina	2.603
GTEX-12WSD-2926-SM-5LZUH	Normal Tissue	Vagina	2.593
GTEX-ZXES-0626-SM-5E45P	Normal Tissue	Vagina	2.573
GTEX-131YS-2426-SM-5J2OD	Normal Tissue	Vagina	2.567
GTEX-QVJO-2526-SM-4R1KB	Normal Tissue	Vagina	2.47
GTEX-ZC5H-2226-SM-4WAWS	Normal Tissue	Vagina	2.443
GTEX-SE5C-1126-SM-4BRWZ	Normal Tissue	Vagina	2.44
GTEX-PWN1-2526-SM-48TDS	Normal Tissue	Vagina	2.429
GTEX-1399U-1526-SM-5J2N7	Normal Tissue	Vagina	2.324
GTEX-ZVT3-2726-SM-5GU5X	Normal Tissue	Vagina	2.274
GTEX-PWOO-2026-SM-48TDE	Normal Tissue	Vagina	2.244
GTEX-11VI4-0726-SM-5GU5B	Normal Tissue	Vagina	2.185
GTEX-11EM3-1826-SM-5A5KO	Normal Tissue	Vagina	2.09
GTEX-S4UY-1326-SM-4AD4X	Normal Tissue	Vagina	2.022
GTEX-NL3G-2526-SM-4SOIE	Normal Tissue	Vagina	2.002
GTEX-P4PP-2526-SM-3P61P	Normal Tissue	Vagina	1.994
GTEX-ZQG8-1126-SM-51MRL	Normal Tissue	Vagina	1.858
GTEX-WEY5-0826-SM-4LMIH	Normal Tissue	Vagina	1.773
GTEX-1399S-2326-SM-5K7YV	Normal Tissue	Vagina	1.716
GTEX-WYVS-1426-SM-4ONCV	Normal Tissue	Vagina	1.688
GTEX-14BMU-1926-SM-5S2QC	Normal Tissue	Vagina	1.57
GTEX-T6MO-1226-SM-4DM5S	Normal Tissue	Vagina	1.553
GTEX-OHPK-2526-SM-3MJH9	Normal Tissue	Vagina	1.537
GTEX-14AS3-1726-SM-5RQJV	Normal Tissue	Vagina	1.535
GTEX-ZTPG-2226-SM-57WF9	Normal Tissue	Vagina	1.527
GTEX-TMMY-1926-SM-4DXUU	Normal Tissue	Vagina	1.513
GTEX-Y114-1926-SM-4TT8J	Normal Tissue	Vagina	1.473
GTEX-13PL7-2726-SM-5L3GB	Normal Tissue	Vagina	1.41
GTEX-ZLWG-1126-SM-4WWFQ	Normal Tissue	Vagina	1.397
GTEX-12ZZX-1926-SM-5EGKC	Normal Tissue	Vagina	1.308
GTEX-ZZPU-2226-SM-5EGIV	Normal Tissue	Vagina	1.075
GTEX-W5WG-1026-SM-4LMIF	Normal Tissue	Vagina	1.05
GTEX-113JC-1926-SM-5N9GE	Normal Tissue	Vagina	0.5543
GTEX-11TTK-2726-SM-5GU58	Normal Tissue	Vagina	0.4941
GTEX-S341-1226-SM-4AD5S	Normal Tissue	Vagina	0.3385
GTEX-11GSP-2226-SM-5HL5Q	Normal Tissue	Vagina	0.3198
GTEX-N7MT-1926-SM-3LK5N	Normal Tissue	Vagina	0.1483
GTEX-147F3-1526-SM-5SIAK	Normal Tissue	Vagina	0.0879
GTEX-W5X1-2226-SM-5CHTP	Normal Tissue	Vagina	0
GTEX-UJHI-1326-SM-4IHJO	Normal Tissue	Vagina	-0.0395
GTEX-ZAJG-2926-SM-5HL8P	Normal Tissue	Vagina	-0.5967
GTEX-132AR-1626-SM-5EGHP	Normal Tissue	Vagina	-0.6056
GTEX-131XG-2126-SM-5DUXG	Normal Tissue	Vagina	-0.755
GTEX-11I78-2026-SM-5987C	Normal Tissue	Vagina	-0.861
GTEX-146FR-2426-SM-5NQAU	Normal Tissue	Vagina	-1.169
GTEX-13O3Q-2826-SM-5KM2N	Normal Tissue	Salivary Gland	2.942
GTEX-XYKS-2926-SM-4E3IA	Normal Tissue	Salivary Gland	2.915
GTEX-Y3I4-1926-SM-4TT8L	Normal Tissue	Salivary Gland	1.76
GTEX-ZC5H-2726-SM-5KLZW	Normal Tissue	Salivary Gland	1.707
GTEX-Y5LM-1826-SM-4VDT9	Normal Tissue	Salivary Gland	0.5803
GTEX-145ME-1626-SM-5RQI3	Normal Tissue	Salivary Gland	0.005
GTEX-ZQG8-2126-SM-4YCF1	Normal Tissue	Salivary Gland	-0.0952
GTEX-131XF-2826-SM-5EGKH	Normal Tissue	Salivary Gland	-0.3956
GTEX-XMK1-2626-SM-4B65R	Normal Tissue	Salivary Gland	-0.7975
GTEX-13OVI-2326-SM-5KM47	Normal Tissue	Salivary Gland	-1.028
GTEX-13NYC-2626-SM-5K7VN	Normal Tissue	Salivary Gland	-1.429
GTEX-13111-2326-SM-5LZUQ	Normal Tissue	Salivary Gland	-1.451
GTEX-X261-2426-SM-4PQZU	Normal Tissue	Salivary Gland	-1.517
GTEX-YF7O-2226-SM-5CVN8	Normal Tissue	Salivary Gland	-1.524
GTEX-11ZTS-3026-SM-5EQM7	Normal Tissue	Salivary Gland	-1.686
GTEX-11WQK-2926-SM-5EQKT	Normal Tissue	Salivary Gland	-1.712
GTEX-XV7Q-2426-SM-4BRV8	Normal Tissue	Salivary Gland	-2.024
GTEX-1117F-3026-SM-5GZYU	Normal Tissue	Salivary Gland	-2.103
GTEX-X5EB-1726-SM-4E3J7	Normal Tissue	Salivary Gland	-2.107
GTEX-111FC-2926-SM-5GZY7	Normal Tissue	Salivary Gland	-2.108
GTEX-1192X-2926-SM-5N9BA	Normal Tissue	Salivary Gland	-2.108
GTEX-Y5V6-2226-SM-4VDTC	Normal Tissue	Salivary Gland	-2.137
GTEX-WFJO-2026-SM-4LVM3	Normal Tissue	Salivary Gland	-2.192
GTEX-ZF29-2126-SM-4WWB8	Normal Tissue	Salivary Gland	-2.235
GTEX-ZXG5-2826-SM-5NQ8T	Normal Tissue	Salivary Gland	-2.279
GTEX-WHSB-2326-SM-4M1XK	Normal Tissue	Salivary Gland	-2.36
GTEX-ZT9W-2126-SM-51MSF	Normal Tissue	Salivary Gland	-2.465
GTEX-11EQ9-2026-SM-5P9JI	Normal Tissue	Salivary Gland	-2.491
GTEX-Y111-2626-SM-4TT24	Normal Tissue	Salivary Gland	-2.772
GTEX-YB5K-1726-SM-5IFIZ	Normal Tissue	Salivary Gland	-2.86
GTEX-ZPU1-2326-SM-57WEP	Normal Tissue	Salivary Gland	-2.957
GTEX-12WSL-2126-SM-5GCNG	Normal Tissue	Salivary Gland	-3.201
GTEX-13NYB-2426-SM-5IFF4	Normal Tissue	Salivary Gland	-3.217
GTEX-ZE7O-2926-SM-51MSG	Normal Tissue	Salivary Gland	-3.261
GTEX-X15G-2126-SM-4PQZR	Normal Tissue	Salivary Gland	-3.268
GTEX-12BJ1-2226-SM-5BC6G	Normal Tissue	Salivary Gland	-3.345
GTEX-ZP4G-1926-SM-57WDZ	Normal Tissue	Salivary Gland	-3.38
GTEX-11NV4-1926-SM-5N9D4	Normal Tissue	Salivary Gland	-3.51
GTEX-ZAB5-2326-SM-5IJFR	Normal Tissue	Salivary Gland	-3.603
GTEX-13CF2-2426-SM-5LZYL	Normal Tissue	Salivary Gland	-3.807
GTEX-12WSM-1826-SM-5BC64	Normal Tissue	Salivary Gland	-3.834
GTEX-X3Y1-1926-SM-4PQZO	Normal Tissue	Salivary Gland	-3.843
GTEX-WYVS-2026-SM-4RGNS	Normal Tissue	Salivary Gland	-3.845
GTEX-13G51-2426-SM-5LZY8	Normal Tissue	Salivary Gland	-3.879
GTEX-11P82-0926-SM-5986X	Normal Tissue	Salivary Gland	-3.902
GTEX-WOFM-2126-SM-4OOSR	Normal Tissue	Salivary Gland	-3.926
GTEX-XGQ4-2626-SM-4AT6B	Normal Tissue	Salivary Gland	-3.968
GTEX-13O21-1926-SM-5MR39	Normal Tissue	Salivary Gland	-4.064
GTEX-WYVS-2026-SM-4PQZ4	Normal Tissue	Salivary Gland	-4.094
GTEX-1314G-2026-SM-5LZUM	Normal Tissue	Salivary Gland	-4.216
GTEX-14B4R-1426-SM-5Q5CG	Normal Tissue	Salivary Gland	-4.487
GTEX-11P81-2026-SM-5P9GT	Normal Tissue	Salivary Gland	-5.063
GTEX-13VXT-1726-SM-5IFF5	Normal Tissue	Salivary Gland	-5.467
GTEX-ZQUD-2126-SM-51MSY	Normal Tissue	Salivary Gland	-5.705
GTEX-13OVL-2926-SM-5IFG3	Normal Tissue	Salivary Gland	-5.715
GTEX-148VJ-1626-SM-5QGPH	Normal Tissue	Adrenal Gland	5.641
GTEX-O5YV-1126-SM-3LK73	Normal Tissue	Adrenal Gland	4.646
GTEX-1211K-0126-SM-59HJE	Normal Tissue	Adrenal Gland	4.287
GTEX-XYKS-0926-SM-4BRVG	Normal Tissue	Adrenal Gland	4.152
GTEX-13FH7-0226-SM-5IFGG	Normal Tissue	Adrenal Gland	4.102
GTEX-14BMU-0126-SM-5S2Q9	Normal Tissue	Adrenal Gland	3.963
GTEX-11NSD-0226-SM-5A5LR	Normal Tissue	Adrenal Gland	3.899
GTEX-WFG8-0126-SM-4LVMH	Normal Tissue	Adrenal Gland	3.55
GTEX-R55G-0126-SM-48FDS	Normal Tissue	Adrenal Gland	3.501
GTEX-12WSJ-0126-SM-5GCOM	Normal Tissue	Adrenal Gland	3.494
GTEX-14H4A-0226-SM-5SI6Q	Normal Tissue	Adrenal Gland	3.29
GTEX-14A5I-2126-SM-5NQA8	Normal Tissue	Adrenal Gland	3.087
GTEX-12696-0626-SM-5EGGD	Normal Tissue	Adrenal Gland	3.079
GTEX-U3ZN-0826-SM-4DXSZ	Normal Tissue	Adrenal Gland	2.876
GTEX-146FR-1526-SM-5SIB8	Normal Tissue	Adrenal Gland	2.788
GTEX-11DXY-1626-SM-5H12L	Normal Tissue	Adrenal Gland	2.752
GTEX-YFCO-0126-SM-4W1YT	Normal Tissue	Adrenal Gland	2.69
GTEX-QEG5-1826-SM-4R1JP	Normal Tissue	Adrenal Gland	2.688
GTEX-ZYVF-1626-SM-5N9EH	Normal Tissue	Adrenal Gland	2.675
GTEX-1399S-0426-SM-5IFG5	Normal Tissue	Adrenal Gland	2.663
GTEX-139YR-0126-SM-5IJEY	Normal Tissue	Adrenal Gland	2.627
GTEX-132QS-0126-SM-5IFH9	Normal Tissue	Adrenal Gland	2.551
GTEX-13PVR-0226-SM-5RQJI	Normal Tissue	Adrenal Gland	2.451
GTEX-T6MO-0126-SM-4DM6X	Normal Tissue	Adrenal Gland	2.393
GTEX-RUSQ-0226-SM-47JWT	Normal Tissue	Adrenal Gland	2.365
GTEX-REY6-1726-SM-48FDL	Normal Tissue	Adrenal Gland	2.313
GTEX-1122O-0326-SM-5H124	Normal Tissue	Adrenal Gland	2.254
GTEX-132AR-1726-SM-5EGHQ	Normal Tissue	Adrenal Gland	2.251
GTEX-ZLV1-0226-SM-4WWC1	Normal Tissue	Adrenal Gland	2.205
GTEX-R53T-0226-SM-48FEH	Normal Tissue	Adrenal Gland	2.179
GTEX-11DXX-0126-SM-5EGH7	Normal Tissue	Adrenal Gland	2.14
GTEX-XUZC-0226-SM-4BOO7	Normal Tissue	Adrenal Gland	2.082
GTEX-Y9LG-0126-SM-5Q59W	Normal Tissue	Adrenal Gland	2.043
GTEX-WQUQ-0126-SM-4OOSS	Normal Tissue	Adrenal Gland	2.027
GTEX-13O3O-1626-SM-5KM1O	Normal Tissue	Adrenal Gland	2.002
GTEX-U4B1-0126-SM-4DXSN	Normal Tissue	Adrenal Gland	1.978
GTEX-QLQ7-0126-SM-4R1JW	Normal Tissue	Adrenal Gland	1.96
GTEX-Y5V6-1926-SM-5IFIL	Normal Tissue	Adrenal Gland	1.943
GTEX-P4QS-1326-SM-3NMCD	Normal Tissue	Adrenal Gland	1.942
GTEX-12WSL-0326-SM-5CVMK	Normal Tissue	Adrenal Gland	1.935
GTEX-PLZ5-0326-SM-3P614	Normal Tissue	Adrenal Gland	1.893
GTEX-131XG-1326-SM-5DUX4	Normal Tissue	Adrenal Gland	1.892
GTEX-11TT1-0126-SM-5LUAA	Normal Tissue	Adrenal Gland	1.858
GTEX-OXRK-0126-SM-3NB1E	Normal Tissue	Adrenal Gland	1.834
GTEX-Y3IK-0226-SM-51MRJ	Normal Tissue	Adrenal Gland	1.78
GTEX-13O61-0126-SM-5KM4P	Normal Tissue	Adrenal Gland	1.747
GTEX-S32W-0126-SM-4AD61	Normal Tissue	Adrenal Gland	1.737
GTEX-QDVN-0426-SM-48TZ6	Normal Tissue	Adrenal Gland	1.701
GTEX-O5YT-1326-SM-3MJGR	Normal Tissue	Adrenal Gland	1.7
GTEX-S341-0126-SM-4AD64	Normal Tissue	Adrenal Gland	1.691
GTEX-VJYA-0526-SM-4KL1R	Normal Tissue	Adrenal Gland	1.662
GTEX-13N11-0826-SM-5IJFP	Normal Tissue	Adrenal Gland	1.659
GTEX-QLQW-0226-SM-447BJ	Normal Tissue	Adrenal Gland	1.654
GTEX-NFK9-1726-SM-3TW8P	Normal Tissue	Adrenal Gland	1.647
GTEX-S4Q7-0226-SM-4AD5O	Normal Tissue	Adrenal Gland	1.639
GTEX-ZYWO-0126-SM-5GZWQ	Normal Tissue	Adrenal Gland	1.616
GTEX-OIZH-1326-SM-3NB1H	Normal Tissue	Adrenal Gland	1.519
GTEX-QMRM-0126-SM-4R1K9	Normal Tissue	Adrenal Gland	1.517
GTEX-OHPL-1326-SM-3MJGG	Normal Tissue	Adrenal Gland	1.513
GTEX-1399R-0326-SM-5KM1X	Normal Tissue	Adrenal Gland	1.511
GTEX-Q2AI-0226-SM-48U1D	Normal Tissue	Adrenal Gland	1.507
GTEX-XMK1-0226-SM-4B65D	Normal Tissue	Adrenal Gland	1.484
GTEX-ZF2S-0126-SM-4WKFO	Normal Tissue	Adrenal Gland	1.409
GTEX-ZYFG-0926-SM-5BC5U	Normal Tissue	Adrenal Gland	1.404
GTEX-ZLWG-0126-SM-4WWC5	Normal Tissue	Adrenal Gland	1.367
GTEX-X4LF-0126-SM-4QAS7	Normal Tissue	Adrenal Gland	1.293
GTEX-QCQG-0126-SM-48U27	Normal Tissue	Adrenal Gland	1.264
GTEX-13D11-0426-SM-5LZYA	Normal Tissue	Adrenal Gland	1.231
GTEX-X4EO-1726-SM-4QARN	Normal Tissue	Adrenal Gland	1.101
GTEX-ZDTT-0126-SM-4WKHA	Normal Tissue	Adrenal Gland	1.083
GTEX-13PL7-1026-SM-5MR5C	Normal Tissue	Adrenal Gland	1.039
GTEX-WHPG-1526-SM-4M1ZK	Normal Tissue	Adrenal Gland	0.9647
GTEX-13W3W-1326-SM-5LU4T	Normal Tissue	Adrenal Gland	0.9585
GTEX-11XUK-0126-SM-5CVLK	Normal Tissue	Adrenal Gland	0.9295
GTEX-U3ZM-0226-SM-4DXTA	Normal Tissue	Adrenal Gland	0.8862
GTEX-Q734-0126-SM-48U1E	Normal Tissue	Adrenal Gland	0.7073
GTEX-Q2AH-0126-SM-48U2B	Normal Tissue	Adrenal Gland	0.7062
GTEX-ZVT2-0826-SM-5GIEO	Normal Tissue	Adrenal Gland	0.7044
GTEX-V955-0126-SM-4JBH5	Normal Tissue	Adrenal Gland	0.7036
GTEX-SUCS-0526-SM-4DM56	Normal Tissue	Adrenal Gland	0.697
GTEX-11EMC-0526-SM-5EGJN	Normal Tissue	Adrenal Gland	0.6949
GTEX-PWCY-0226-SM-48TD8	Normal Tissue	Adrenal Gland	0.6452
GTEX-XQ3S-1726-SM-4BOOD	Normal Tissue	Adrenal Gland	0.622
GTEX-YB5E-0226-SM-5IFHI	Normal Tissue	Adrenal Gland	0.6082
GTEX-Y114-0526-SM-4TT8V	Normal Tissue	Adrenal Gland	0.5918
GTEX-ZZPU-1226-SM-5N9CK	Normal Tissue	Adrenal Gland	0.5778
GTEX-13O21-0126-SM-5IJE8	Normal Tissue	Adrenal Gland	0.5657
GTEX-13OVI-1226-SM-5J2ME	Normal Tissue	Adrenal Gland	0.5519
GTEX-WY7C-0326-SM-4OND5	Normal Tissue	Adrenal Gland	0.485
GTEX-PLZ6-0226-SM-3P61I	Normal Tissue	Adrenal Gland	0.4817
GTEX-13FTW-0126-SM-5IJED	Normal Tissue	Adrenal Gland	0.4448
GTEX-1399U-0226-SM-5P9J2	Normal Tissue	Adrenal Gland	0.3345
GTEX-14DAQ-1826-SM-5S2VV	Normal Tissue	Adrenal Gland	0.334
GTEX-WYVS-0226-SM-4ONDK	Normal Tissue	Adrenal Gland	0.3294
GTEX-12WSG-0726-SM-5EGIG	Normal Tissue	Adrenal Gland	0.232
GTEX-11EQ9-0126-SM-5986I	Normal Tissue	Adrenal Gland	0.2303
GTEX-145MN-0226-SM-5QGPY	Normal Tissue	Adrenal Gland	0.1092
GTEX-13111-0326-SM-5DUXF	Normal Tissue	Adrenal Gland	0.0912
GTEX-111CU-0126-SM-5GZWZ	Normal Tissue	Adrenal Gland	0.0324
GTEX-111YS-0126-SM-5987T	Normal Tissue	Adrenal Gland	0.0055
GTEX-WFG8-0126-SM-5CHTB	Normal Tissue	Adrenal Gland	0
GTEX-11I78-1826-SM-5A5M4	Normal Tissue	Adrenal Gland	-0.1215
GTEX-R55C-0226-SM-48FEO	Normal Tissue	Adrenal Gland	-0.1514
GTEX-11P7K-0126-SM-5986E	Normal Tissue	Adrenal Gland	-0.1606
GTEX-TKQ2-0226-SM-4DM6V	Normal Tissue	Adrenal Gland	-0.1696
GTEX-ZVP2-0126-SM-5NQ7D	Normal Tissue	Adrenal Gland	-0.1991
GTEX-131XF-0126-SM-5DUVF	Normal Tissue	Adrenal Gland	-0.2004
GTEX-13O1R-2326-SM-5IJF9	Normal Tissue	Adrenal Gland	-0.2327
GTEX-ZA64-0226-SM-5HL9C	Normal Tissue	Adrenal Gland	-0.2828
GTEX-OHPK-1326-SM-3MJGN	Normal Tissue	Adrenal Gland	-0.2879
GTEX-QXCU-1326-SM-48FE2	Normal Tissue	Adrenal Gland	-0.3967
GTEX-11DXZ-0226-SM-5EGGZ	Normal Tissue	Adrenal Gland	-0.4203
GTEX-Y5V5-1326-SM-4V6G9	Normal Tissue	Adrenal Gland	-0.4273
GTEX-YF7O-0126-SM-5IFIR	Normal Tissue	Adrenal Gland	-0.522
GTEX-12WSN-0926-SM-5GCN1	Normal Tissue	Adrenal Gland	-0.8208
GTEX-ZLFU-0826-SM-4WWBP	Normal Tissue	Adrenal Gland	-1.089
GTEX-12WSK-0326-SM-5GCOJ	Normal Tissue	Adrenal Gland	-1.235
GTEX-145LT-0126-SM-5S2QJ	Normal Tissue	Adrenal Gland	-1.24
GTEX-OOBK-3125-SM-3LK5R	Normal Tissue	Adrenal Gland	-1.251
GTEX-VUSG-1526-SM-4KKZH	Normal Tissue	Adrenal Gland	-1.521
GTEX-V1D1-0226-SM-4JBHG	Normal Tissue	Adrenal Gland	-1.633
GTEX-11GSP-0326-SM-5A5KW	Normal Tissue	Adrenal Gland	-1.949
GTEX-147F4-2526-SM-5NQBB	Normal Tissue	Adrenal Gland	-2.248
GTEX-12WSD-2126-SM-5LZWK	Normal Tissue	Adrenal Gland	-2.352
GTEX-13OW7-2726-SM-5L3HN	Normal Tissue	Adrenal Gland	-2.371
GTEX-14753-1726-SM-5NQ9X	Normal Tissue	Adrenal Gland	-2.868
GTEX-XV7Q-0226-SM-4BRVL	Normal Tissue	Adrenal Gland	-2.93
GTEX-RWSA-1726-SM-47JX7	Normal Tissue	Adrenal Gland	-3.471
GTEX-WEY5-0526-SM-3GIKZ	Normal Tissue	Thyroid	4.743
GTEX-OHPL-2626-SM-2HMJA	Normal Tissue	Thyroid	4.627
GTEX-WI4N-0926-SM-3LK7K	Normal Tissue	Thyroid	4.142
GTEX-Q2AH-0726-SM-2I3EA	Normal Tissue	Thyroid	3.116
GTEX-Q2AI-0326-SM-2I3EK	Normal Tissue	Thyroid	3.051
GTEX-WOFL-0726-SM-3MJG4	Normal Tissue	Thyroid	3.042
GTEX-11EM3-0126-SM-5985K	Normal Tissue	Thyroid	2.729
GTEX-132QS-0326-SM-5IJFN	Normal Tissue	Thyroid	2.604
GTEX-R55C-0626-SM-2TF4Q	Normal Tissue	Thyroid	2.561
GTEX-11EQ9-0626-SM-5A5K1	Normal Tissue	Thyroid	2.538
GTEX-WFG8-0426-SM-3GILD	Normal Tissue	Thyroid	2.47
GTEX-12WSG-0226-SM-5EGIF	Normal Tissue	Thyroid	2.458
GTEX-11TT1-1126-SM-5P9GV	Normal Tissue	Thyroid	2.316
GTEX-Y5LM-0626-SM-4V6G4	Normal Tissue	Thyroid	2.293
GTEX-12696-0326-SM-5EGL4	Normal Tissue	Thyroid	2.257
GTEX-13111-0226-SM-5EQ55	Normal Tissue	Thyroid	2.241
GTEX-ZZ64-0126-SM-5GZXA	Normal Tissue	Thyroid	2.225
GTEX-WXYG-0226-SM-3NB2Y	Normal Tissue	Thyroid	2.174
GTEX-1497J-0126-SM-5Q5BK	Normal Tissue	Thyroid	2.075
GTEX-W5WG-1426-SM-4KKZP	Normal Tissue	Thyroid	1.988
GTEX-WFG7-0326-SM-5SI7L	Normal Tissue	Thyroid	1.949
GTEX-14BMU-0226-SM-5S2QA	Normal Tissue	Thyroid	1.895
GTEX-144FL-2326-SM-5LUAC	Normal Tissue	Thyroid	1.831
GTEX-P4QS-2626-SM-2I3EV	Normal Tissue	Thyroid	1.777
GTEX-13D11-0226-SM-5LZXL	Normal Tissue	Thyroid	1.754
GTEX-11DXX-0226-SM-5P9HL	Normal Tissue	Thyroid	1.673
GTEX-ZYY3-1926-SM-5GZXS	Normal Tissue	Thyroid	1.661
GTEX-XGQ4-0426-SM-4AT4I	Normal Tissue	Thyroid	1.62
GTEX-ZLWG-0526-SM-4WWFB	Normal Tissue	Thyroid	1.609
GTEX-ZLV1-0126-SM-4WWBZ	Normal Tissue	Thyroid	1.607
GTEX-131XF-1826-SM-5EGKG	Normal Tissue	Thyroid	1.566
GTEX-OIZH-2626-SM-2HMJM	Normal Tissue	Thyroid	1.557
GTEX-QDVN-0626-SM-2I3FP	Normal Tissue	Thyroid	1.486
GTEX-12WSB-0726-SM-5N9GD	Normal Tissue	Thyroid	1.433
GTEX-P4QT-2626-SM-2I3FM	Normal Tissue	Thyroid	1.43
GTEX-XUJ4-0726-SM-4BOOP	Normal Tissue	Thyroid	1.424
GTEX-WFG7-0326-SM-3GILI	Normal Tissue	Thyroid	1.387
GTEX-12WSL-0626-SM-5GCOY	Normal Tissue	Thyroid	1.379
GTEX-11EMC-0226-SM-5EGLP	Normal Tissue	Thyroid	1.329
GTEX-R55G-0726-SM-2TC6J	Normal Tissue	Thyroid	1.322
GTEX-13CF3-0926-SM-5LZZC	Normal Tissue	Thyroid	1.306
GTEX-X8HC-0726-SM-46MWG	Normal Tissue	Thyroid	1.305
GTEX-11O72-2326-SM-5BC7H	Normal Tissue	Thyroid	1.281
GTEX-SN8G-1526-SM-4DM79	Normal Tissue	Thyroid	1.278
GTEX-PWCY-2326-SM-2I3EQ	Normal Tissue	Thyroid	1.252
GTEX-13OVG-0226-SM-5LU93	Normal Tissue	Thyroid	1.222
GTEX-13FTW-0626-SM-5IFEX	Normal Tissue	Thyroid	1.207
GTEX-TKQ1-0126-SM-33HB3	Normal Tissue	Thyroid	1.202
GTEX-ZVP2-0426-SM-57WC2	Normal Tissue	Thyroid	1.182
GTEX-145ME-0126-SM-5S2QM	Normal Tissue	Thyroid	1.153
GTEX-WYJK-1626-SM-3NM9J	Normal Tissue	Thyroid	1.142
GTEX-ZAB5-0726-SM-5P9JG	Normal Tissue	Thyroid	1.131
GTEX-145LU-0426-SM-5O9AH	Normal Tissue	Thyroid	1.118
GTEX-111YS-0726-SM-5GZY8	Normal Tissue	Thyroid	1.112
GTEX-ZV7C-0126-SM-57WDE	Normal Tissue	Thyroid	1.104
GTEX-13QBU-0626-SM-5J2OG	Normal Tissue	Thyroid	1.085
GTEX-111CU-0226-SM-5GZXC	Normal Tissue	Thyroid	1.031
GTEX-13N2G-0726-SM-5MR38	Normal Tissue	Thyroid	0.9864
GTEX-14C38-0826-SM-5S2U8	Normal Tissue	Thyroid	0.9757
GTEX-POYW-0826-SM-2XCEM	Normal Tissue	Thyroid	0.963
GTEX-RTLS-0626-SM-2TF6G	Normal Tissue	Thyroid	0.9624
GTEX-14E6C-2626-SM-5RQJP	Normal Tissue	Thyroid	0.9491
GTEX-XUZC-0126-SM-4BOO6	Normal Tissue	Thyroid	0.9439
GTEX-ZE7O-1126-SM-57WC8	Normal Tissue	Thyroid	0.9053
GTEX-SIU8-0626-SM-2XCDN	Normal Tissue	Thyroid	0.8832
GTEX-XBEW-0126-SM-4AT66	Normal Tissue	Thyroid	0.8377
GTEX-ZV6S-0226-SM-59HJT	Normal Tissue	Thyroid	0.8276
GTEX-ZYFG-0626-SM-5GZYA	Normal Tissue	Thyroid	0.8096
GTEX-13O1R-0826-SM-5J2MB	Normal Tissue	Thyroid	0.7921
GTEX-ZA64-0426-SM-5HL96	Normal Tissue	Thyroid	0.7812
GTEX-ZVZP-1026-SM-5GICI	Normal Tissue	Thyroid	0.7683
GTEX-133LE-0326-SM-5P9G4	Normal Tissue	Thyroid	0.7518
GTEX-ZY6K-0226-SM-5SIAY	Normal Tissue	Thyroid	0.7365
GTEX-X5EB-0726-SM-46MVR	Normal Tissue	Thyroid	0.7225
GTEX-OHPK-2626-SM-2HMK9	Normal Tissue	Thyroid	0.6913
GTEX-REY6-0526-SM-2TF5M	Normal Tissue	Thyroid	0.6886
GTEX-148VJ-0726-SM-5LU8J	Normal Tissue	Thyroid	0.6033
GTEX-WHSB-1626-SM-3LK6J	Normal Tissue	Thyroid	0.5945
GTEX-YB5E-0626-SM-4VDSE	Normal Tissue	Thyroid	0.5568
GTEX-ZGAY-1026-SM-4WWBR	Normal Tissue	Thyroid	0.5558
GTEX-12BJ1-0426-SM-5FQSO	Normal Tissue	Thyroid	0.5153
GTEX-VUSG-0426-SM-3GIKD	Normal Tissue	Thyroid	0.5027
GTEX-13O21-2226-SM-5MR3L	Normal Tissue	Thyroid	0.4805
GTEX-YEC3-0826-SM-5P9JF	Normal Tissue	Thyroid	0.4418
GTEX-11LCK-0526-SM-5A5M9	Normal Tissue	Thyroid	0.4083
GTEX-ZDTS-0926-SM-4WAXG	Normal Tissue	Thyroid	0.3806
GTEX-13RTK-0326-SM-5RQHS	Normal Tissue	Thyroid	0.3759
GTEX-12WSJ-0326-SM-5GCMT	Normal Tissue	Thyroid	0.3615
GTEX-P4PQ-2626-SM-33HC9	Normal Tissue	Thyroid	0.3549
GTEX-XUW1-1026-SM-4BONY	Normal Tissue	Thyroid	0.3369
GTEX-ZDYS-0626-SM-5J2N5	Normal Tissue	Thyroid	0.3277
GTEX-ZT9X-0226-SM-51MT2	Normal Tissue	Thyroid	0.3084
GTEX-Y5V6-0526-SM-4VBRV	Normal Tissue	Thyroid	0.3032
GTEX-11EI6-0726-SM-59866	Normal Tissue	Thyroid	0.2936
GTEX-SNOS-0226-SM-32PLR	Normal Tissue	Thyroid	0.2829
GTEX-OXRO-1226-SM-48TDL	Normal Tissue	Thyroid	0.2823
GTEX-WY7C-0226-SM-3NB37	Normal Tissue	Thyroid	0.2655
GTEX-X4XY-0826-SM-4E3JM	Normal Tissue	Thyroid	0.2378
GTEX-OOBK-2626-SM-2HMKY	Normal Tissue	Thyroid	0.2076
GTEX-ZPCL-0126-SM-4WWC8	Normal Tissue	Thyroid	0.197
GTEX-13YAN-0926-SM-5O9C3	Normal Tissue	Thyroid	0.1935
GTEX-12ZZZ-1226-SM-59HK1	Normal Tissue	Thyroid	0.1797
GTEX-U8T8-2326-SM-3DB96	Normal Tissue	Thyroid	0.1677
GTEX-N7MS-2326-SM-2HMLD	Normal Tissue	Thyroid	0.1611
GTEX-146FQ-0726-SM-5LUA7	Normal Tissue	Thyroid	0.1474
GTEX-P4PQ-2626-SM-5SI7K	Normal Tissue	Thyroid	0.121
GTEX-12WS9-0726-SM-5FQT7	Normal Tissue	Thyroid	0.0541
GTEX-XV7Q-0326-SM-4BRVM	Normal Tissue	Thyroid	0.024
GTEX-SUCS-0226-SM-5CHQG	Normal Tissue	Thyroid	0
GTEX-OHPM-2626-SM-33HC5	Normal Tissue	Thyroid	-0.008399
GTEX-139TS-0126-SM-5K7XJ	Normal Tissue	Thyroid	-0.0186
GTEX-XBED-0126-SM-47JY7	Normal Tissue	Thyroid	-0.038
GTEX-V955-0426-SM-3GAEL	Normal Tissue	Thyroid	-0.0619
GTEX-Y3I4-0226-SM-4TT27	Normal Tissue	Thyroid	-0.0763
GTEX-11GSP-0126-SM-5A5KU	Normal Tissue	Thyroid	-0.1127
GTEX-11DZ1-2726-SM-5A5KH	Normal Tissue	Thyroid	-0.1259
GTEX-NFK9-0726-SM-2HMJW	Normal Tissue	Thyroid	-0.149
GTEX-11TUW-0226-SM-5LU8X	Normal Tissue	Thyroid	-0.1671
GTEX-WH7G-0526-SM-3NMBI	Normal Tissue	Thyroid	-0.1813
GTEX-RU1J-0226-SM-2TF5Y	Normal Tissue	Thyroid	-0.2177
GTEX-1122O-0226-SM-5N9DA	Normal Tissue	Thyroid	-0.2198
GTEX-13N11-1026-SM-5K7XQ	Normal Tissue	Thyroid	-0.2407
GTEX-13X6J-0826-SM-5LU32	Normal Tissue	Thyroid	-0.2542
GTEX-WVLH-0626-SM-3MJG7	Normal Tissue	Thyroid	-0.2769
GTEX-145MH-0426-SM-5LU8T	Normal Tissue	Thyroid	-0.2786
GTEX-14753-0926-SM-5Q5BI	Normal Tissue	Thyroid	-0.2801
GTEX-132AR-1126-SM-5P9GA	Normal Tissue	Thyroid	-0.2824
GTEX-YEC3-0826-SM-4WWFP	Normal Tissue	Thyroid	-0.2957
GTEX-13112-0326-SM-5P9IW	Normal Tissue	Thyroid	-0.3039
GTEX-PWOO-0926-SM-2I3EC	Normal Tissue	Thyroid	-0.3129
GTEX-13NZ9-1126-SM-5MR37	Normal Tissue	Thyroid	-0.3282
GTEX-11I78-0526-SM-5986A	Normal Tissue	Thyroid	-0.3606
GTEX-R55E-0826-SM-2TC5M	Normal Tissue	Thyroid	-0.3796
GTEX-13NYB-0726-SM-5MR4J	Normal Tissue	Thyroid	-0.3903
GTEX-SUCS-0226-SM-32PLQ	Normal Tissue	Thyroid	-0.4015
GTEX-11DXY-0426-SM-5H12R	Normal Tissue	Thyroid	-0.4299
GTEX-RTLS-0626-SM-5SI7Z	Normal Tissue	Thyroid	-0.4347
GTEX-YEC4-0626-SM-5CVLU	Normal Tissue	Thyroid	-0.4347
GTEX-X15G-0526-SM-3NMB7	Normal Tissue	Thyroid	-0.4916
GTEX-ZXG5-0926-SM-5NQ8H	Normal Tissue	Thyroid	-0.513
GTEX-Y114-0626-SM-4TT98	Normal Tissue	Thyroid	-0.5404
GTEX-PWN1-2626-SM-2I3FH	Normal Tissue	Thyroid	-0.5452
GTEX-13NYC-2426-SM-5MR3K	Normal Tissue	Thyroid	-0.5533
GTEX-W5X1-0426-SM-3GILB	Normal Tissue	Thyroid	-0.5761
GTEX-13PL6-1026-SM-5L3E5	Normal Tissue	Thyroid	-0.5877
GTEX-13W46-0926-SM-5LU3T	Normal Tissue	Thyroid	-0.5946
GTEX-1211K-0726-SM-5FQUW	Normal Tissue	Thyroid	-0.6235
GTEX-YFCO-0326-SM-4W1ZP	Normal Tissue	Thyroid	-0.6327
GTEX-S7SE-0726-SM-2XCD7	Normal Tissue	Thyroid	-0.6474
GTEX-SE5C-0726-SM-4BRWY	Normal Tissue	Thyroid	-0.6524
GTEX-13OVI-0826-SM-5KLZ8	Normal Tissue	Thyroid	-0.6639
GTEX-12ZZX-1226-SM-5EGHS	Normal Tissue	Thyroid	-0.6822
GTEX-ZYW4-1126-SM-5SI99	Normal Tissue	Thyroid	-0.6879
GTEX-WYBS-1926-SM-3NM8N	Normal Tissue	Thyroid	-0.7003
GTEX-X4XX-0926-SM-46MV7	Normal Tissue	Thyroid	-0.7196
GTEX-WHPG-0226-SM-3NMB9	Normal Tissue	Thyroid	-0.7214
GTEX-13IVO-0926-SM-5KLZP	Normal Tissue	Thyroid	-0.726
GTEX-13FXS-0726-SM-5LZXJ	Normal Tissue	Thyroid	-0.7357
GTEX-S341-0226-SM-5S2VG	Normal Tissue	Thyroid	-0.7491
GTEX-12WSC-0826-SM-5EQ5Q	Normal Tissue	Thyroid	-0.7581
GTEX-14A5H-0726-SM-5Q5DW	Normal Tissue	Thyroid	-0.7589
GTEX-144GO-0126-SM-5LUAO	Normal Tissue	Thyroid	-0.7776
GTEX-1128S-0126-SM-5H12S	Normal Tissue	Thyroid	-0.7816
GTEX-131XE-0126-SM-5LZVC	Normal Tissue	Thyroid	-0.7885
GTEX-1399R-0126-SM-5IFEV	Normal Tissue	Thyroid	-0.7891
GTEX-13G51-1226-SM-5K7Z3	Normal Tissue	Thyroid	-0.8028
GTEX-XXEK-1326-SM-4BRV1	Normal Tissue	Thyroid	-0.8047
GTEX-11UD2-0626-SM-5GU6L	Normal Tissue	Thyroid	-0.841
GTEX-QV44-0826-SM-2S1RG	Normal Tissue	Thyroid	-0.8681
GTEX-13OW5-0626-SM-5J2N2	Normal Tissue	Thyroid	-0.8684
GTEX-Y9LG-0426-SM-4VBRT	Normal Tissue	Thyroid	-0.9131
GTEX-OHPM-2626-SM-5SI7I	Normal Tissue	Thyroid	-0.9196
GTEX-11P81-0126-SM-5HL5Y	Normal Tissue	Thyroid	-0.9328
GTEX-OXRK-0626-SM-2HMJ5	Normal Tissue	Thyroid	-0.9543
GTEX-13VXT-0626-SM-5SIA1	Normal Tissue	Thyroid	-0.9626
GTEX-RU72-0126-SM-2TF6Z	Normal Tissue	Thyroid	-0.9833
GTEX-WL46-0126-SM-3TW8I	Normal Tissue	Thyroid	-1.027
GTEX-13O3Q-0626-SM-5IJG1	Normal Tissue	Thyroid	-1.07
GTEX-OIZI-0726-SM-2XCEI	Normal Tissue	Thyroid	-1.072
GTEX-13FHP-0926-SM-5L3EC	Normal Tissue	Thyroid	-1.075
GTEX-145MG-0826-SM-5Q5C2	Normal Tissue	Thyroid	-1.08
GTEX-13O3P-0726-SM-5J2OM	Normal Tissue	Thyroid	-1.081
GTEX-ZYFC-0926-SM-5GZWW	Normal Tissue	Thyroid	-1.086
GTEX-ZT9W-0226-SM-4YCCZ	Normal Tissue	Thyroid	-1.103
GTEX-U4B1-0626-SM-3DB8L	Normal Tissue	Thyroid	-1.105
GTEX-UJMC-0326-SM-3GAE2	Normal Tissue	Thyroid	-1.14
GTEX-14ICL-0426-SM-5RQJ3	Normal Tissue	Thyroid	-1.148
GTEX-S32W-0726-SM-2XCBL	Normal Tissue	Thyroid	-1.175
GTEX-RWS6-0626-SM-2XCAS	Normal Tissue	Thyroid	-1.197
GTEX-ZLFU-0626-SM-4WWBO	Normal Tissue	Thyroid	-1.248
GTEX-12WSK-0926-SM-5CVNQ	Normal Tissue	Thyroid	-1.264
GTEX-OOBJ-2626-SM-2I3F6	Normal Tissue	Thyroid	-1.276
GTEX-11EQ8-0826-SM-5N9FG	Normal Tissue	Thyroid	-1.28
GTEX-11P7K-0226-SM-5986Z	Normal Tissue	Thyroid	-1.284
GTEX-13VXU-0826-SM-5KLZ2	Normal Tissue	Thyroid	-1.294
GTEX-WK11-0926-SM-3NMAU	Normal Tissue	Thyroid	-1.311
GTEX-RM2N-0526-SM-2TF4N	Normal Tissue	Thyroid	-1.346
GTEX-RNOR-0926-SM-2TF56	Normal Tissue	Thyroid	-1.352
GTEX-YF7O-0726-SM-4W213	Normal Tissue	Thyroid	-1.355
GTEX-11XUK-0226-SM-5EQLW	Normal Tissue	Thyroid	-1.364
GTEX-ZPU1-0426-SM-4WWCA	Normal Tissue	Thyroid	-1.379
GTEX-WYVS-0326-SM-3NM9V	Normal Tissue	Thyroid	-1.38
GTEX-144GM-0226-SM-5Q5CB	Normal Tissue	Thyroid	-1.389
GTEX-S4Q7-0326-SM-3K2B1	Normal Tissue	Thyroid	-1.413
GTEX-12WSD-0926-SM-5GCNL	Normal Tissue	Thyroid	-1.423
GTEX-132NY-1026-SM-5P9IY	Normal Tissue	Thyroid	-1.431
GTEX-145MI-1126-SM-5O9AK	Normal Tissue	Thyroid	-1.445
GTEX-13X6H-0526-SM-5LU4Q	Normal Tissue	Thyroid	-1.474
GTEX-ZC5H-0626-SM-5LU9K	Normal Tissue	Thyroid	-1.475
GTEX-117YX-1226-SM-5H11S	Normal Tissue	Thyroid	-1.489
GTEX-117XS-0526-SM-5987Q	Normal Tissue	Thyroid	-1.497
GTEX-146FR-0326-SM-5SI8U	Normal Tissue	Thyroid	-1.498
GTEX-Q734-0526-SM-2I3EH	Normal Tissue	Thyroid	-1.508
GTEX-ZZPU-1326-SM-5GZWS	Normal Tissue	Thyroid	-1.582
GTEX-YJ89-0726-SM-5P9F7	Normal Tissue	Thyroid	-1.584
GTEX-YFC4-2626-SM-5P9FQ	Normal Tissue	Thyroid	-1.595
GTEX-11NUK-1026-SM-5HL5J	Normal Tissue	Thyroid	-1.65
GTEX-11ZVC-0126-SM-5986G	Normal Tissue	Thyroid	-1.656
GTEX-TSE9-0626-SM-3DB8B	Normal Tissue	Thyroid	-1.668
GTEX-13PVQ-0726-SM-5L3GI	Normal Tissue	Thyroid	-1.699
GTEX-Y3IK-0526-SM-4WWE3	Normal Tissue	Thyroid	-1.755
GTEX-RVPV-1226-SM-2TF73	Normal Tissue	Thyroid	-1.761
GTEX-111FC-1026-SM-5GZX1	Normal Tissue	Thyroid	-1.77
GTEX-ZYT6-0426-SM-5GID3	Normal Tissue	Thyroid	-1.782
GTEX-T6MO-0226-SM-32QOL	Normal Tissue	Thyroid	-1.79
GTEX-139UW-0126-SM-5KM1B	Normal Tissue	Thyroid	-1.83
GTEX-131XG-0226-SM-5IFG1	Normal Tissue	Thyroid	-1.849
GTEX-WHSE-0626-SM-4RGNF	Normal Tissue	Thyroid	-1.866
GTEX-12WSH-0226-SM-5GCOG	Normal Tissue	Thyroid	-1.911
GTEX-1192X-1126-SM-5EGGU	Normal Tissue	Thyroid	-1.915
GTEX-Y111-1926-SM-4SOIS	Normal Tissue	Thyroid	-1.918
GTEX-Q2AG-0826-SM-2HMKF	Normal Tissue	Thyroid	-1.955
GTEX-13S86-1126-SM-5RQJX	Normal Tissue	Thyroid	-2.023
GTEX-11ZTT-1026-SM-5EQKF	Normal Tissue	Thyroid	-2.025
GTEX-11ZTS-1126-SM-5LU9X	Normal Tissue	Thyroid	-2.067
GTEX-12WSN-0726-SM-5GCMS	Normal Tissue	Thyroid	-2.081
GTEX-13JVG-0926-SM-5IJE1	Normal Tissue	Thyroid	-2.082
GTEX-XMK1-0626-SM-4B65A	Normal Tissue	Thyroid	-2.09
GTEX-14AS3-0226-SM-5Q5B6	Normal Tissue	Thyroid	-2.105
GTEX-14ABY-0926-SM-5Q5DY	Normal Tissue	Thyroid	-2.138
GTEX-XLM4-0726-SM-4AT64	Normal Tissue	Thyroid	-2.199
GTEX-13OW7-0826-SM-5L3EL	Normal Tissue	Thyroid	-2.216
GTEX-X4LF-0426-SM-3NMB5	Normal Tissue	Thyroid	-2.238
GTEX-111VG-0526-SM-5N9BW	Normal Tissue	Thyroid	-2.278
GTEX-OIZG-0226-SM-2TC5L	Normal Tissue	Thyroid	-2.279
GTEX-ZTPG-0826-SM-5DUVC	Normal Tissue	Thyroid	-2.321
GTEX-1313W-0726-SM-5EGK1	Normal Tissue	Thyroid	-2.363
GTEX-Y8E4-0126-SM-4VBQ2	Normal Tissue	Thyroid	-2.375
GTEX-113JC-0126-SM-5EGJW	Normal Tissue	Thyroid	-2.485
GTEX-Y5V5-0326-SM-5RQJG	Normal Tissue	Thyroid	-2.503
GTEX-13OW6-0726-SM-5L3FX	Normal Tissue	Thyroid	-2.528
GTEX-SJXC-0726-SM-2XCFJ	Normal Tissue	Thyroid	-2.59
GTEX-13O3O-0926-SM-5KM1F	Normal Tissue	Thyroid	-2.695
GTEX-ZAK1-0726-SM-5HL8Q	Normal Tissue	Thyroid	-2.779
GTEX-13FTY-0726-SM-5J2OH	Normal Tissue	Thyroid	-2.8
GTEX-V1D1-0926-SM-4JBHQ	Normal Tissue	Thyroid	-2.817
GTEX-117YW-0126-SM-5EGGN	Normal Tissue	Thyroid	-2.826
GTEX-ZVZQ-0626-SM-59HJU	Normal Tissue	Thyroid	-3.006
GTEX-11VI4-0226-SM-5GU6C	Normal Tissue	Thyroid	-3.106
GTEX-XYKS-0826-SM-4BRVF	Normal Tissue	Thyroid	-3.113
GTEX-11GS4-0826-SM-5986J	Normal Tissue	Thyroid	-3.129
GTEX-UPIC-0226-SM-3GADO	Normal Tissue	Thyroid	-3.262
GTEX-13NZ8-0226-SM-5J2OK	Normal Tissue	Thyroid	-3.401
GTEX-RN64-0626-SM-2TC5V	Normal Tissue	Thyroid	-3.409
GTEX-11NSD-0126-SM-5987F	Normal Tissue	Thyroid	-3.521
GTEX-11TTK-0826-SM-5N9EG	Normal Tissue	Thyroid	-3.634
GTEX-1212Z-0426-SM-5FQT6	Normal Tissue	Thyroid	-3.641
GTEX-13OW8-0126-SM-5IJE5	Normal Tissue	Thyroid	-3.82
GTEX-13113-0126-SM-5LZVX	Normal Tissue	Thyroid	-3.925
GTEX-WWYW-0826-SM-3NB2X	Normal Tissue	Thyroid	-4.548
GTEX-QXCU-0326-SM-2TC63	Normal Tissue	Thyroid	-4.597
GTEX-OXRP-0326-SM-33HBJ	Normal Tissue	Thyroid	-4.608
GTEX-OXRP-0326-SM-5SI7J	Normal Tissue	Thyroid	-4.656
GTEX-R3RS-0726-SM-3GIJR	Normal Tissue	Thyroid	-4.683
GTEX-12584-0826-SM-5FQSK	Normal Tissue	Thyroid	-5.305
GTEX-ZVT3-0726-SM-5GICN	Normal Tissue	Thyroid	-6.098
GTEX-13N1W-0826-SM-5MR5J	Normal Tissue	Thyroid	-6.952
GTEX-11GSO-0626-SM-5A5LW	Normal Tissue	Thyroid	-7.301
GTEX-SIU7-1126-SM-2XCDW	Normal Tissue	Thyroid	-8.151
GTEX-VJYA-0126-SM-4KL1P	Normal Tissue	Spleen	3.368
GTEX-ZTTD-1726-SM-57WEL	Normal Tissue	Spleen	3.361
GTEX-12WSD-1726-SM-5GCN4	Normal Tissue	Spleen	3.311
GTEX-111FC-1326-SM-5N9D9	Normal Tissue	Spleen	3.302
GTEX-ZPU1-1026-SM-4YCEQ	Normal Tissue	Spleen	3.022
GTEX-WYJK-0726-SM-4ONC9	Normal Tissue	Spleen	2.776
GTEX-13VXT-1326-SM-5LU3Y	Normal Tissue	Spleen	2.673
GTEX-12WSN-0126-SM-5DUX5	Normal Tissue	Spleen	2.56
GTEX-12WSK-0126-SM-5GCO7	Normal Tissue	Spleen	2.517
GTEX-PLZ6-0126-SM-48TC6	Normal Tissue	Spleen	2.517
GTEX-OOBJ-0926-SM-48TDO	Normal Tissue	Spleen	2.481
GTEX-XXEK-0126-SM-4BRVU	Normal Tissue	Spleen	2.457
GTEX-Y8LW-0126-SM-4VBS1	Normal Tissue	Spleen	2.413
GTEX-S4Z8-0226-SM-4AD5K	Normal Tissue	Spleen	2.388
GTEX-ZF29-0626-SM-4WKHD	Normal Tissue	Spleen	2.37
GTEX-YFCO-0926-SM-5LUA5	Normal Tissue	Spleen	2.369
GTEX-145MN-0126-SM-5RQHY	Normal Tissue	Spleen	2.351
GTEX-WYVS-0126-SM-4ONDH	Normal Tissue	Spleen	2.327
GTEX-X585-1826-SM-4QAS3	Normal Tissue	Spleen	2.298
GTEX-WXYG-0126-SM-4OND7	Normal Tissue	Spleen	2.229
GTEX-Q734-0226-SM-48U1A	Normal Tissue	Spleen	2.208
GTEX-PW2O-0126-SM-48TC8	Normal Tissue	Spleen	2.128
GTEX-ZF2S-0326-SM-4WKGD	Normal Tissue	Spleen	2.094
GTEX-13111-0126-SM-5EGHO	Normal Tissue	Spleen	1.988
GTEX-117YX-2126-SM-5GIEL	Normal Tissue	Spleen	1.865
GTEX-ZAB5-0526-SM-5CVMU	Normal Tissue	Spleen	1.771
GTEX-XMK1-0126-SM-4B65F	Normal Tissue	Spleen	1.724
GTEX-W5WG-0626-SM-4SOID	Normal Tissue	Spleen	1.652
GTEX-UPK5-1626-SM-4JBHI	Normal Tissue	Spleen	1.635
GTEX-PX3G-0926-SM-48U12	Normal Tissue	Spleen	1.62
GTEX-WY7C-0126-SM-4ONCO	Normal Tissue	Spleen	1.613
GTEX-QLQW-0126-SM-447BK	Normal Tissue	Spleen	1.59
GTEX-Y3I4-0126-SM-4TT26	Normal Tissue	Spleen	1.569
GTEX-11P7K-0426-SM-5BC5H	Normal Tissue	Spleen	1.53
GTEX-ZEX8-0726-SM-4WKH8	Normal Tissue	Spleen	1.468
GTEX-R55G-0226-SM-48FEI	Normal Tissue	Spleen	1.466
GTEX-WHWD-0126-SM-4OORS	Normal Tissue	Spleen	1.43
GTEX-QCQG-0226-SM-48U28	Normal Tissue	Spleen	1.423
GTEX-X4LF-0226-SM-4QAS8	Normal Tissue	Spleen	1.399
GTEX-147F3-0126-SM-5NQBJ	Normal Tissue	Spleen	1.389
GTEX-Y3IK-0126-SM-4WWE9	Normal Tissue	Spleen	1.365
GTEX-11EQ9-0426-SM-5A5JY	Normal Tissue	Spleen	1.358
GTEX-XQ8I-1726-SM-4BOQB	Normal Tissue	Spleen	1.342
GTEX-11NSD-0426-SM-5N9CR	Normal Tissue	Spleen	1.301
GTEX-13FH7-1326-SM-5IFG8	Normal Tissue	Spleen	1.166
GTEX-OIZH-0926-SM-48TBR	Normal Tissue	Spleen	1.164
GTEX-1211K-0426-SM-5FQTP	Normal Tissue	Spleen	1.156
GTEX-14DAR-0326-SM-5S2PS	Normal Tissue	Spleen	1.146
GTEX-QDVN-0526-SM-48TZ4	Normal Tissue	Spleen	1.133
GTEX-1122O-0526-SM-5N9DM	Normal Tissue	Spleen	1.126
GTEX-QMRM-0226-SM-4R1K7	Normal Tissue	Spleen	1.116
GTEX-POMQ-0126-SM-48TD6	Normal Tissue	Spleen	1.086
GTEX-13PVR-0326-SM-5RQJY	Normal Tissue	Spleen	1.08
GTEX-QV44-0126-SM-4R1KH	Normal Tissue	Spleen	1.018
GTEX-ZYWO-0226-SM-5GZX3	Normal Tissue	Spleen	0.9826
GTEX-1399R-0226-SM-5IJGG	Normal Tissue	Spleen	0.9788
GTEX-P4QS-0926-SM-48TBS	Normal Tissue	Spleen	0.9542
GTEX-11P81-1326-SM-5GU5S	Normal Tissue	Spleen	0.8666
GTEX-139YR-0426-SM-5IFFV	Normal Tissue	Spleen	0.8426
GTEX-ZLFU-0526-SM-4WWBN	Normal Tissue	Spleen	0.8378
GTEX-ZDTT-1026-SM-5KM19	Normal Tissue	Spleen	0.7963
GTEX-NPJ8-0626-SM-48TBO	Normal Tissue	Spleen	0.6982
GTEX-XV7Q-0126-SM-4BRVK	Normal Tissue	Spleen	0.6945
GTEX-11VI4-0126-SM-5GU6Z	Normal Tissue	Spleen	0.6765
GTEX-XUJ4-0226-SM-4BOP8	Normal Tissue	Spleen	0.6512
GTEX-U3ZH-0126-SM-4DXUK	Normal Tissue	Spleen	0.5857
GTEX-XGQ4-0126-SM-4AT4H	Normal Tissue	Spleen	0.5625
GTEX-13S86-0126-SM-5S2PI	Normal Tissue	Spleen	0.5185
GTEX-ZDYS-1026-SM-4WKHC	Normal Tissue	Spleen	0.4999
GTEX-Q2AH-0226-SM-48U1I	Normal Tissue	Spleen	0.4829
GTEX-XAJ8-0126-SM-47JYG	Normal Tissue	Spleen	0.4484
GTEX-WFON-0126-SM-4LVM9	Normal Tissue	Spleen	0.3826
GTEX-Y5LM-0326-SM-4VBRN	Normal Tissue	Spleen	0.3681
GTEX-YEC4-0126-SM-4W21T	Normal Tissue	Spleen	0.3199
GTEX-U4B1-0526-SM-4DXTK	Normal Tissue	Spleen	0.286
GTEX-11DXX-0726-SM-5H12X	Normal Tissue	Spleen	0.1464
GTEX-O5YT-0926-SM-48TDG	Normal Tissue	Spleen	0.1433
GTEX-144GN-2126-SM-5O99D	Normal Tissue	Spleen	0.0944
GTEX-Y114-0726-SM-4TT6U	Normal Tissue	Spleen	0.068
GTEX-UJHI-0126-SM-4IHLP	Normal Tissue	Spleen	0.059
GTEX-ZVP2-0526-SM-51MSC	Normal Tissue	Spleen	0.0528
GTEX-WFON-0126-SM-5CHTF	Normal Tissue	Spleen	0
GTEX-ZZPU-0126-SM-5E446	Normal Tissue	Spleen	-0.0056
GTEX-13CF3-0226-SM-5J1NW	Normal Tissue	Spleen	-0.0137
GTEX-YB5E-0426-SM-5IFHR	Normal Tissue	Spleen	-0.0446
GTEX-11XUK-0426-SM-5EQML	Normal Tissue	Spleen	-0.0498
GTEX-ZP4G-0326-SM-4YCEF	Normal Tissue	Spleen	-0.0597
GTEX-1399S-0226-SM-5IFFG	Normal Tissue	Spleen	-0.0709
GTEX-14E6E-1226-SM-5S2R5	Normal Tissue	Spleen	-0.0974
GTEX-11LCK-0126-SM-5A5M5	Normal Tissue	Spleen	-0.1419
GTEX-132QS-0226-SM-5IFFZ	Normal Tissue	Spleen	-0.202
GTEX-ZLWG-0426-SM-4WWFA	Normal Tissue	Spleen	-0.2328
GTEX-XPVG-0626-SM-4B65B	Normal Tissue	Spleen	-0.2743
GTEX-12BJ1-0726-SM-5EGGF	Normal Tissue	Spleen	-0.356
GTEX-13N11-0126-SM-5KM2Z	Normal Tissue	Spleen	-0.5011
GTEX-ZV6S-0826-SM-5NQ6Z	Normal Tissue	Spleen	-0.6089
GTEX-QV31-0126-SM-447BP	Normal Tissue	Spleen	-0.807
GTEX-12WSJ-0526-SM-5GCOZ	Normal Tissue	Spleen	-0.9459
GTEX-S4Q7-0126-SM-4AD5P	Normal Tissue	Spleen	-1.064
GTEX-T5JW-0126-SM-4DM6K	Normal Tissue	Spleen	-1.915
GTEX-WFG8-1626-SM-4LVMB	Normal Tissue	Small Intestine	4.252
GTEX-1192X-2526-SM-59868	Normal Tissue	Small Intestine	2.812
GTEX-111CU-1326-SM-5NQ8L	Normal Tissue	Small Intestine	2.758
GTEX-UPK5-2026-SM-4JBIM	Normal Tissue	Small Intestine	2.522
GTEX-WHSB-1026-SM-4M1XN	Normal Tissue	Small Intestine	2.214
GTEX-13111-1426-SM-5DUW3	Normal Tissue	Small Intestine	1.901
GTEX-148VJ-2226-SM-5NQ9M	Normal Tissue	Small Intestine	1.864
GTEX-XMK1-1826-SM-4B66F	Normal Tissue	Small Intestine	1.615
GTEX-117YX-0326-SM-5GICL	Normal Tissue	Small Intestine	1.557
GTEX-131XG-1726-SM-5LZUR	Normal Tissue	Small Intestine	1.387
GTEX-Y5LM-1626-SM-4VDTB	Normal Tissue	Small Intestine	1.263
GTEX-13OVI-1926-SM-5IJCG	Normal Tissue	Small Intestine	1.251
GTEX-Y111-2226-SM-4SOJB	Normal Tissue	Small Intestine	1.116
GTEX-ZTPG-2626-SM-57WFX	Normal Tissue	Small Intestine	0.9979
GTEX-WFON-1526-SM-4LVMP	Normal Tissue	Small Intestine	0.833
GTEX-ZPIC-2326-SM-57WDW	Normal Tissue	Small Intestine	0.7883
GTEX-13NYB-1826-SM-5J1N3	Normal Tissue	Small Intestine	0.4974
GTEX-11TUW-1926-SM-5BC58	Normal Tissue	Small Intestine	0.4875
GTEX-ZC5H-2326-SM-4WAYT	Normal Tissue	Small Intestine	0.4116
GTEX-12WSK-1526-SM-5CVNO	Normal Tissue	Small Intestine	0.371
GTEX-11WQK-2326-SM-5GU4Z	Normal Tissue	Small Intestine	0.3032
GTEX-Y5V5-1826-SM-4VDS5	Normal Tissue	Small Intestine	0.2845
GTEX-ZP4G-1626-SM-57WGD	Normal Tissue	Small Intestine	0.2513
GTEX-Y3IK-1726-SM-4YCCR	Normal Tissue	Small Intestine	-0.4752
GTEX-13QBU-1926-SM-5IJEW	Normal Tissue	Small Intestine	-0.491
GTEX-WFG7-1726-SM-4LVME	Normal Tissue	Small Intestine	-0.5388
GTEX-Y3I4-1326-SM-4TT8Z	Normal Tissue	Small Intestine	-0.5643
GTEX-VUSG-1726-SM-4KKZL	Normal Tissue	Small Intestine	-0.5676
GTEX-XBED-1426-SM-4AT4G	Normal Tissue	Small Intestine	-0.6419
GTEX-XAJ8-0526-SM-47JYK	Normal Tissue	Small Intestine	-0.6848
GTEX-WEY5-1526-SM-4LMJF	Normal Tissue	Small Intestine	-0.726
GTEX-ZQUD-0926-SM-57WE3	Normal Tissue	Small Intestine	-0.7602
GTEX-ZVT2-2126-SM-5NQ93	Normal Tissue	Small Intestine	-0.8188
GTEX-13O21-1026-SM-5IJDU	Normal Tissue	Small Intestine	-0.8189
GTEX-11LCK-1926-SM-5A5KE	Normal Tissue	Small Intestine	-0.8201
GTEX-145ME-0926-SM-5O9AR	Normal Tissue	Small Intestine	-0.8318
GTEX-XPVG-1726-SM-4B65W	Normal Tissue	Small Intestine	-0.9283
GTEX-ZF2S-1726-SM-57WFT	Normal Tissue	Small Intestine	-0.946
GTEX-ZAB5-1526-SM-5HL9P	Normal Tissue	Small Intestine	-1.043
GTEX-Z9EW-0926-SM-5CVMM	Normal Tissue	Small Intestine	-1.248
GTEX-XXEK-1026-SM-4BRUW	Normal Tissue	Small Intestine	-1.256
GTEX-139T6-1026-SM-5IJGC	Normal Tissue	Small Intestine	-1.385
GTEX-131XE-0926-SM-5HL7J	Normal Tissue	Small Intestine	-1.547
GTEX-1399U-2126-SM-5IFEZ	Normal Tissue	Small Intestine	-1.591
GTEX-WRHK-1026-SM-4MVOD	Normal Tissue	Small Intestine	-1.695
GTEX-VJYA-0926-SM-4KL1N	Normal Tissue	Small Intestine	-1.82
GTEX-WH7G-1626-SM-4LVMY	Normal Tissue	Small Intestine	-1.836
GTEX-139YR-2226-SM-5IFFW	Normal Tissue	Small Intestine	-1.869
GTEX-11P82-0826-SM-5P9GU	Normal Tissue	Small Intestine	-1.916
GTEX-X15G-1426-SM-4PQZK	Normal Tissue	Small Intestine	-1.959
GTEX-ZVP2-1726-SM-5GU5P	Normal Tissue	Small Intestine	-2.064
GTEX-11VI4-1626-SM-5EQKO	Normal Tissue	Small Intestine	-2.149
GTEX-13O61-1326-SM-5KM31	Normal Tissue	Small Intestine	-2.199
GTEX-133LE-1426-SM-5IFH1	Normal Tissue	Small Intestine	-2.426
GTEX-ZLV1-1126-SM-4WWBW	Normal Tissue	Small Intestine	-2.474
GTEX-Y114-1426-SM-4TT6W	Normal Tissue	Small Intestine	-2.512
GTEX-11NSD-1726-SM-5N9C3	Normal Tissue	Small Intestine	-2.581
GTEX-YB5E-1526-SM-5IFIE	Normal Tissue	Small Intestine	-2.624
GTEX-ZZ64-0526-SM-5GZXM	Normal Tissue	Small Intestine	-2.648
GTEX-145LT-1026-SM-5LU9O	Normal Tissue	Small Intestine	-2.758
GTEX-13FH7-1226-SM-5IJFK	Normal Tissue	Small Intestine	-2.851
GTEX-WFJO-0926-SM-4LVM2	Normal Tissue	Small Intestine	-2.923
GTEX-11XUK-1426-SM-5EQMG	Normal Tissue	Small Intestine	-2.943
GTEX-12BJ1-1926-SM-5HL9Z	Normal Tissue	Small Intestine	-2.95
GTEX-13FTW-2026-SM-5IJE2	Normal Tissue	Small Intestine	-2.98
GTEX-13CF3-1226-SM-5LZXN	Normal Tissue	Small Intestine	-3.076
GTEX-WQUQ-2426-SM-4MVNW	Normal Tissue	Small Intestine	-3.082
GTEX-1399R-2026-SM-5K7WN	Normal Tissue	Small Intestine	-3.141
GTEX-13113-1226-SM-5EGHT	Normal Tissue	Small Intestine	-3.158
GTEX-ZLFU-1526-SM-4WWBT	Normal Tissue	Small Intestine	-3.212
GTEX-ZTX8-0526-SM-59HLD	Normal Tissue	Small Intestine	-3.301
GTEX-YF7O-1826-SM-5IFIU	Normal Tissue	Small Intestine	-3.378
GTEX-11EQ9-1326-SM-5985X	Normal Tissue	Small Intestine	-3.388
GTEX-WYJK-1526-SM-4ONCW	Normal Tissue	Small Intestine	-3.397
GTEX-XUZC-1426-SM-4BRV3	Normal Tissue	Small Intestine	-3.485
GTEX-13D11-0726-SM-5LZZB	Normal Tissue	Small Intestine	-3.53
GTEX-WY7C-1826-SM-4ONCE	Normal Tissue	Small Intestine	-3.559
GTEX-ZA64-1226-SM-5HL7B	Normal Tissue	Small Intestine	-3.667
GTEX-13PL7-2626-SM-5IFH4	Normal Tissue	Small Intestine	-3.709
GTEX-11P7K-1626-SM-5GU63	Normal Tissue	Small Intestine	-3.739
GTEX-ZYFG-2026-SM-5E43Y	Normal Tissue	Small Intestine	-3.932
GTEX-14DAR-1426-SM-5RQIR	Normal Tissue	Small Intestine	-3.972
GTEX-ZF29-1626-SM-4WKFJ	Normal Tissue	Small Intestine	-4.081
GTEX-Y9LG-1626-SM-5IFHM	Normal Tissue	Small Intestine	-4.09
GTEX-11I78-1126-SM-5A5K5	Normal Tissue	Small Intestine	-4.31
GTEX-ZTSS-0926-SM-59865	Normal Tissue	Small Intestine	-4.311
GTEX-X5EB-1626-SM-4E3IV	Normal Tissue	Small Intestine	-4.422
GTEX-YEC4-1726-SM-4W21E	Normal Tissue	Small Intestine	-4.483
GTEX-ZPCL-1726-SM-57WEO	Normal Tissue	Small Intestine	-5.02
GTEX-ZVZP-1826-SM-5GZXB	Normal Tissue	Small Intestine	-5.118
GTEX-11DXX-1626-SM-5H11H	Normal Tissue	Small Intestine	-5.34
GTEX-111YS-1426-SM-5GID8	Normal Tissue	Small Intestine	-6.868
GTEX-RUSQ-1826-SM-2TF6E	Normal Tissue	Nerve	7.829
GTEX-ZAB5-1926-SM-5HL7O	Normal Tissue	Nerve	7.569
GTEX-Q2AH-1926-SM-2S1PN	Normal Tissue	Nerve	7.049
GTEX-O5YT-1726-SM-3NMD7	Normal Tissue	Nerve	6.887
GTEX-PSDG-0626-SM-2S1OE	Normal Tissue	Nerve	6.836
GTEX-PWCY-2126-SM-48TEC	Normal Tissue	Nerve	6.748
GTEX-QDVJ-2026-SM-2S1PD	Normal Tissue	Nerve	6.645
GTEX-144GN-2526-SM-5LU54	Normal Tissue	Nerve	6.432
GTEX-XXEK-2526-SM-4BRUR	Normal Tissue	Nerve	6.317
GTEX-11NSD-1826-SM-5N9CF	Normal Tissue	Nerve	6.065
GTEX-ZA64-2126-SM-5Q5A8	Normal Tissue	Nerve	5.912
GTEX-11O72-0526-SM-5Q5AO	Normal Tissue	Nerve	5.91
GTEX-REY6-0626-SM-2TF4G	Normal Tissue	Nerve	5.899
GTEX-13OVG-2226-SM-5K7V8	Normal Tissue	Nerve	5.869
GTEX-QDVN-2226-SM-2S1PM	Normal Tissue	Nerve	5.804
GTEX-12C56-1826-SM-5EQ6D	Normal Tissue	Nerve	5.803
GTEX-QEG5-0526-SM-2S1PC	Normal Tissue	Nerve	5.657
GTEX-PWOO-2526-SM-2S1PG	Normal Tissue	Nerve	5.416
GTEX-PLZ5-1626-SM-3NB21	Normal Tissue	Nerve	5.385
GTEX-WY7C-2626-SM-3NB2P	Normal Tissue	Nerve	5.337
GTEX-Z9EW-2026-SM-5CVMQ	Normal Tissue	Nerve	5.318
GTEX-NPJ8-1726-SM-2YUNB	Normal Tissue	Nerve	5.302
GTEX-ZYT6-1426-SM-5E43U	Normal Tissue	Nerve	5.275
GTEX-WFG8-2526-SM-3GILR	Normal Tissue	Nerve	5.22
GTEX-11EQ9-2326-SM-5HL5H	Normal Tissue	Nerve	5.134
GTEX-R55C-1926-SM-2TF4K	Normal Tissue	Nerve	5.11
GTEX-WH7G-2626-SM-3NMBE	Normal Tissue	Nerve	5.109
GTEX-XAJ8-1126-SM-47JYA	Normal Tissue	Nerve	5.076
GTEX-14E6E-2226-SM-5SI6F	Normal Tissue	Nerve	5.005
GTEX-12WS9-0426-SM-59HJW	Normal Tissue	Nerve	4.946
GTEX-ZTX8-1726-SM-51MSB	Normal Tissue	Nerve	4.931
GTEX-ZDXO-1926-SM-5E45Q	Normal Tissue	Nerve	4.855
GTEX-Y8E5-0526-SM-57WBY	Normal Tissue	Nerve	4.853
GTEX-14E6C-1026-SM-5SI6P	Normal Tissue	Nerve	4.836
GTEX-QV31-1526-SM-2S1QB	Normal Tissue	Nerve	4.833
GTEX-XYKS-2526-SM-4BOPX	Normal Tissue	Nerve	4.809
GTEX-ZDYS-1526-SM-4WKFY	Normal Tissue	Nerve	4.781
GTEX-XPT6-2126-SM-4B66P	Normal Tissue	Nerve	4.74
GTEX-ZTPG-0526-SM-5O98W	Normal Tissue	Nerve	4.734
GTEX-145MO-0526-SM-5Q5F7	Normal Tissue	Nerve	4.72
GTEX-1339X-2726-SM-5PNYU	Normal Tissue	Nerve	4.569
GTEX-SNOS-1626-SM-3NMA4	Normal Tissue	Nerve	4.529
GTEX-UPJH-0626-SM-4IHJN	Normal Tissue	Nerve	4.507
GTEX-WYJK-0326-SM-3NMA8	Normal Tissue	Nerve	4.452
GTEX-XBED-2526-SM-47JYD	Normal Tissue	Nerve	4.437
GTEX-P4PP-1726-SM-2S1NS	Normal Tissue	Nerve	4.423
GTEX-TMKS-0426-SM-3DB85	Normal Tissue	Nerve	4.412
GTEX-YB5E-2326-SM-5IFIJ	Normal Tissue	Nerve	4.383
GTEX-X5EB-2526-SM-4E3HY	Normal Tissue	Nerve	4.373
GTEX-OIZI-0426-SM-2XCEF	Normal Tissue	Nerve	4.367
GTEX-11P7K-2226-SM-5GU56	Normal Tissue	Nerve	4.361
GTEX-13JVG-0526-SM-5IJBN	Normal Tissue	Nerve	4.344
GTEX-146FH-0326-SM-5QGPT	Normal Tissue	Nerve	4.34
GTEX-13OVJ-0426-SM-5L3GX	Normal Tissue	Nerve	4.333
GTEX-13D11-2626-SM-5IJDB	Normal Tissue	Nerve	4.332
GTEX-13OW6-0226-SM-5J1NB	Normal Tissue	Nerve	4.325
GTEX-113IC-0526-SM-5HL76	Normal Tissue	Nerve	4.258
GTEX-PLZ6-1726-SM-2S1O6	Normal Tissue	Nerve	4.218
GTEX-ZYWO-2726-SM-5NQ6N	Normal Tissue	Nerve	4.192
GTEX-WRHU-0626-SM-3MJFI	Normal Tissue	Nerve	4.142
GTEX-132NY-0526-SM-5EQ4V	Normal Tissue	Nerve	4.061
GTEX-111CU-2226-SM-5N9G5	Normal Tissue	Nerve	4.054
GTEX-QCQG-2026-SM-2S1PH	Normal Tissue	Nerve	4.046
GTEX-ZYFD-0426-SM-5E45X	Normal Tissue	Nerve	4.042
GTEX-Y8E4-0826-SM-4VBRS	Normal Tissue	Nerve	4.037
GTEX-XMK1-2426-SM-4B66I	Normal Tissue	Nerve	4.034
GTEX-QDT8-0326-SM-32PL1	Normal Tissue	Nerve	4.019
GTEX-13O21-1826-SM-5MR5M	Normal Tissue	Nerve	4.011
GTEX-P4PQ-1726-SM-3NB15	Normal Tissue	Nerve	3.996
GTEX-145LT-1926-SM-5QGP5	Normal Tissue	Nerve	3.973
GTEX-QVJO-0326-SM-2S1R1	Normal Tissue	Nerve	3.931
GTEX-ZVE2-0426-SM-59HJ7	Normal Tissue	Nerve	3.917
GTEX-WHWD-2326-SM-3LK6Q	Normal Tissue	Nerve	3.916
GTEX-S3XE-1926-SM-3K2B3	Normal Tissue	Nerve	3.907
GTEX-12WSL-2826-SM-5LZWL	Normal Tissue	Nerve	3.887
GTEX-13VXT-0426-SM-5LU57	Normal Tissue	Nerve	3.876
GTEX-T2YK-0326-SM-4DM7D	Normal Tissue	Nerve	3.861
GTEX-13FHP-0326-SM-5K7U2	Normal Tissue	Nerve	3.855
GTEX-YBZK-0426-SM-59HLM	Normal Tissue	Nerve	3.853
GTEX-13S86-2426-SM-5S2MX	Normal Tissue	Nerve	3.834
GTEX-WHSE-1026-SM-57WAX	Normal Tissue	Nerve	3.831
GTEX-P4QS-1726-SM-3NB1V	Normal Tissue	Nerve	3.815
GTEX-UJMC-1926-SM-3GADS	Normal Tissue	Nerve	3.807
GTEX-ZAB4-1826-SM-5HL8O	Normal Tissue	Nerve	3.786
GTEX-13N11-2826-SM-5KM4Z	Normal Tissue	Nerve	3.732
GTEX-RU72-1126-SM-2TF6H	Normal Tissue	Nerve	3.691
GTEX-ZDTS-0326-SM-5HL83	Normal Tissue	Nerve	3.671
GTEX-WOFM-1626-SM-3MJFX	Normal Tissue	Nerve	3.621
GTEX-Y9LG-2226-SM-4VDS9	Normal Tissue	Nerve	3.618
GTEX-X638-0426-SM-47JY2	Normal Tissue	Nerve	3.541
GTEX-146FR-1426-SM-5SIAV	Normal Tissue	Nerve	3.523
GTEX-11H98-0426-SM-5HL55	Normal Tissue	Nerve	3.507
GTEX-13PVQ-0426-SM-5J1OG	Normal Tissue	Nerve	3.505
GTEX-WL46-0426-SM-3TW8J	Normal Tissue	Nerve	3.5
GTEX-13O1R-0426-SM-5K7WG	Normal Tissue	Nerve	3.492
GTEX-ZLWG-2526-SM-57WDS	Normal Tissue	Nerve	3.479
GTEX-XUJ4-2726-SM-4BOQ1	Normal Tissue	Nerve	3.458
GTEX-QESD-1726-SM-2S1R7	Normal Tissue	Nerve	3.453
GTEX-1192X-0326-SM-5H11U	Normal Tissue	Nerve	3.452
GTEX-QLQ7-1826-SM-2S1R5	Normal Tissue	Nerve	3.439
GTEX-U8T8-0426-SM-3DB8X	Normal Tissue	Nerve	3.402
GTEX-R55F-0226-SM-48FCI	Normal Tissue	Nerve	3.388
GTEX-X4EP-0726-SM-3P5YJ	Normal Tissue	Nerve	3.381
GTEX-XGQ4-2526-SM-4AT57	Normal Tissue	Nerve	3.377
GTEX-NFK9-0426-SM-2YUNK	Normal Tissue	Nerve	3.345
GTEX-Z93S-0826-SM-5HL7Y	Normal Tissue	Nerve	3.319
GTEX-Q2AG-0626-SM-2S1PV	Normal Tissue	Nerve	3.316
GTEX-WHSB-2026-SM-3LK6H	Normal Tissue	Nerve	3.304
GTEX-SIU8-0326-SM-2XCDR	Normal Tissue	Nerve	3.297
GTEX-XBEW-0926-SM-4QASR	Normal Tissue	Nerve	3.225
GTEX-TKQ1-1326-SM-4DXU7	Normal Tissue	Nerve	3.216
GTEX-13OVL-1526-SM-5K7WA	Normal Tissue	Nerve	3.181
GTEX-131XE-2526-SM-5EQ57	Normal Tissue	Nerve	3.163
GTEX-Y5V6-2726-SM-4VDSC	Normal Tissue	Nerve	3.159
GTEX-131XF-2426-SM-5BC6C	Normal Tissue	Nerve	3.129
GTEX-12BJ1-2626-SM-5FQUF	Normal Tissue	Nerve	3.119
GTEX-13W46-0526-SM-5IJBD	Normal Tissue	Nerve	3.115
GTEX-OXRK-0426-SM-3NB2E	Normal Tissue	Nerve	3.065
GTEX-1211K-2326-SM-5FQU7	Normal Tissue	Nerve	3.037
GTEX-ZF29-2626-SM-4WWBA	Normal Tissue	Nerve	3.034
GTEX-O5YV-1826-SM-2YUNI	Normal Tissue	Nerve	3.024
GTEX-XMD1-0526-SM-4AT4Z	Normal Tissue	Nerve	2.993
GTEX-144GL-0426-SM-5QGOZ	Normal Tissue	Nerve	2.992
GTEX-S32W-2526-SM-2XCB8	Normal Tissue	Nerve	2.972
GTEX-13W3W-2726-SM-5SIAE	Normal Tissue	Nerve	2.956
GTEX-S341-1926-SM-3K2BA	Normal Tissue	Nerve	2.906
GTEX-12WSK-2626-SM-5GCOT	Normal Tissue	Nerve	2.898
GTEX-117YX-2426-SM-5GZZJ	Normal Tissue	Nerve	2.889
GTEX-OXRK-0426-SM-2YUMT	Normal Tissue	Nerve	2.845
GTEX-T6MO-2026-SM-33HB4	Normal Tissue	Nerve	2.845
GTEX-OHPJ-0726-SM-2YUNM	Normal Tissue	Nerve	2.838
GTEX-12ZZX-0426-SM-5DUVT	Normal Tissue	Nerve	2.829
GTEX-XOTO-0326-SM-4B66K	Normal Tissue	Nerve	2.819
GTEX-146FQ-0426-SM-5NQBA	Normal Tissue	Nerve	2.818
GTEX-14BIL-0426-SM-5SIA3	Normal Tissue	Nerve	2.815
GTEX-RNOR-0326-SM-2TF51	Normal Tissue	Nerve	2.811
GTEX-11GSO-2626-SM-5Q5AK	Normal Tissue	Nerve	2.81
GTEX-PVOW-0626-SM-2XCF6	Normal Tissue	Nerve	2.769
GTEX-P44H-0526-SM-2XCF1	Normal Tissue	Nerve	2.768
GTEX-13O3P-0326-SM-5K7VM	Normal Tissue	Nerve	2.756
GTEX-13NYS-0426-SM-5MR4X	Normal Tissue	Nerve	2.704
GTEX-P78B-0626-SM-2S1O5	Normal Tissue	Nerve	2.696
GTEX-11DXW-0426-SM-5H12E	Normal Tissue	Nerve	2.664
GTEX-Y3IK-2726-SM-4WWDV	Normal Tissue	Nerve	2.663
GTEX-ZXG5-0426-SM-5GICT	Normal Tissue	Nerve	2.645
GTEX-XUW1-0626-SM-4BOP4	Normal Tissue	Nerve	2.636
GTEX-13OW7-0526-SM-5J1N2	Normal Tissue	Nerve	2.616
GTEX-Y8LW-2126-SM-4VBRX	Normal Tissue	Nerve	2.602
GTEX-13NYC-0626-SM-5K7U8	Normal Tissue	Nerve	2.586
GTEX-T6MN-0326-SM-32PMK	Normal Tissue	Nerve	2.565
GTEX-V955-2526-SM-4JBJG	Normal Tissue	Nerve	2.564
GTEX-R55G-2126-SM-2TC67	Normal Tissue	Nerve	2.558
GTEX-145LV-2526-SM-5S2VA	Normal Tissue	Nerve	2.524
GTEX-W5X1-2826-SM-3GILM	Normal Tissue	Nerve	2.508
GTEX-13FHO-0526-SM-5K7VS	Normal Tissue	Nerve	2.499
GTEX-P78B-0626-SM-5S2W4	Normal Tissue	Nerve	2.473
GTEX-ZYFG-2526-SM-5GIEK	Normal Tissue	Nerve	2.452
GTEX-12ZZY-0426-SM-5LZW3	Normal Tissue	Nerve	2.448
GTEX-13111-2026-SM-5GCMN	Normal Tissue	Nerve	2.446
GTEX-U8XE-0526-SM-3DB8R	Normal Tissue	Nerve	2.441
GTEX-139T6-1726-SM-5PNZ3	Normal Tissue	Nerve	2.408
GTEX-13NZA-0326-SM-5J1MK	Normal Tissue	Nerve	2.393
GTEX-OHPN-2926-SM-3LK65	Normal Tissue	Nerve	2.369
GTEX-131XH-2526-SM-5GCND	Normal Tissue	Nerve	2.365
GTEX-1477Z-1526-SM-5SI9V	Normal Tissue	Nerve	2.361
GTEX-11DXZ-2526-SM-5N9BG	Normal Tissue	Nerve	2.358
GTEX-12WSD-0326-SM-59HKP	Normal Tissue	Nerve	2.338
GTEX-ZC5H-0526-SM-5HL9E	Normal Tissue	Nerve	2.328
GTEX-11ZUS-1226-SM-5FQU8	Normal Tissue	Nerve	2.275
GTEX-ZVTK-0826-SM-5GZXI	Normal Tissue	Nerve	2.263
GTEX-QXCU-0126-SM-2TC5Q	Normal Tissue	Nerve	2.256
GTEX-11ZU8-2626-SM-5EQLL	Normal Tissue	Nerve	2.244
GTEX-13OVI-1526-SM-5K7VX	Normal Tissue	Nerve	2.244
GTEX-14753-0126-SM-5S2TX	Normal Tissue	Nerve	2.221
GTEX-111YS-2126-SM-5EGGM	Normal Tissue	Nerve	2.216
GTEX-11P81-2626-SM-5GU6T	Normal Tissue	Nerve	2.209
GTEX-OHPK-1726-SM-48TC4	Normal Tissue	Nerve	2.207
GTEX-11EI6-0426-SM-5EQ43	Normal Tissue	Nerve	2.174
GTEX-13QBU-2326-SM-5LU49	Normal Tissue	Nerve	2.155
GTEX-ZLV1-2026-SM-5EQMB	Normal Tissue	Nerve	2.13
GTEX-11OC5-0526-SM-5N9EE	Normal Tissue	Nerve	2.121
GTEX-144FL-0426-SM-5O9A1	Normal Tissue	Nerve	2.111
GTEX-OXRP-2526-SM-2S1NO	Normal Tissue	Nerve	2.105
GTEX-POMQ-2026-SM-2S1OD	Normal Tissue	Nerve	2.105
GTEX-13X6J-0426-SM-5O9D3	Normal Tissue	Nerve	2.093
GTEX-12WSB-0426-SM-5BC6H	Normal Tissue	Nerve	2.088
GTEX-QLQW-1426-SM-2S1QU	Normal Tissue	Nerve	2.081
GTEX-13RTJ-2826-SM-5QGQH	Normal Tissue	Nerve	2.069
GTEX-11NUK-0426-SM-5HL5V	Normal Tissue	Nerve	2.065
GTEX-14DAR-2226-SM-5S2VT	Normal Tissue	Nerve	2.045
GTEX-QEG4-1126-SM-2S1P7	Normal Tissue	Nerve	2.042
GTEX-ZP4G-2226-SM-57WFB	Normal Tissue	Nerve	2.032
GTEX-13X6K-0426-SM-5O9DZ	Normal Tissue	Nerve	1.987
GTEX-P4QT-1726-SM-2S1NQ	Normal Tissue	Nerve	1.984
GTEX-131YS-0326-SM-5PNYW	Normal Tissue	Nerve	1.939
GTEX-X585-0426-SM-4E3JZ	Normal Tissue	Nerve	1.937
GTEX-11LCK-1326-SM-5Q5AN	Normal Tissue	Nerve	1.936
GTEX-ZYFC-0626-SM-5GIDR	Normal Tissue	Nerve	1.932
GTEX-13113-2026-SM-5LZU3	Normal Tissue	Nerve	1.909
GTEX-X4EO-0126-SM-3P5YN	Normal Tissue	Nerve	1.903
GTEX-XBEC-0426-SM-4QART	Normal Tissue	Nerve	1.903
GTEX-1212Z-2726-SM-5EQ59	Normal Tissue	Nerve	1.883
GTEX-WYBS-0326-SM-3NM8S	Normal Tissue	Nerve	1.867
GTEX-YB5K-2426-SM-5IFHP	Normal Tissue	Nerve	1.85
GTEX-PWN1-1726-SM-2S1O9	Normal Tissue	Nerve	1.829
GTEX-NPJ7-1726-SM-2YUNA	Normal Tissue	Nerve	1.803
GTEX-13IVO-0426-SM-5LZY7	Normal Tissue	Nerve	1.755
GTEX-YJ8O-2626-SM-5HL8H	Normal Tissue	Nerve	1.729
GTEX-13O3O-0326-SM-5K7W2	Normal Tissue	Nerve	1.72
GTEX-1314G-1826-SM-5LZVA	Normal Tissue	Nerve	1.714
GTEX-ZQG8-1326-SM-51MQW	Normal Tissue	Nerve	1.71
GTEX-111FC-0526-SM-5GZZ8	Normal Tissue	Nerve	1.701
GTEX-ZPCL-2426-SM-57WFP	Normal Tissue	Nerve	1.698
GTEX-14AS3-2226-SM-5S2OX	Normal Tissue	Nerve	1.691
GTEX-WZTO-1026-SM-3NM9P	Normal Tissue	Nerve	1.677
GTEX-W5WG-2326-SM-3GIJH	Normal Tissue	Nerve	1.66
GTEX-WYVS-2426-SM-3NMA9	Normal Tissue	Nerve	1.66
GTEX-13OW8-1526-SM-5K7V2	Normal Tissue	Nerve	1.643
GTEX-ZYW4-0326-SM-5E44Y	Normal Tissue	Nerve	1.629
GTEX-SJXC-0326-SM-2XCFI	Normal Tissue	Nerve	1.618
GTEX-145LU-0726-SM-5QGP2	Normal Tissue	Nerve	1.609
GTEX-1399S-2426-SM-5K7U3	Normal Tissue	Nerve	1.6
GTEX-11DXX-2526-SM-5H119	Normal Tissue	Nerve	1.527
GTEX-13O3Q-2626-SM-5KM3S	Normal Tissue	Nerve	1.527
GTEX-11UD2-0426-SM-5EQ5W	Normal Tissue	Nerve	1.51
GTEX-ZF2S-2526-SM-5CVNT	Normal Tissue	Nerve	1.501
GTEX-11WQC-2826-SM-5GU7A	Normal Tissue	Nerve	1.496
GTEX-13NZ9-0726-SM-5J1ME	Normal Tissue	Nerve	1.478
GTEX-139TT-0326-SM-5IJC3	Normal Tissue	Nerve	1.477
GTEX-WEY5-2226-SM-3GILQ	Normal Tissue	Nerve	1.472
GTEX-14ASI-0326-SM-5S2VH	Normal Tissue	Nerve	1.457
GTEX-13FLV-2326-SM-5K7UK	Normal Tissue	Nerve	1.448
GTEX-131XG-2526-SM-5HL7F	Normal Tissue	Nerve	1.404
GTEX-N7MS-0526-SM-4E3JP	Normal Tissue	Nerve	1.392
GTEX-POYW-0426-SM-2XCEV	Normal Tissue	Nerve	1.389
GTEX-R55E-0426-SM-2TC65	Normal Tissue	Nerve	1.382
GTEX-XMD2-0326-SM-4YCD6	Normal Tissue	Nerve	1.379
GTEX-ZXES-1926-SM-5E445	Normal Tissue	Nerve	1.356
GTEX-OXRN-1426-SM-3LK5U	Normal Tissue	Nerve	1.345
GTEX-11TTK-0426-SM-5EQLT	Normal Tissue	Nerve	1.334
GTEX-SNMC-1626-SM-4DM52	Normal Tissue	Nerve	1.324
GTEX-14A6H-2626-SM-5NQBO	Normal Tissue	Nerve	1.305
GTEX-14BIM-0426-SM-5SI9N	Normal Tissue	Nerve	1.285
GTEX-144GM-2126-SM-5LU3P	Normal Tissue	Nerve	1.197
GTEX-11P82-1926-SM-5Q5AU	Normal Tissue	Nerve	1.133
GTEX-145MH-1426-SM-5QGPO	Normal Tissue	Nerve	1.131
GTEX-139T4-0426-SM-5J1OQ	Normal Tissue	Nerve	1.123
GTEX-XOT4-0326-SM-4B66S	Normal Tissue	Nerve	1.091
GTEX-12126-0626-SM-5Q5AQ	Normal Tissue	Nerve	1.036
GTEX-RTLS-0326-SM-2TF6A	Normal Tissue	Nerve	1.027
GTEX-139T8-0326-SM-5IJCM	Normal Tissue	Nerve	1.017
GTEX-13JUV-2526-SM-5J1OD	Normal Tissue	Nerve	1.006
GTEX-VJYA-1726-SM-3NMDQ	Normal Tissue	Nerve	1.005
GTEX-ZVT3-0326-SM-5GU6U	Normal Tissue	Nerve	0.9427
GTEX-Y114-2626-SM-4TT8Y	Normal Tissue	Nerve	0.899
GTEX-145ME-2126-SM-5SIAH	Normal Tissue	Nerve	0.8635
GTEX-1313W-0326-SM-5LZU5	Normal Tissue	Nerve	0.8058
GTEX-13QIC-1426-SM-5LU4V	Normal Tissue	Nerve	0.7052
GTEX-ZVZP-2626-SM-51MR4	Normal Tissue	Nerve	0.6812
GTEX-YFC4-0826-SM-5CVM1	Normal Tissue	Nerve	0.6321
GTEX-12584-0326-SM-59HK2	Normal Tissue	Nerve	0.6059
GTEX-11DYG-0426-SM-5987J	Normal Tissue	Nerve	0.5819
GTEX-13CF2-2826-SM-5LZX9	Normal Tissue	Nerve	0.5096
GTEX-12WSG-2726-SM-5EQ5M	Normal Tissue	Nerve	0.4961
GTEX-VUSG-2726-SM-4KKZJ	Normal Tissue	Nerve	0.4665
GTEX-Y5V5-2626-SM-5IFJM	Normal Tissue	Nerve	0.4597
GTEX-T2IS-1126-SM-4DM6Z	Normal Tissue	Nerve	0.2982
GTEX-Y8DK-0426-SM-4TT3Q	Normal Tissue	Nerve	0.2143
GTEX-YJ8A-0726-SM-5Q5A6	Normal Tissue	Nerve	0.0418
GTEX-11ONC-2326-SM-5HL6P	Normal Tissue	Nerve	-0.0543
GTEX-13SLX-0126-SM-5S2MM	Normal Tissue	Nerve	-0.1032
GTEX-13N1W-0426-SM-5MR46	Normal Tissue	Nerve	-0.2286
GTEX-11ZVC-2826-SM-5FQTC	Normal Tissue	Nerve	-0.5117
GTEX-13FTY-0326-SM-5L3DN	Normal Tissue	Nerve	-0.9612
GTEX-111VG-2526-SM-5GZXP	Normal Tissue	Nerve	-0.9809
GTEX-ZV68-0326-SM-59HJG	Normal Tissue	Nerve	-1.045
GTEX-X15G-2526-SM-4PQZT	Normal Tissue	Nerve	-1.131
GTEX-WHPG-2426-SM-3NMBQ	Normal Tissue	Nerve	-3.2
GTEX-13CF3-0826-SM-5LZYZ	Normal Tissue	Heart	7.271
GTEX-ZYW4-1026-SM-5SI8W	Normal Tissue	Heart	6.811
GTEX-ZTTD-0526-SM-57WDV	Normal Tissue	Heart	4.239
GTEX-13NYB-0226-SM-5N9G4	Normal Tissue	Heart	4.168
GTEX-12WS9-0826-SM-59HJX	Normal Tissue	Heart	3.594
GTEX-1399T-0426-SM-5PNVJ	Normal Tissue	Heart	3.365
GTEX-12ZZW-1026-SM-5GCMM	Normal Tissue	Heart	3.239
GTEX-ZUA1-0826-SM-4YCDL	Normal Tissue	Heart	2.768
GTEX-X62O-0826-SM-46MW8	Normal Tissue	Heart	2.751
GTEX-14E6C-0326-SM-5Q5EE	Normal Tissue	Heart	2.442
GTEX-117YX-0626-SM-5EGJI	Normal Tissue	Heart	2.126
GTEX-132QS-0526-SM-5IJC7	Normal Tissue	Heart	2.037
GTEX-1192W-0226-SM-5EGGT	Normal Tissue	Heart	1.95
GTEX-14E6D-0926-SM-5S2QV	Normal Tissue	Heart	1.841
GTEX-ZTTD-0626-SM-4YCCY	Normal Tissue	Heart	1.763
GTEX-R55G-0526-SM-2TC5O	Normal Tissue	Heart	1.627
GTEX-11ZVC-0526-SM-5N9G1	Normal Tissue	Heart	1.588
GTEX-145LS-1326-SM-5Q5EP	Normal Tissue	Heart	1.469
GTEX-ZF2S-1026-SM-4WWB1	Normal Tissue	Heart	1.428
GTEX-N7MT-1326-SM-2I3FV	Normal Tissue	Heart	1.348
GTEX-11TT1-1426-SM-5EGIA	Normal Tissue	Heart	1.328
GTEX-13FHP-1026-SM-5K7Y2	Normal Tissue	Heart	1.312
GTEX-12WSN-0226-SM-5DUXH	Normal Tissue	Heart	1.289
GTEX-ZVT4-1326-SM-5NQ8E	Normal Tissue	Heart	1.261
GTEX-145MN-0626-SM-5QGRH	Normal Tissue	Heart	1.247
GTEX-14E7W-1226-SM-5RQIU	Normal Tissue	Heart	1.188
GTEX-12WSK-0626-SM-5LZUJ	Normal Tissue	Heart	1.096
GTEX-WH7G-0426-SM-3NMBJ	Normal Tissue	Heart	0.9934
GTEX-OXRO-2026-SM-2YUMZ	Normal Tissue	Heart	0.9847
GTEX-11GS4-0526-SM-5A5KQ	Normal Tissue	Heart	0.9817
GTEX-Y3I4-0526-SM-4TT6X	Normal Tissue	Heart	0.9346
GTEX-ZYT6-1726-SM-5E44P	Normal Tissue	Heart	0.9165
GTEX-146FH-1126-SM-5NQAT	Normal Tissue	Heart	0.9067
GTEX-WI4N-0626-SM-3TW8Z	Normal Tissue	Heart	0.8001
GTEX-S7SF-0526-SM-3K2BC	Normal Tissue	Heart	0.7883
GTEX-X261-0926-SM-3NMCY	Normal Tissue	Heart	0.7856
GTEX-XUJ4-0626-SM-4BOOO	Normal Tissue	Heart	0.7763
GTEX-12WSC-1126-SM-5EQ4G	Normal Tissue	Heart	0.7312
GTEX-SIU8-0826-SM-2XCDQ	Normal Tissue	Heart	0.6323
GTEX-PWCY-0526-SM-2I3ER	Normal Tissue	Heart	0.6311
GTEX-13FH7-0826-SM-5J2NW	Normal Tissue	Heart	0.6187
GTEX-ZYT6-0926-SM-5GIEM	Normal Tissue	Heart	0.613
GTEX-13CF3-0726-SM-5J2MY	Normal Tissue	Heart	0.6114
GTEX-WI4N-0726-SM-3TW93	Normal Tissue	Heart	0.5588
GTEX-PWCY-0526-SM-5PNU8	Normal Tissue	Heart	0.5532
GTEX-12BJ1-0326-SM-5FQUB	Normal Tissue	Heart	0.5475
GTEX-XXEK-2026-SM-4BRVE	Normal Tissue	Heart	0.5459
GTEX-R45C-0926-SM-3GAD4	Normal Tissue	Heart	0.5331
GTEX-ZTPG-1326-SM-51MSQ	Normal Tissue	Heart	0.5328
GTEX-11EM3-0426-SM-5N9BZ	Normal Tissue	Heart	0.5098
GTEX-145LV-0226-SM-5S2QG	Normal Tissue	Heart	0.4918
GTEX-1211K-0226-SM-59HJY	Normal Tissue	Heart	0.4636
GTEX-T2IS-0426-SM-32QPE	Normal Tissue	Heart	0.4353
GTEX-13O3Q-0326-SM-5L3FE	Normal Tissue	Heart	0.417
GTEX-PWCY-0526-SM-5P9HG	Normal Tissue	Heart	0.3994
GTEX-13FHP-0826-SM-5K7V5	Normal Tissue	Heart	0.3479
GTEX-ZPU1-0726-SM-5HL6O	Normal Tissue	Heart	0.3098
GTEX-11GS4-0426-SM-5N9CD	Normal Tissue	Heart	0.3094
GTEX-11TUW-1126-SM-5EQKJ	Normal Tissue	Heart	0.2809
GTEX-13NZ9-0126-SM-5K7XV	Normal Tissue	Heart	0.2352
GTEX-WY7C-1126-SM-3NB3A	Normal Tissue	Heart	0.2044
GTEX-13JVG-1326-SM-5N9F8	Normal Tissue	Heart	0.1885
GTEX-13112-0426-SM-5PNVC	Normal Tissue	Heart	0.1117
GTEX-1117F-0726-SM-5GIEN	Normal Tissue	Heart	0.1069
GTEX-14A6H-0326-SM-5NQAN	Normal Tissue	Heart	0.0822
GTEX-12696-1226-SM-5FQSM	Normal Tissue	Heart	0.0189
GTEX-W5X1-0826-SM-5CHT7	Normal Tissue	Heart	0
GTEX-N7MS-0826-SM-2HML4	Normal Tissue	Heart	-0.0112
GTEX-ZAB4-0926-SM-5CVN4	Normal Tissue	Heart	-0.0284
GTEX-13O1R-1226-SM-5J1NU	Normal Tissue	Heart	-0.0348
GTEX-11ONC-0126-SM-5PNW6	Normal Tissue	Heart	-0.0519
[truncated: 5,426 more rows]

## Sheet: fig1.d
Sample	Sample type	Primary site	NFGS
GTEX-PWOO-1726-SM-48TDC	Normal Tissue	Ovary	6.491
GTEX-WEY5-0626-SM-4LMIA	Normal Tissue	Ovary	4.255
GTEX-133LE-1226-SM-5IFGC	Normal Tissue	Ovary	3.571
GTEX-1399S-2126-SM-5J2MH	Normal Tissue	Ovary	3.51
GTEX-1117F-2226-SM-5N9CH	Normal Tissue	Ovary	3.338
GTEX-X4EO-2426-SM-4QASD	Normal Tissue	Ovary	2.885
GTEX-12WSJ-1226-SM-5LU91	Normal Tissue	Ovary	2.841
GTEX-T6MO-1126-SM-4DM5D	Normal Tissue	Ovary	2.663
GTEX-TML8-0926-SM-4DXSJ	Normal Tissue	Ovary	2.612
GTEX-ZC5H-2026-SM-5CVN2	Normal Tissue	Ovary	2.553
GTEX-ZV6S-1426-SM-59HKX	Normal Tissue	Ovary	2.388
GTEX-YJ8O-1026-SM-5CVM5	Normal Tissue	Ovary	2.334
GTEX-Q734-0726-SM-48TZP	Normal Tissue	Ovary	1.982
GTEX-11GSP-0226-SM-5A5KV	Normal Tissue	Ovary	1.979
GTEX-ZP4G-0626-SM-4WWF1	Normal Tissue	Ovary	1.679
GTEX-QVJO-3126-SM-4R1KC	Normal Tissue	Ovary	1.567
GTEX-P78B-1926-SM-3P616	Normal Tissue	Ovary	1.402
GTEX-POMQ-1426-SM-3P61D	Normal Tissue	Ovary	1.399
GTEX-T2IS-2026-SM-4DM6W	Normal Tissue	Ovary	1.369
GTEX-11ZTS-1926-SM-5CVLA	Normal Tissue	Ovary	1.352
GTEX-13QBU-1526-SM-5LU3W	Normal Tissue	Ovary	1.206
GTEX-13W3W-1526-SM-5LU5I	Normal Tissue	Ovary	1.17
GTEX-11VI4-1026-SM-5EQM1	Normal Tissue	Ovary	1.06
GTEX-WYVS-1526-SM-4OND4	Normal Tissue	Ovary	1.014
GTEX-X15G-1726-SM-4PQZN	Normal Tissue	Ovary	0.991
GTEX-YFC4-2726-SM-5IFJW	Normal Tissue	Ovary	0.9308
GTEX-131YS-2226-SM-5P9G8	Normal Tissue	Ovary	0.9299
GTEX-12WSB-2226-SM-5GCOS	Normal Tissue	Ovary	0.6872
GTEX-13VXT-1526-SM-5LU3J	Normal Tissue	Ovary	0.67
GTEX-Y114-1726-SM-4TT7U	Normal Tissue	Ovary	0.5955
GTEX-13D11-1126-SM-5KLYS	Normal Tissue	Ovary	0.542
GTEX-WXYG-1426-SM-4ONCK	Normal Tissue	Ovary	0.5414
GTEX-PWN1-2426-SM-48TDD	Normal Tissue	Ovary	0.4914
GTEX-X8HC-2726-SM-46MUA	Normal Tissue	Ovary	0.4626
GTEX-T5JW-0426-SM-4DM7M	Normal Tissue	Ovary	0.4597
GTEX-13O3O-2726-SM-5KM35	Normal Tissue	Ovary	0.441
GTEX-PWCY-1326-SM-48TCU	Normal Tissue	Ovary	0.4219
GTEX-11ZTT-1826-SM-5CVLN	Normal Tissue	Ovary	0.3778
GTEX-WI4N-2526-SM-4OOSE	Normal Tissue	Ovary	0.3101
GTEX-S4UY-1026-SM-4AD53	Normal Tissue	Ovary	0.1664
GTEX-ZLWG-0926-SM-4WWC3	Normal Tissue	Ovary	0.1232
GTEX-13U4I-2126-SM-5LU55	Normal Tissue	Ovary	0.0991
GTEX-ZVT3-2626-SM-5GU5L	Normal Tissue	Ovary	-0.0621
GTEX-146FH-2526-SM-5Q5BP	Normal Tissue	Ovary	-0.0652
GTEX-XYKS-1726-SM-4E3IO	Normal Tissue	Ovary	-0.1637
GTEX-13OVJ-2426-SM-5KM3I	Normal Tissue	Ovary	-0.2457
GTEX-139D8-2426-SM-5KM3A	Normal Tissue	Ovary	-0.2844
GTEX-OHPK-2426-SM-3MJGH	Normal Tissue	Ovary	-0.3357
GTEX-P4PP-2426-SM-3P61L	Normal Tissue	Ovary	-0.3385
GTEX-S341-0726-SM-4AD5R	Normal Tissue	Ovary	-0.3399
GTEX-145ME-1226-SM-5SIB6	Normal Tissue	Ovary	-0.3559
GTEX-11DXX-1426-SM-5GIDU	Normal Tissue	Ovary	-0.487
GTEX-13PVR-1226-SM-5RQJ2	Normal Tissue	Ovary	-0.4902
GTEX-11EMC-1726-SM-5H11P	Normal Tissue	Ovary	-0.6014
GTEX-RU72-2226-SM-46MUE	Normal Tissue	Ovary	-0.6722
GTEX-QCQG-1426-SM-48U22	Normal Tissue	Ovary	-0.6855
GTEX-W5WG-0926-SM-4RTX9	Normal Tissue	Ovary	-0.8057
GTEX-OHPL-2426-SM-48TDN	Normal Tissue	Ovary	-0.9254
GTEX-13N11-0526-SM-5IJFI	Normal Tissue	Ovary	-0.9432
GTEX-RWS6-1026-SM-47JXD	Normal Tissue	Ovary	-0.978
GTEX-ZZPU-2126-SM-5EGIU	Normal Tissue	Ovary	-1.019
GTEX-ZYWO-1926-SM-5E456	Normal Tissue	Ovary	-1.347
GTEX-PLZ4-2826-SM-3P617	Normal Tissue	Ovary	-1.371
GTEX-1269C-1826-SM-5N9E1	Normal Tissue	Ovary	-1.391
GTEX-UJHI-1226-SM-4IHLR	Normal Tissue	Ovary	-1.45
GTEX-XV7Q-1426-SM-4BRWA	Normal Tissue	Ovary	-1.811
GTEX-14AS3-1326-SM-5RQJE	Normal Tissue	Ovary	-1.882
GTEX-U3ZN-1026-SM-4DXTC	Normal Tissue	Ovary	-2.016
GTEX-13QIC-1526-SM-5IJFL	Normal Tissue	Ovary	-2.025
GTEX-13FTX-0926-SM-5IFF7	Normal Tissue	Ovary	-2.343
GTEX-RU1J-0826-SM-46MUU	Normal Tissue	Ovary	-2.4
GTEX-WWYW-2726-SM-4MVOP	Normal Tissue	Ovary	-2.524
GTEX-12WSK-1926-SM-5LZVK	Normal Tissue	Ovary	-2.654
GTEX-11XUK-1626-SM-5GU5O	Normal Tissue	Ovary	-2.692
GTEX-13PL7-2326-SM-5L3FY	Normal Tissue	Ovary	-2.73
GTEX-Y3IK-2026-SM-4YCDG	Normal Tissue	Ovary	-2.734
GTEX-XMD3-2326-SM-4AT5H	Normal Tissue	Ovary	-2.784
GTEX-XUZC-1026-SM-4BOPY	Normal Tissue	Ovary	-2.79
GTEX-13OVI-0726-SM-5L3DD	Normal Tissue	Ovary	-2.896
GTEX-ZYFG-1726-SM-5GZZB	Normal Tissue	Ovary	-2.896
GTEX-12WSG-1426-SM-5FQUK	Normal Tissue	Ovary	-3.015
GTEX-11ZVC-1426-SM-5EGGA	Normal Tissue	Ovary	-3.413
GTEX-RTLS-2326-SM-46MUH	Normal Tissue	Ovary	-3.626
GTEX-11I78-1926-SM-59878	Normal Tissue	Ovary	-3.692
GTEX-WYBS-2426-SM-4ONDI	Normal Tissue	Ovary	-4.511
GTEX-TSE9-2226-SM-4DXUR	Normal Tissue	Ovary	-4.689
GTEX-S32W-1226-SM-4AD67	Normal Tissue	Ovary	-4.771
GTEX-P4QT-2426-SM-3NMCL	Normal Tissue	Ovary	-4.987
TCGA-29-1705-02	Recurrent Tumor	Ovary	8.263
TCGA-61-2008-02	Recurrent Tumor	Ovary	3.559
TCGA-29-1770-02	Recurrent Tumor	Ovary	2.201
TCGA-23-1023-01	Recurrent Tumor	Ovary	1.498
TCGA-13-1489-02	Recurrent Tumor	Ovary	0.7997
TCGA-29-1707-02	Recurrent Tumor	Ovary	-0.2455
TCGA-13-0913-02	Recurrent Tumor	Ovary	-0.28
TCGA-29-2414-02	Recurrent Tumor	Ovary	-0.8163
TCGA-04-1348-01	Primary Tumor	Ovary	11.44
TCGA-25-1321-01	Primary Tumor	Ovary	10.96
TCGA-29-1701-01	Primary Tumor	Ovary	9.924
TCGA-57-1994-01	Primary Tumor	Ovary	9.755
TCGA-29-1766-01	Primary Tumor	Ovary	9.596
TCGA-29-1695-01	Primary Tumor	Ovary	9.32
TCGA-13-0885-01	Primary Tumor	Ovary	9.314
TCGA-61-1995-01	Primary Tumor	Ovary	9.176
TCGA-61-2098-01	Primary Tumor	Ovary	9.128
TCGA-10-0933-01	Primary Tumor	Ovary	9.047
TCGA-24-1843-01	Primary Tumor	Ovary	8.963
TCGA-23-2084-01	Primary Tumor	Ovary	8.85
TCGA-09-2044-01	Primary Tumor	Ovary	8.769
TCGA-61-2110-01	Primary Tumor	Ovary	8.757
TCGA-25-1626-01	Primary Tumor	Ovary	8.656
TCGA-61-1733-01	Primary Tumor	Ovary	8.625
TCGA-04-1517-01	Primary Tumor	Ovary	8.417
TCGA-24-2262-01	Primary Tumor	Ovary	8.376
TCGA-09-1668-01	Primary Tumor	Ovary	8.367
TCGA-24-1616-01	Primary Tumor	Ovary	8.282
TCGA-13-1482-01	Primary Tumor	Ovary	8.277
TCGA-24-1425-01	Primary Tumor	Ovary	8.209
TCGA-24-1434-01	Primary Tumor	Ovary	8.046
TCGA-24-2293-01	Primary Tumor	Ovary	8.037
TCGA-13-1498-01	Primary Tumor	Ovary	8.034
TCGA-36-1574-01	Primary Tumor	Ovary	8.018
TCGA-09-2051-01	Primary Tumor	Ovary	7.927
TCGA-29-1703-01	Primary Tumor	Ovary	7.867
TCGA-04-1343-01	Primary Tumor	Ovary	7.665
TCGA-59-2354-01	Primary Tumor	Ovary	7.608
TCGA-29-1777-01	Primary Tumor	Ovary	7.583
TCGA-61-1724-01	Primary Tumor	Ovary	7.531
TCGA-13-1492-01	Primary Tumor	Ovary	7.415
TCGA-61-1914-01	Primary Tumor	Ovary	7.336
TCGA-61-1918-01	Primary Tumor	Ovary	7.334
TCGA-24-1418-01	Primary Tumor	Ovary	7.328
TCGA-24-1604-01	Primary Tumor	Ovary	7.321
TCGA-24-2271-01	Primary Tumor	Ovary	7.305
TCGA-23-1032-01	Primary Tumor	Ovary	7.283
TCGA-25-2392-01	Primary Tumor	Ovary	7.234
TCGA-13-1407-01	Primary Tumor	Ovary	7.179
TCGA-09-1673-01	Primary Tumor	Ovary	7.159
TCGA-13-1496-01	Primary Tumor	Ovary	7.129
TCGA-25-2042-01	Primary Tumor	Ovary	7.076
TCGA-25-2409-01	Primary Tumor	Ovary	7.026
TCGA-24-1417-01	Primary Tumor	Ovary	6.995
TCGA-13-0886-01	Primary Tumor	Ovary	6.963
TCGA-29-1710-01	Primary Tumor	Ovary	6.945
TCGA-24-1603-01	Primary Tumor	Ovary	6.798
TCGA-09-1670-01	Primary Tumor	Ovary	6.735
TCGA-25-1315-01	Primary Tumor	Ovary	6.728
TCGA-13-1411-01	Primary Tumor	Ovary	6.727
TCGA-30-1891-01	Primary Tumor	Ovary	6.682
TCGA-13-1405-01	Primary Tumor	Ovary	6.672
TCGA-61-1721-01	Primary Tumor	Ovary	6.662
TCGA-13-1505-01	Primary Tumor	Ovary	6.659
TCGA-29-1699-01	Primary Tumor	Ovary	6.642
TCGA-24-2289-01	Primary Tumor	Ovary	6.618
TCGA-36-1580-01	Primary Tumor	Ovary	6.596
TCGA-29-1693-01	Primary Tumor	Ovary	6.569
TCGA-24-1551-01	Primary Tumor	Ovary	6.529
TCGA-24-2254-01	Primary Tumor	Ovary	6.52
TCGA-61-2002-01	Primary Tumor	Ovary	6.423
TCGA-24-1552-01	Primary Tumor	Ovary	6.382
TCGA-29-1694-01	Primary Tumor	Ovary	6.379
TCGA-29-1688-01	Primary Tumor	Ovary	6.368
TCGA-29-1698-01	Primary Tumor	Ovary	6.36
TCGA-04-1655-01	Primary Tumor	Ovary	6.335
TCGA-25-2399-01	Primary Tumor	Ovary	6.287
TCGA-24-1548-01	Primary Tumor	Ovary	6.283
TCGA-13-0720-01	Primary Tumor	Ovary	6.252
TCGA-61-1917-01	Primary Tumor	Ovary	6.231
TCGA-25-1628-01	Primary Tumor	Ovary	6.194
TCGA-13-0911-01	Primary Tumor	Ovary	6.174
TCGA-24-2023-01	Primary Tumor	Ovary	6.115
TCGA-25-2396-01	Primary Tumor	Ovary	6.084
TCGA-25-1314-01	Primary Tumor	Ovary	6.079
TCGA-24-1422-01	Primary Tumor	Ovary	6.046
TCGA-30-1862-01	Primary Tumor	Ovary	6.035
TCGA-25-1326-01	Primary Tumor	Ovary	6.034
TCGA-31-1946-01	Primary Tumor	Ovary	5.997
TCGA-13-1489-01	Primary Tumor	Ovary	5.98
TCGA-61-1998-01	Primary Tumor	Ovary	5.968
TCGA-24-2261-01	Primary Tumor	Ovary	5.914
TCGA-24-1558-01	Primary Tumor	Ovary	5.84
TCGA-13-0804-01	Primary Tumor	Ovary	5.794
TCGA-24-0982-01	Primary Tumor	Ovary	5.789
TCGA-30-1857-01	Primary Tumor	Ovary	5.769
TCGA-04-1350-01	Primary Tumor	Ovary	5.726
TCGA-13-0897-01	Primary Tumor	Ovary	5.653
TCGA-25-1623-01	Primary Tumor	Ovary	5.634
TCGA-25-1319-01	Primary Tumor	Ovary	5.628
TCGA-29-1768-01	Primary Tumor	Ovary	5.604
TCGA-13-0916-01	Primary Tumor	Ovary	5.6
TCGA-36-1569-01	Primary Tumor	Ovary	5.588
TCGA-13-0890-01	Primary Tumor	Ovary	5.577
TCGA-25-1312-01	Primary Tumor	Ovary	5.577
TCGA-09-1667-01	Primary Tumor	Ovary	5.564
TCGA-24-2298-01	Primary Tumor	Ovary	5.56
TCGA-31-1951-01	Primary Tumor	Ovary	5.517
TCGA-61-1910-01	Primary Tumor	Ovary	5.463
TCGA-24-1427-01	Primary Tumor	Ovary	5.427
TCGA-25-2397-01	Primary Tumor	Ovary	5.423
TCGA-25-1322-01	Primary Tumor	Ovary	5.396
TCGA-24-2019-01	Primary Tumor	Ovary	5.382
TCGA-23-1028-01	Primary Tumor	Ovary	5.364
TCGA-20-1685-01	Primary Tumor	Ovary	5.328
TCGA-13-0768-01	Primary Tumor	Ovary	5.327
TCGA-29-1785-01	Primary Tumor	Ovary	5.275
TCGA-24-1435-01	Primary Tumor	Ovary	5.198
TCGA-61-1736-01	Primary Tumor	Ovary	5.112
TCGA-24-0975-01	Primary Tumor	Ovary	5.108
TCGA-13-0797-01	Primary Tumor	Ovary	5.086
TCGA-20-0987-01	Primary Tumor	Ovary	4.977
TCGA-13-0908-01	Primary Tumor	Ovary	4.936
TCGA-61-2008-01	Primary Tumor	Ovary	4.931
TCGA-59-2355-01	Primary Tumor	Ovary	4.925
TCGA-30-1855-01	Primary Tumor	Ovary	4.906
TCGA-61-1919-01	Primary Tumor	Ovary	4.896
TCGA-13-0900-01	Primary Tumor	Ovary	4.827
TCGA-57-1584-01	Primary Tumor	Ovary	4.801
TCGA-31-1956-01	Primary Tumor	Ovary	4.797
TCGA-23-1107-01	Primary Tumor	Ovary	4.781
TCGA-36-1568-01	Primary Tumor	Ovary	4.763
TCGA-13-1404-01	Primary Tumor	Ovary	4.757
TCGA-24-1560-01	Primary Tumor	Ovary	4.746
TCGA-29-1778-01	Primary Tumor	Ovary	4.688
TCGA-59-2348-01	Primary Tumor	Ovary	4.688
TCGA-31-1959-01	Primary Tumor	Ovary	4.663
TCGA-24-1849-01	Primary Tumor	Ovary	4.63
TCGA-31-1953-01	Primary Tumor	Ovary	4.58
TCGA-57-1583-01	Primary Tumor	Ovary	4.56
TCGA-13-0766-01	Primary Tumor	Ovary	4.556
TCGA-13-0884-01	Primary Tumor	Ovary	4.543
TCGA-24-1104-01	Primary Tumor	Ovary	4.518
TCGA-24-1549-01	Primary Tumor	Ovary	4.469
TCGA-23-1029-01	Primary Tumor	Ovary	4.437
TCGA-09-1661-01	Primary Tumor	Ovary	4.427
TCGA-04-1357-01	Primary Tumor	Ovary	4.411
TCGA-23-1123-01	Primary Tumor	Ovary	4.401
TCGA-04-1361-01	Primary Tumor	Ovary	4.381
TCGA-24-1546-01	Primary Tumor	Ovary	4.369
TCGA-59-2351-01	Primary Tumor	Ovary	4.338
TCGA-25-2400-01	Primary Tumor	Ovary	4.33
TCGA-13-1410-01	Primary Tumor	Ovary	4.283
TCGA-24-2267-01	Primary Tumor	Ovary	4.283
TCGA-24-1550-01	Primary Tumor	Ovary	4.271
TCGA-24-2288-01	Primary Tumor	Ovary	4.246
TCGA-13-0891-01	Primary Tumor	Ovary	4.233
TCGA-24-2035-01	Primary Tumor	Ovary	4.19
TCGA-24-1553-01	Primary Tumor	Ovary	4.186
TCGA-24-1924-01	Primary Tumor	Ovary	4.177
TCGA-24-1928-01	Primary Tumor	Ovary	4.177
TCGA-25-1313-01	Primary Tumor	Ovary	4.146
TCGA-25-1329-01	Primary Tumor	Ovary	4.129
TCGA-30-1892-01	Primary Tumor	Ovary	4.125
TCGA-25-1633-01	Primary Tumor	Ovary	4.124
TCGA-61-1737-01	Primary Tumor	Ovary	4.091
TCGA-24-1413-01	Primary Tumor	Ovary	4.067
TCGA-24-1930-01	Primary Tumor	Ovary	4.048
TCGA-29-A5NZ-01	Primary Tumor	Ovary	4.048
TCGA-23-2077-01	Primary Tumor	Ovary	4.043
TCGA-OY-A56Q-01	Primary Tumor	Ovary	4.01
TCGA-24-2033-01	Primary Tumor	Ovary	4.007
TCGA-61-2097-01	Primary Tumor	Ovary	3.996
TCGA-24-1562-01	Primary Tumor	Ovary	3.99
TCGA-25-2401-01	Primary Tumor	Ovary	3.981
TCGA-29-1691-01	Primary Tumor	Ovary	3.966
TCGA-23-1026-01	Primary Tumor	Ovary	3.912
TCGA-59-2352-01	Primary Tumor	Ovary	3.909
TCGA-23-1021-01	Primary Tumor	Ovary	3.887
TCGA-61-2003-01	Primary Tumor	Ovary	3.873
TCGA-04-1362-01	Primary Tumor	Ovary	3.871
TCGA-09-2054-01	Primary Tumor	Ovary	3.853
TCGA-25-1635-01	Primary Tumor	Ovary	3.833
TCGA-13-0725-01	Primary Tumor	Ovary	3.801
TCGA-09-2053-01	Primary Tumor	Ovary	3.766
TCGA-23-1116-01	Primary Tumor	Ovary	3.761
TCGA-24-1430-01	Primary Tumor	Ovary	3.714
TCGA-13-1507-01	Primary Tumor	Ovary	3.698
TCGA-13-0726-01	Primary Tumor	Ovary	3.691
TCGA-13-0893-01	Primary Tumor	Ovary	3.685
TCGA-57-1585-01	Primary Tumor	Ovary	3.677
TCGA-09-2056-01	Primary Tumor	Ovary	3.665
TCGA-25-1318-01	Primary Tumor	Ovary	3.602
TCGA-61-1741-01	Primary Tumor	Ovary	3.537
TCGA-61-1738-01	Primary Tumor	Ovary	3.479
TCGA-23-2078-01	Primary Tumor	Ovary	3.438
TCGA-30-1718-01	Primary Tumor	Ovary	3.41
TCGA-61-2104-01	Primary Tumor	Ovary	3.39
TCGA-13-0905-01	Primary Tumor	Ovary	3.374
TCGA-13-1485-01	Primary Tumor	Ovary	3.357
TCGA-10-0937-01	Primary Tumor	Ovary	3.34
TCGA-25-1323-01	Primary Tumor	Ovary	3.318
TCGA-61-2101-01	Primary Tumor	Ovary	3.265
TCGA-24-2026-01	Primary Tumor	Ovary	3.264
TCGA-61-2094-01	Primary Tumor	Ovary	3.258
TCGA-13-1495-01	Primary Tumor	Ovary	3.223
TCGA-25-1328-01	Primary Tumor	Ovary	3.197
TCGA-20-1683-01	Primary Tumor	Ovary	3.18
TCGA-24-1564-01	Primary Tumor	Ovary	3.167
TCGA-29-1783-01	Primary Tumor	Ovary	3.155
TCGA-04-1530-01	Primary Tumor	Ovary	3.146
TCGA-61-2009-01	Primary Tumor	Ovary	3.132
TCGA-61-1911-01	Primary Tumor	Ovary	3.126
TCGA-24-1431-01	Primary Tumor	Ovary	3.122
TCGA-57-1586-01	Primary Tumor	Ovary	3.11
TCGA-24-0979-01	Primary Tumor	Ovary	3.107
TCGA-20-1687-01	Primary Tumor	Ovary	3.079
TCGA-29-1769-01	Primary Tumor	Ovary	3.07
TCGA-13-1408-01	Primary Tumor	Ovary	2.999
TCGA-24-1436-01	Primary Tumor	Ovary	2.992
TCGA-13-1501-01	Primary Tumor	Ovary	2.977
TCGA-24-1563-01	Primary Tumor	Ovary	2.953
TCGA-09-1662-01	Primary Tumor	Ovary	2.933
TCGA-36-1578-01	Primary Tumor	Ovary	2.931
TCGA-23-1110-01	Primary Tumor	Ovary	2.916
TCGA-13-2060-01	Primary Tumor	Ovary	2.906
TCGA-23-1120-01	Primary Tumor	Ovary	2.868
TCGA-20-1682-01	Primary Tumor	Ovary	2.866
TCGA-61-1743-01	Primary Tumor	Ovary	2.819
TCGA-23-2081-01	Primary Tumor	Ovary	2.803
TCGA-25-2391-01	Primary Tumor	Ovary	2.795
TCGA-36-1571-01	Primary Tumor	Ovary	2.777
TCGA-13-0801-01	Primary Tumor	Ovary	2.768
TCGA-24-1555-01	Primary Tumor	Ovary	2.73
TCGA-23-1113-01	Primary Tumor	Ovary	2.727
TCGA-09-0367-01	Primary Tumor	Ovary	2.667
TCGA-31-1944-01	Primary Tumor	Ovary	2.656
TCGA-24-1463-01	Primary Tumor	Ovary	2.644
TCGA-29-1776-01	Primary Tumor	Ovary	2.609
TCGA-13-0724-01	Primary Tumor	Ovary	2.606
TCGA-24-1567-01	Primary Tumor	Ovary	2.604
TCGA-29-1781-01	Primary Tumor	Ovary	2.599
TCGA-13-1512-01	Primary Tumor	Ovary	2.585
TCGA-09-1666-01	Primary Tumor	Ovary	2.584
TCGA-13-1487-01	Primary Tumor	Ovary	2.549
TCGA-24-0966-01	Primary Tumor	Ovary	2.537
TCGA-04-1337-01	Primary Tumor	Ovary	2.513
TCGA-10-0927-01	Primary Tumor	Ovary	2.497
TCGA-36-1570-01	Primary Tumor	Ovary	2.485
TCGA-13-0727-01	Primary Tumor	Ovary	2.483
TCGA-25-1634-01	Primary Tumor	Ovary	2.453
TCGA-13-1409-01	Primary Tumor	Ovary	2.385
TCGA-13-1499-01	Primary Tumor	Ovary	2.384
TCGA-24-1845-01	Primary Tumor	Ovary	2.371
TCGA-24-1416-01	Primary Tumor	Ovary	2.336
TCGA-13-0795-01	Primary Tumor	Ovary	2.285
TCGA-24-0968-01	Primary Tumor	Ovary	2.243
TCGA-30-1714-01	Primary Tumor	Ovary	2.234
TCGA-04-1514-01	Primary Tumor	Ovary	2.228
TCGA-61-2095-01	Primary Tumor	Ovary	2.217
TCGA-29-1702-01	Primary Tumor	Ovary	2.212
TCGA-25-2398-01	Primary Tumor	Ovary	2.208
TCGA-20-0991-01	Primary Tumor	Ovary	2.175
TCGA-25-1320-01	Primary Tumor	Ovary	2.154
TCGA-29-1711-01	Primary Tumor	Ovary	2.138
TCGA-25-1627-01	Primary Tumor	Ovary	2.136
TCGA-24-2290-01	Primary Tumor	Ovary	2.12
TCGA-23-1119-01	Primary Tumor	Ovary	2.064
TCGA-29-1705-01	Primary Tumor	Ovary	2.051
TCGA-29-1784-01	Primary Tumor	Ovary	2.045
TCGA-36-1577-01	Primary Tumor	Ovary	2.045
TCGA-13-A5FT-01	Primary Tumor	Ovary	2.027
TCGA-24-1923-01	Primary Tumor	Ovary	2.013
TCGA-23-1027-01	Primary Tumor	Ovary	1.974
TCGA-23-1024-01	Primary Tumor	Ovary	1.951
TCGA-61-2012-01	Primary Tumor	Ovary	1.937
TCGA-25-1632-01	Primary Tumor	Ovary	1.925
TCGA-13-0800-01	Primary Tumor	Ovary	1.924
TCGA-24-2036-01	Primary Tumor	Ovary	1.842
TCGA-13-1509-01	Primary Tumor	Ovary	1.837
TCGA-24-1545-01	Primary Tumor	Ovary	1.836
TCGA-61-1907-01	Primary Tumor	Ovary	1.834
TCGA-61-1725-01	Primary Tumor	Ovary	1.833
TCGA-20-1684-01	Primary Tumor	Ovary	1.823
TCGA-23-1030-01	Primary Tumor	Ovary	1.796
TCGA-10-0938-01	Primary Tumor	Ovary	1.781
TCGA-24-1471-01	Primary Tumor	Ovary	1.745
TCGA-09-1669-01	Primary Tumor	Ovary	1.744
TCGA-20-1686-01	Primary Tumor	Ovary	1.739
TCGA-24-1842-01	Primary Tumor	Ovary	1.717
TCGA-25-1631-01	Primary Tumor	Ovary	1.713
TCGA-24-2280-01	Primary Tumor	Ovary	1.698
TCGA-13-0765-01	Primary Tumor	Ovary	1.64
TCGA-13-0923-01	Primary Tumor	Ovary	1.624
TCGA-09-2045-01	Primary Tumor	Ovary	1.619
TCGA-29-2427-01	Primary Tumor	Ovary	1.613
TCGA-13-0924-01	Primary Tumor	Ovary	1.611
TCGA-24-2038-01	Primary Tumor	Ovary	1.589
TCGA-13-1483-01	Primary Tumor	Ovary	1.581
TCGA-24-1467-01	Primary Tumor	Ovary	1.579
TCGA-30-1853-01	Primary Tumor	Ovary	1.556
TCGA-29-1770-01	Primary Tumor	Ovary	1.539
TCGA-23-1118-01	Primary Tumor	Ovary	1.52
TCGA-13-1497-01	Primary Tumor	Ovary	1.497
TCGA-24-1424-01	Primary Tumor	Ovary	1.476
TCGA-04-1519-01	Primary Tumor	Ovary	1.474
TCGA-57-1993-01	Primary Tumor	Ovary	1.471
TCGA-13-0883-01	Primary Tumor	Ovary	1.458
TCGA-29-1697-01	Primary Tumor	Ovary	1.385
TCGA-23-1122-01	Primary Tumor	Ovary	1.372
TCGA-29-1774-01	Primary Tumor	Ovary	1.324
TCGA-61-2088-01	Primary Tumor	Ovary	1.324
TCGA-04-1347-01	Primary Tumor	Ovary	1.231
TCGA-24-2020-01	Primary Tumor	Ovary	1.229
TCGA-24-1105-01	Primary Tumor	Ovary	1.132
TCGA-24-1474-01	Primary Tumor	Ovary	1.092
TCGA-04-1542-01	Primary Tumor	Ovary	1.041
TCGA-04-1332-01	Primary Tumor	Ovary	1.033
TCGA-09-2048-01	Primary Tumor	Ovary	1.018
TCGA-24-1469-01	Primary Tumor	Ovary	0.9095
TCGA-61-1740-01	Primary Tumor	Ovary	0.8854
TCGA-30-1866-01	Primary Tumor	Ovary	0.792
TCGA-04-1536-01	Primary Tumor	Ovary	0.7574
TCGA-04-1341-01	Primary Tumor	Ovary	0.7215
TCGA-10-0926-01	Primary Tumor	Ovary	0.6551
TCGA-24-1556-01	Primary Tumor	Ovary	0.6533
TCGA-09-1665-01	Primary Tumor	Ovary	0.6449
TCGA-13-1506-01	Primary Tumor	Ovary	0.6326
TCGA-24-1423-01	Primary Tumor	Ovary	0.6263
TCGA-57-1582-01	Primary Tumor	Ovary	0.5798
TCGA-OY-A56P-01	Primary Tumor	Ovary	0.5714
TCGA-10-0931-01	Primary Tumor	Ovary	0.5575
TCGA-61-2016-01	Primary Tumor	Ovary	0.5125
TCGA-04-1356-01	Primary Tumor	Ovary	0.4739
TCGA-24-1846-01	Primary Tumor	Ovary	0.46
TCGA-36-1581-01	Primary Tumor	Ovary	0.4418
TCGA-23-1114-01	Primary Tumor	Ovary	0.4405
TCGA-29-1763-01	Primary Tumor	Ovary	0.4222
TCGA-13-1481-01	Primary Tumor	Ovary	0.4202
TCGA-13-0714-01	Primary Tumor	Ovary	0.4092
TCGA-24-1544-01	Primary Tumor	Ovary	0.3769
TCGA-13-1403-01	Primary Tumor	Ovary	0.3744
TCGA-24-1470-01	Primary Tumor	Ovary	0.3435
TCGA-24-1428-01	Primary Tumor	Ovary	0.3342
TCGA-13-1510-01	Primary Tumor	Ovary	0.3041
TCGA-29-1690-01	Primary Tumor	Ovary	0.26
TCGA-29-1761-01	Primary Tumor	Ovary	0.1923
TCGA-04-1331-01	Primary Tumor	Ovary	0.1227
TCGA-36-1576-01	Primary Tumor	Ovary	0.0727
TCGA-25-1625-01	Primary Tumor	Ovary	0.0398
TCGA-25-1870-01	Primary Tumor	Ovary	0
TCGA-13-0919-01	Primary Tumor	Ovary	-0.0044
TCGA-24-1419-01	Primary Tumor	Ovary	-0.0553
TCGA-24-1850-01	Primary Tumor	Ovary	-0.106
TCGA-13-0887-01	Primary Tumor	Ovary	-0.1143
TCGA-61-2113-01	Primary Tumor	Ovary	-0.1277
TCGA-30-1861-01	Primary Tumor	Ovary	-0.1319
TCGA-29-1696-01	Primary Tumor	Ovary	-0.2144
TCGA-10-0934-01	Primary Tumor	Ovary	-0.2597
TCGA-24-1844-01	Primary Tumor	Ovary	-0.2674
TCGA-04-1338-01	Primary Tumor	Ovary	-0.2817
TCGA-61-2109-01	Primary Tumor	Ovary	-0.3078
TCGA-23-1109-01	Primary Tumor	Ovary	-0.3275
TCGA-WR-A838-01	Primary Tumor	Ovary	-0.3378
TCGA-10-0936-01	Primary Tumor	Ovary	-0.4425
TCGA-59-2350-01	Primary Tumor	Ovary	-0.4543
TCGA-23-1809-01	Primary Tumor	Ovary	-0.4889
TCGA-13-0901-01	Primary Tumor	Ovary	-0.4959
TCGA-30-1860-01	Primary Tumor	Ovary	-0.5242
TCGA-13-0760-01	Primary Tumor	Ovary	-0.5347
TCGA-24-0970-01	Primary Tumor	Ovary	-0.5614
TCGA-13-0888-01	Primary Tumor	Ovary	-0.5705
TCGA-24-2281-01	Primary Tumor	Ovary	-0.5815
TCGA-29-2414-01	Primary Tumor	Ovary	-0.5867
TCGA-25-2404-01	Primary Tumor	Ovary	-0.5881
TCGA-13-0906-01	Primary Tumor	Ovary	-0.6649
TCGA-24-1464-01	Primary Tumor	Ovary	-0.7305
TCGA-29-2428-01	Primary Tumor	Ovary	-0.7975
TCGA-24-2024-01	Primary Tumor	Ovary	-0.809
TCGA-25-1324-01	Primary Tumor	Ovary	-0.8861
TCGA-61-1900-01	Primary Tumor	Ovary	-0.8865
TCGA-61-1728-01	Primary Tumor	Ovary	-0.9304
TCGA-59-2363-01	Primary Tumor	Ovary	-0.9636
TCGA-36-1575-01	Primary Tumor	Ovary	-1.005
TCGA-25-1877-01	Primary Tumor	Ovary	-1.041
TCGA-29-2425-01	Primary Tumor	Ovary	-1.042
TCGA-24-1426-01	Primary Tumor	Ovary	-1.053
TCGA-24-1565-01	Primary Tumor	Ovary	-1.081
TCGA-25-1317-01	Primary Tumor	Ovary	-1.093
TCGA-3P-A9WA-01	Primary Tumor	Ovary	-1.224
TCGA-31-1950-01	Primary Tumor	Ovary	-1.348
TCGA-61-2000-01	Primary Tumor	Ovary	-1.478
TCGA-09-0369-01	Primary Tumor	Ovary	-1.482
TCGA-13-0730-01	Primary Tumor	Ovary	-1.565
TCGA-13-1488-01	Primary Tumor	Ovary	-1.789
TCGA-25-2393-01	Primary Tumor	Ovary	-1.851
TCGA-25-1630-01	Primary Tumor	Ovary	-1.873
TCGA-13-0799-01	Primary Tumor	Ovary	-1.943
TCGA-25-1871-01	Primary Tumor	Ovary	-2.038
TCGA-10-0928-01	Primary Tumor	Ovary	-2.077
TCGA-13-0899-01	Primary Tumor	Ovary	-2.078
TCGA-04-1364-01	Primary Tumor	Ovary	-2.126
TCGA-09-0364-01	Primary Tumor	Ovary	-2.242
TCGA-5X-AA5U-01	Primary Tumor	Ovary	-2.27
TCGA-24-1557-01	Primary Tumor	Ovary	-2.338
TCGA-61-2111-01	Primary Tumor	Ovary	-2.338
TCGA-23-1111-01	Primary Tumor	Ovary	-2.408
TCGA-61-2102-01	Primary Tumor	Ovary	-2.439
TCGA-04-1651-01	Primary Tumor	Ovary	-2.487
TCGA-13-1511-01	Primary Tumor	Ovary	-2.499
TCGA-09-1659-01	Primary Tumor	Ovary	-2.883
TCGA-09-0366-01	Primary Tumor	Ovary	-3.032
TCGA-25-1316-01	Primary Tumor	Ovary	-3.486
TCGA-24-2297-01	Primary Tumor	Ovary	-3.735
TCGA-59-A5PD-01	Primary Tumor	Ovary	-3.757
TCGA-24-1103-01	Primary Tumor	Ovary	-3.971
TCGA-24-2027-01	Primary Tumor	Ovary	-4.181
TCGA-23-1022-01	Primary Tumor	Ovary	-4.211
TCGA-VG-A8LO-01	Primary Tumor	Ovary	-4.221
TCGA-13-0762-01	Primary Tumor	Ovary	-4.229
TCGA-09-1674-01	Primary Tumor	Ovary	-4.592
TCGA-13-0920-01	Primary Tumor	Ovary	-4.927
TCGA-29-1762-01	Primary Tumor	Ovary	-5.211
TCGA-13-1477-01	Primary Tumor	Ovary	-5.44
TCGA-04-1648-01	Primary Tumor	Ovary	-6.4
TCGA-04-1365-01	Primary Tumor	Ovary	-6.54
TCGA-61-2092-01	Primary Tumor	Ovary	-6.721

## Sheet: fig2.a
Sample	Type	Stage	Age	OS	OS.time	NFGS	OS.time two years	OS two years	NFGS group
TCGA-04-1347-01	Primary Tumor	Stage IV	81	0	1919	1.474	730	0	high
TCGA-04-1342-01	Primary Tumor	Stage IV	80	1	563	-0.2995	563	1	low
TCGA-25-1325-01	Primary Tumor	Stage IV	77	1	976	0.9084	730	0	high
TCGA-13-0889-01	Primary Tumor	Stage IV	75	1	2894	0.4739	730	0	low
TCGA-13-0755-01	Primary Tumor	Stage IV	75	1	76	-1.335	76	1	low
TCGA-25-2392-01	Primary Tumor	Stage IV	75	1	31	1.52	31	1	high
TCGA-13-1487-01	Primary Tumor	Stage IV	74	1	681	2.474	681	1	high
TCGA-13-0891-01	Primary Tumor	Stage IV	73	1	3128	2.827	730	0	high
TCGA-23-1032-01	Primary Tumor	Stage IV	73	1	84	1.797	84	1	high
TCGA-04-1343-01	Primary Tumor	Stage IV	72	1	361	4.222	361	1	high
TCGA-13-0724-01	Primary Tumor	Stage IV	72	1	83	2.889	83	1	high
TCGA-25-2409-01	Primary Tumor	Stage IV	71	1	821	2.091	730	0	high
TCGA-25-1623-01	Primary Tumor	Stage IV	71	1	565	4.008	565	1	high
TCGA-04-1349-01	Primary Tumor	Stage IV	69	1	656	0.9832	656	1	high
TCGA-25-1312-01	Primary Tumor	Stage IV	69	1	31	0.681	31	1	high
TCGA-24-2289-01	Primary Tumor	Stage IV	68	1	2049	3.792	730	0	high
TCGA-25-1632-01	Primary Tumor	Stage IV	68	1	1799	-0.9771	730	0	low
TCGA-30-1714-01	Primary Tumor	Stage IV	68	1	1158	0.4261	730	0	low
TCGA-61-1901-01	Primary Tumor	Stage IV	65	1	347	-0.2492	347	1	low
TCGA-30-1862-01	Primary Tumor	Stage IV	65	1	186	3.475	186	1	high
TCGA-30-1857-01	Primary Tumor	Stage IV	64	1	8	2.456	8	1	high
TCGA-13-1509-01	Primary Tumor	Stage IV	64	0	2438	3.043	730	0	high
TCGA-13-2071-01	Primary Tumor	Stage IV	63	1	773	-1.658	730	0	low
TCGA-36-1578-01	Primary Tumor	Stage IV	63	0	847	-0.2795	730	0	low
TCGA-13-0764-01	Primary Tumor	Stage IV	62	1	1881	0.07348	730	0	low
TCGA-25-1313-01	Primary Tumor	Stage IV	62	1	820	1.158	730	0	high
TCGA-25-1322-01	Primary Tumor	Stage IV	62	1	91	0.8925	91	1	high
TCGA-30-1866-01	Primary Tumor	Stage IV	61	1	1114	0.05241	730	0	low
TCGA-42-2588-01	Primary Tumor	Stage IV	61	1	880	2.221	730	0	high
TCGA-61-2111-01	Primary Tumor	Stage IV	61	0	3825	0.1803	730	0	low
TCGA-04-1536-01	Primary Tumor	Stage IV	60	1	885	-0.9169	730	0	low
TCGA-23-1031-01	Primary Tumor	Stage IV	60	1	575	-1.581	575	1	low
TCGA-13-0758-01	Primary Tumor	Stage IV	60	1	346	1.508	346	1	high
TCGA-29-1762-01	Primary Tumor	Stage IV	59	1	2634	-4.326	730	0	low
TCGA-13-1488-01	Primary Tumor	Stage IV	59	1	2154	0.1335	730	0	low
TCGA-25-2397-01	Primary Tumor	Stage IV	59	1	365	0.09349	365	1	low
TCGA-23-1107-01	Primary Tumor	Stage IV	59	1	9	2.085	9	1	high
TCGA-61-1728-01	Primary Tumor	Stage IV	59	0	848	-0.5823	730	0	low
TCGA-09-1662-01	Primary Tumor	Stage IV	58	1	2717	0.6215	730	0	low
TCGA-13-0908-01	Primary Tumor	Stage IV	58	1	1843	1.027	730	0	high
TCGA-23-2072-01	Primary Tumor	Stage IV	58	1	759	0.9405	730	0	high
TCGA-59-2355-01	Primary Tumor	Stage IV	58	1	65	1.714	65	1	high
TCGA-04-1638-01	Primary Tumor	Stage IV	57	1	1686	-3.218	730	0	low
TCGA-42-2590-01	Primary Tumor	Stage IV	57	1	317	0.11	317	1	low
TCGA-13-1410-01	Primary Tumor	Stage IV	57	0	2464	1.437	730	0	high
TCGA-24-1104-01	Primary Tumor	Stage IV	56	1	1933	0.5796	730	0	low
TCGA-13-0911-01	Primary Tumor	Stage IV	55	1	1355	3.279	730	0	high
TCGA-13-0714-01	Primary Tumor	Stage IV	55	1	189	1.194	189	1	high
TCGA-24-1417-01	Primary Tumor	Stage IV	54	0	238	3.205	238	0	high
TCGA-24-0979-01	Primary Tumor	Stage IV	53	1	1264	0.01782	730	0	low
TCGA-13-1482-01	Primary Tumor	Stage IV	52	1	1877	1.561	730	0	high
TCGA-13-1511-01	Primary Tumor	Stage IV	52	1	1650	-0.5005	730	0	low
TCGA-23-1024-01	Primary Tumor	Stage IV	52	0	468	-1.991	468	0	low
TCGA-24-2027-01	Primary Tumor	Stage IV	51	1	3337	-1.091	730	0	low
TCGA-13-0761-01	Primary Tumor	Stage IV	51	1	1156	-1.35	730	0	low
TCGA-13-2060-01	Primary Tumor	Stage IV	51	0	2369	0.2407	730	0	low
TCGA-13-1501-01	Primary Tumor	Stage IV	50	1	1314	2.067	730	0	high
TCGA-09-2045-01	Primary Tumor	Stage IV	50	1	1069	1.204	730	0	high
TCGA-29-1768-01	Primary Tumor	Stage IV	50	1	952	2.523	730	0	high
TCGA-09-1673-01	Primary Tumor	Stage IV	50	0	92	2.955	92	0	high
TCGA-23-2081-01	Primary Tumor	Stage IV	49	1	2342	0.2872	730	0	low
TCGA-13-2066-01	Primary Tumor	Stage IV	49	1	2133	3.918	730	0	high
TCGA-13-1477-01	Primary Tumor	Stage IV	49	1	1662	-3.4	730	0	low
TCGA-13-1405-01	Primary Tumor	Stage IV	49	1	868	3.998	730	0	high
TCGA-31-1959-01	Primary Tumor	Stage IV	49	0	67	2.834	67	0	high
TCGA-23-1113-01	Primary Tumor	Stage IV	48	1	949	0.3451	730	0	low
TCGA-13-1485-01	Primary Tumor	Stage IV	48	1	629	3.569	629	1	high
TCGA-30-1867-01	Primary Tumor	Stage IV	46	1	37	0.9733	37	1	high
TCGA-20-1687-01	Primary Tumor	Stage IV	46	0	81	-1.651	81	0	low
TCGA-23-2084-01	Primary Tumor	Stage IV	45	1	1516	1.859	730	0	high
TCGA-23-1021-01	Primary Tumor	Stage IV	45	1	1446	-1.881	730	0	low
TCGA-61-1918-01	Primary Tumor	Stage IV	45	1	479	2.5	479	1	high
TCGA-13-0924-01	Primary Tumor	Stage IV	45	0	2614	1.401	730	0	high
TCGA-24-1847-01	Primary Tumor	Stage IV	45	0	343	0.9949	343	0	high
TCGA-59-2350-01	Primary Tumor	Stage IV	44	1	679	0.3558	679	1	low
TCGA-13-1494-01	Primary Tumor	Stage IV	43	1	2856	3.213	730	0	high
TCGA-25-1314-01	Primary Tumor	Stage IV	42	1	1004	-0.1082	730	0	low
TCGA-13-0903-01	Primary Tumor	Stage IV	42	0	3887	-2.356	730	0	low
TCGA-61-1737-01	Primary Tumor	Stage IV	42	0	1364	3.265	730	0	high
TCGA-13-1412-01	Primary Tumor	Stage IV	41	1	984	-0.538	730	0	low
TCGA-13-0793-01	Primary Tumor	Stage IV	40	0	3263	0.4622	730	0	low
TCGA-61-1721-01	Primary Tumor	Stage IV	38	0	338	3.803	338	0	high
TCGA-25-2408-01	Primary Tumor	Stage IV	37	1	943	0.3386	730	0	low
TCGA-24-1416-01	Primary Tumor	Stage IV	34	0	194	-0.01421	194	0	low
TCGA-24-2030-01	Primary Tumor	Stage IIIC	87	1	1701	-2.161	730	0	low
TCGA-24-2033-01	Primary Tumor	Stage IIIC	87	1	562	1.252	562	1	high
TCGA-36-2543-01	Primary Tumor	Stage IIIC	85	1	68	0.3243	68	1	low
TCGA-23-2641-01	Primary Tumor	Stage IIIC	85	0	84	5.926	84	0	high
TCGA-29-1702-01	Primary Tumor	Stage IIIC	84	1	728	-0.7454	728	1	low
TCGA-23-1116-01	Primary Tumor	Stage IIIC	83	1	592	1.493	592	1	high
TCGA-36-1580-01	Primary Tumor	Stage IIIC	82	1	737	2.672	730	0	high
TCGA-24-1422-01	Primary Tumor	Stage IIIC	82	1	23	1.589	23	1	high
TCGA-29-1774-01	Primary Tumor	Stage IIIC	82	0	527	0.3175	527	0	low
TCGA-13-0803-01	Primary Tumor	Stage IIIC	81	1	1334	0.08527	730	0	low
TCGA-25-2393-01	Primary Tumor	Stage IIIC	81	1	1157	-3.11	730	0	low
TCGA-25-1877-01	Primary Tumor	Stage IIIC	81	1	730	-0.1727	730	0	low
TCGA-13-1411-01	Primary Tumor	Stage IIIC	81	1	531	3.498	531	1	high
TCGA-61-1899-01	Primary Tumor	Stage IIIC	81	0	256	-1.025	256	0	low
TCGA-10-0938-01	Primary Tumor	Stage IIIC	80	1	636	1.416	636	1	high
TCGA-25-2399-01	Primary Tumor	Stage IIIC	80	1	608	3.31	608	1	high
TCGA-29-1761-01	Primary Tumor	Stage IIIC	80	1	528	-1.063	528	1	low
TCGA-24-1849-01	Primary Tumor	Stage IIIC	80	0	176	4.942	176	0	high
TCGA-13-0802-01	Primary Tumor	Stage IIIC	79	1	1552	-2.153	730	0	low
TCGA-24-2026-01	Primary Tumor	Stage IIIC	79	1	1059	1.009	730	0	high
TCGA-04-1517-01	Primary Tumor	Stage IIIC	79	1	608	1.092	608	1	high
TCGA-29-2429-01	Primary Tumor	Stage IIIC	79	1	421	-1.893	421	1	low
TCGA-09-1674-01	Primary Tumor	Stage IIIC	79	0	260	-3.362	260	0	low
TCGA-13-0888-01	Primary Tumor	Stage IIIC	78	1	2811	-0.6358	730	0	low
TCGA-04-1331-01	Primary Tumor	Stage IIIC	78	1	1336	-0.4095	730	0	low
TCGA-59-2352-01	Primary Tumor	Stage IIIC	78	1	286	0.1159	286	1	low
TCGA-04-1337-01	Primary Tumor	Stage IIIC	78	1	61	3.062	61	1	high
TCGA-04-1338-01	Primary Tumor	Stage IIIC	78	0	1418	0.5837	730	0	low
TCGA-24-0966-01	Primary Tumor	Stage IIIC	78	0	232	-2.183	232	0	low
TCGA-09-1672-01	Primary Tumor	Stage IIIC	78	0	178	-0.7999	178	0	low
TCGA-13-1507-01	Primary Tumor	Stage IIIC	77	1	1993	2.153	730	0	high
TCGA-24-1552-01	Primary Tumor	Stage IIIC	77	1	1259	0.476	730	0	low
TCGA-24-0982-01	Primary Tumor	Stage IIIC	77	1	679	1.644	679	1	high
TCGA-10-0933-01	Primary Tumor	Stage IIIC	77	1	446	3.917	446	1	high
TCGA-24-1928-01	Primary Tumor	Stage IIIC	77	1	336	0.6804	336	1	high
TCGA-29-1778-01	Primary Tumor	Stage IIIC	77	0	454	0.7089	454	0	high
TCGA-13-1481-01	Primary Tumor	Stage IIIC	76	1	2648	1.872	730	0	high
TCGA-25-2400-01	Primary Tumor	Stage IIIC	76	1	1278	0.227	730	0	low
TCGA-04-1652-01	Primary Tumor	Stage IIIC	76	1	969	-0.6971	730	0	low
TCGA-25-1329-01	Primary Tumor	Stage IIIC	76	1	457	-0.2659	457	1	low
TCGA-24-2261-01	Primary Tumor	Stage IIIC	76	1	24	1.625	24	1	high
TCGA-04-1351-01	Primary Tumor	Stage IIIC	76	0	1991	-5.062	730	0	low
TCGA-36-1576-01	Primary Tumor	Stage IIIC	76	0	915	0.7066	730	0	high
TCGA-29-1771-01	Primary Tumor	Stage IIIC	76	0	686	-2.854	686	0	low
TCGA-31-1950-01	Primary Tumor	Stage IIIC	76	0	571	-0.5998	571	0	low
TCGA-29-2414-01	Primary Tumor	Stage IIIC	75	1	2621	-0.03709	730	0	low
TCGA-09-1661-01	Primary Tumor	Stage IIIC	75	1	1169	0.8997	730	0	high
TCGA-25-1634-01	Primary Tumor	Stage IIIC	75	1	1091	-0.2794	730	0	low
TCGA-24-2029-01	Primary Tumor	Stage IIIC	75	1	439	-0.1154	439	1	low
TCGA-42-2587-01	Primary Tumor	Stage IIIC	75	0	722	0.1782	722	0	low
TCGA-20-1686-01	Primary Tumor	Stage IIIC	75	0	89	0.2075	89	0	low
TCGA-24-1466-01	Primary Tumor	Stage IIIC	74	1	1373	-0.7022	730	0	low
TCGA-29-1766-01	Primary Tumor	Stage IIIC	74	1	1199	5.764	730	0	high
TCGA-30-1861-01	Primary Tumor	Stage IIIC	74	1	1058	0.0748	730	0	low
TCGA-25-1324-01	Primary Tumor	Stage IIIC	74	1	1035	-3.118	730	0	low
TCGA-24-1565-01	Primary Tumor	Stage IIIC	74	1	312	-3.233	312	1	low
TCGA-61-2102-01	Primary Tumor	Stage IIIC	74	1	197	-1.446	197	1	low
TCGA-13-0923-01	Primary Tumor	Stage IIIC	74	0	2547	0.3172	730	0	low
TCGA-24-2280-01	Primary Tumor	Stage IIIC	74	0	2143	2.775	730	0	high
TCGA-04-1649-01	Primary Tumor	Stage IIIC	74	0	1966	-1.313	730	0	low
TCGA-20-0990-01	Primary Tumor	Stage IIIC	74	0	789	4.104	730	0	high
TCGA-24-1920-01	Primary Tumor	Stage IIIC	74	0	298	1.762	298	0	high
TCGA-23-2643-01	Primary Tumor	Stage IIIC	74	0	143	1.032	143	0	high
TCGA-13-1498-01	Primary Tumor	Stage IIIC	73	1	2012	4.562	730	0	high
TCGA-25-1319-01	Primary Tumor	Stage IIIC	73	1	1977	0.1774	730	0	low
TCGA-13-0768-01	Primary Tumor	Stage IIIC	73	1	1784	3.875	730	0	high
TCGA-13-1409-01	Primary Tumor	Stage IIIC	73	1	1742	-0.7435	730	0	low
TCGA-59-2372-01	Primary Tumor	Stage IIIC	73	1	1363	-1.649	730	0	low
TCGA-09-1665-01	Primary Tumor	Stage IIIC	73	1	1266	-0.663	730	0	low
TCGA-25-1630-01	Primary Tumor	Stage IIIC	73	1	1162	-1.246	730	0	low
TCGA-13-0804-01	Primary Tumor	Stage IIIC	73	1	1073	2.633	730	0	high
TCGA-61-2613-01	Primary Tumor	Stage IIIC	73	1	945	-0.04462	730	0	low
TCGA-24-1558-01	Primary Tumor	Stage IIIC	73	1	594	0.6936	594	1	high
TCGA-25-1627-01	Primary Tumor	Stage IIIC	73	1	394	0.7343	394	1	high
TCGA-25-1631-01	Primary Tumor	Stage IIIC	73	1	9	-0.9353	9	1	low
TCGA-04-1346-01	Primary Tumor	Stage IIIC	73	0	1993	1.965	730	0	high
TCGA-24-2024-01	Primary Tumor	Stage IIIC	72	1	1769	-0.1346	730	0	low
TCGA-13-0921-01	Primary Tumor	Stage IIIC	72	1	1483	0.1419	730	0	low
TCGA-25-1323-01	Primary Tumor	Stage IIIC	72	1	395	4.256	395	1	high
TCGA-29-1693-01	Primary Tumor	Stage IIIC	72	0	3096	3.896	730	0	high
TCGA-09-2053-01	Primary Tumor	Stage IIIC	72	0	1209	3.589	730	0	high
TCGA-36-2534-01	Primary Tumor	Stage IIIC	72	0	907	2.354	730	0	high
TCGA-24-1850-01	Primary Tumor	Stage IIIC	72	0	168	-0.09112	168	0	low
TCGA-25-1635-01	Primary Tumor	Stage IIIC	71	1	1583	2.986	730	0	high
TCGA-25-2398-01	Primary Tumor	Stage IIIC	71	1	1369	2.761	730	0	high
TCGA-24-1544-01	Primary Tumor	Stage IIIC	71	1	820	-0.3316	730	0	low
TCGA-10-0928-01	Primary Tumor	Stage IIIC	71	1	563	-1.043	563	1	low
TCGA-13-0730-01	Primary Tumor	Stage IIIC	71	1	542	-1.818	542	1	low
TCGA-13-0727-01	Primary Tumor	Stage IIIC	71	1	462	0.9912	462	1	high
TCGA-13-1500-01	Primary Tumor	Stage IIIC	71	1	425	1.893	425	1	high
TCGA-13-0757-01	Primary Tumor	Stage IIIC	71	1	340	-0.1716	340	1	low
TCGA-61-2614-01	Primary Tumor	Stage IIIC	71	1	262	0.148	262	1	low
TCGA-25-2396-01	Primary Tumor	Stage IIIC	71	1	92	3.127	92	1	high
TCGA-61-1740-01	Primary Tumor	Stage IIIC	71	1	74	-1.787	74	1	low
TCGA-13-2065-01	Primary Tumor	Stage IIIC	71	0	1993	2.375	730	0	high
TCGA-36-2529-01	Primary Tumor	Stage IIIC	71	0	1066	1.389	730	0	high
TCGA-61-1733-01	Primary Tumor	Stage IIIC	71	0	967	5.987	730	0	high
TCGA-24-1469-01	Primary Tumor	Stage IIIC	71	0	277	2.187	277	0	high
TCGA-13-1489-01	Primary Tumor	Stage IIIC	70	1	2553	2.833	730	0	high
TCGA-24-1463-01	Primary Tumor	Stage IIIC	70	1	2218	1.543	730	0	high
TCGA-04-1332-01	Primary Tumor	Stage IIIC	70	1	1247	1.388	730	0	high
TCGA-10-0930-01	Primary Tumor	Stage IIIC	70	1	1040	-0.682	730	0	low
TCGA-25-1871-01	Primary Tumor	Stage IIIC	70	1	760	-2.247	730	0	low
TCGA-24-1464-01	Primary Tumor	Stage IIIC	70	1	379	-1.936	379	1	low
TCGA-09-0365-01	Primary Tumor	Stage IIIC	70	1	288	3.102	288	1	high
TCGA-24-2288-01	Primary Tumor	Stage IIIC	70	1	25	1.807	25	1	high
TCGA-13-0885-01	Primary Tumor	Stage IIIC	70	0	3388	2.271	730	0	high
TCGA-24-1545-01	Primary Tumor	Stage IIIC	69	1	1746	2.407	730	0	high
TCGA-04-1654-01	Primary Tumor	Stage IIIC	69	1	1451	-2.036	730	0	low
TCGA-10-0936-01	Primary Tumor	Stage IIIC	69	1	1123	-1.001	730	0	low
TCGA-24-2295-01	Primary Tumor	Stage IIIC	69	1	1007	1.209	730	0	high
TCGA-29-1781-01	Primary Tumor	Stage IIIC	69	0	255	0.5687	255	0	low
TCGA-04-1530-01	Primary Tumor	Stage IIIC	68	1	3622	3.137	730	0	high
TCGA-10-0935-01	Primary Tumor	Stage IIIC	68	1	1078	-2.336	730	0	low
TCGA-13-1504-01	Primary Tumor	Stage IIIC	68	1	1059	2.533	730	0	high
TCGA-24-1430-01	Primary Tumor	Stage IIIC	68	1	863	2.884	730	0	high
TCGA-24-1418-01	Primary Tumor	Stage IIIC	68	0	243	2.821	243	0	high
TCGA-24-2020-01	Primary Tumor	Stage IIIC	67	1	4624	-0.3627	730	0	low
TCGA-23-1022-01	Primary Tumor	Stage IIIC	67	1	1511	-1.094	730	0	low
TCGA-24-1562-01	Primary Tumor	Stage IIIC	67	1	1384	3.029	730	0	high
TCGA-24-1564-01	Primary Tumor	Stage IIIC	67	1	787	1.54	730	0	high
TCGA-30-1887-01	Primary Tumor	Stage IIIC	67	1	738	3.839	730	0	high
TCGA-25-1628-01	Primary Tumor	Stage IIIC	67	1	627	4.363	627	1	high
TCGA-24-1431-01	Primary Tumor	Stage IIIC	67	1	567	-0.5362	567	1	low
TCGA-09-0367-01	Primary Tumor	Stage IIIC	67	1	547	0.09254	547	1	low
TCGA-42-2593-01	Primary Tumor	Stage IIIC	67	1	45	2.531	45	1	high
TCGA-13-0886-01	Primary Tumor	Stage IIIC	67	0	4665	4.695	730	0	high
TCGA-61-2000-01	Primary Tumor	Stage IIIC	67	0	441	-1.647	441	0	low
TCGA-24-1424-01	Primary Tumor	Stage IIIC	67	0	183	0.5475	183	0	low
TCGA-13-1492-01	Primary Tumor	Stage IIIC	66	1	3819	3.408	730	0	high
TCGA-24-1604-01	Primary Tumor	Stage IIIC	66	1	2688	1.326	730	0	high
TCGA-24-2254-01	Primary Tumor	Stage IIIC	66	1	1736	1.962	730	0	high
TCGA-24-1563-01	Primary Tumor	Stage IIIC	66	1	1451	1.052	730	0	high
TCGA-29-1690-01	Primary Tumor	Stage IIIC	66	1	1448	-1.103	730	0	low
TCGA-25-1625-01	Primary Tumor	Stage IIIC	66	1	840	1.02	730	0	high
TCGA-13-0795-01	Primary Tumor	Stage IIIC	66	1	619	-1.555	619	1	low
TCGA-25-1317-01	Primary Tumor	Stage IIIC	66	1	61	-0.08113	61	1	low
TCGA-23-2078-01	Primary Tumor	Stage IIIC	66	0	2661	3.147	730	0	high
TCGA-57-1586-01	Primary Tumor	Stage IIIC	66	0	679	2.537	679	0	high
TCGA-24-1843-01	Primary Tumor	Stage IIIC	66	0	106	2.967	106	0	high
TCGA-10-0927-01	Primary Tumor	Stage IIIC	65	1	2490	1.09	730	0	high
TCGA-13-0920-01	Primary Tumor	Stage IIIC	65	1	1484	-3.101	730	0	low
TCGA-25-1320-01	Primary Tumor	Stage IIIC	65	1	1155	1.147	730	0	high
TCGA-25-1321-01	Primary Tumor	Stage IIIC	65	1	1033	4.338	730	0	high
TCGA-24-1924-01	Primary Tumor	Stage IIIC	65	1	919	1.443	730	0	high
TCGA-24-2035-01	Primary Tumor	Stage IIIC	65	1	857	3.384	730	0	high
TCGA-25-1626-01	Primary Tumor	Stage IIIC	65	1	518	6.626	518	1	high
TCGA-13-1496-01	Primary Tumor	Stage IIIC	65	1	129	1.735	129	1	high
TCGA-13-0762-01	Primary Tumor	Stage IIIC	65	0	3400	-0.9788	730	0	low
TCGA-61-1914-01	Primary Tumor	Stage IIIC	65	0	1722	2.066	730	0	high
TCGA-61-2009-01	Primary Tumor	Stage IIIC	65	0	1212	1.879	730	0	high
TCGA-20-1683-01	Primary Tumor	Stage IIIC	65	0	772	2.245	730	0	high
TCGA-25-1633-01	Primary Tumor	Stage IIIC	64	1	1891	1.479	730	0	high
TCGA-25-2401-01	Primary Tumor	Stage IIIC	64	1	90	1.79	90	1	high
TCGA-23-1119-01	Primary Tumor	Stage IIIC	64	0	3953	-0.2871	730	0	low
TCGA-09-2049-01	Primary Tumor	Stage IIIC	64	0	3419	0.3199	730	0	low
TCGA-61-2017-01	Primary Tumor	Stage IIIC	64	0	1398	-1.818	730	0	low
TCGA-23-1030-01	Primary Tumor	Stage IIIC	64	0	886	0.01492	730	0	low
TCGA-36-2547-01	Primary Tumor	Stage IIIC	64	0	624	-0.5426	624	0	low
TCGA-24-1844-01	Primary Tumor	Stage IIIC	64	0	113	-0.4419	113	0	low
TCGA-04-1353-01	Primary Tumor	Stage IIIC	64	0	16	0.1627	16	0	low
TCGA-13-0904-01	Primary Tumor	Stage IIIC	63	1	1532	1.976	730	0	high
TCGA-13-0723-01	Primary Tumor	Stage IIIC	63	1	1204	-0.684	730	0	low
TCGA-59-2354-01	Primary Tumor	Stage IIIC	63	1	1046	3.805	730	0	high
TCGA-10-0926-01	Primary Tumor	Stage IIIC	63	1	788	0.01239	730	0	low
TCGA-24-0970-01	Primary Tumor	Stage IIIC	63	1	354	-0.03332	354	1	low
TCGA-61-2612-01	Primary Tumor	Stage IIIC	63	1	193	0.9817	193	1	high
TCGA-09-2048-01	Primary Tumor	Stage IIIC	63	1	138	-0.3212	138	1	low
TCGA-61-2094-01	Primary Tumor	Stage IIIC	63	0	2182	1.233	730	0	high
TCGA-13-1505-01	Primary Tumor	Stage IIIC	63	0	1998	4.339	730	0	high
TCGA-61-1907-01	Primary Tumor	Stage IIIC	63	0	952	-2.09	730	0	low
TCGA-29-1776-01	Primary Tumor	Stage IIIC	63	0	360	0.6209	360	0	low
TCGA-23-1111-01	Primary Tumor	Stage IIIC	63	0	98	-2.743	98	0	low
TCGA-13-1484-01	Primary Tumor	Stage IIIC	62	1	3785	-1.175	730	0	low
TCGA-23-1124-01	Primary Tumor	Stage IIIC	62	1	1768	-0.2102	730	0	low
TCGA-23-1109-01	Primary Tumor	Stage IIIC	62	1	1562	1.994	730	0	high
TCGA-13-1510-01	Primary Tumor	Stage IIIC	62	1	1359	1.284	730	0	high
TCGA-29-1695-01	Primary Tumor	Stage IIIC	62	1	1229	7.538	730	0	high
TCGA-29-1697-01	Primary Tumor	Stage IIIC	62	1	949	-0.6909	730	0	low
TCGA-61-2098-01	Primary Tumor	Stage IIIC	62	0	1993	6.292	730	0	high
TCGA-09-2056-01	Primary Tumor	Stage IIIC	62	0	379	-2.552	379	0	low
TCGA-24-1419-01	Primary Tumor	Stage IIIC	62	0	239	-2.693	239	0	low
TCGA-13-0883-01	Primary Tumor	Stage IIIC	61	1	2097	-1.418	730	0	low
TCGA-25-1326-01	Primary Tumor	Stage IIIC	61	1	1249	0.953	730	0	high
TCGA-04-1364-01	Primary Tumor	Stage IIIC	61	1	1024	-0.7002	730	0	low
TCGA-30-1891-01	Primary Tumor	Stage IIIC	61	1	914	3.285	730	0	high
TCGA-13-1483-01	Primary Tumor	Stage IIIC	61	1	895	0.5673	730	0	low
TCGA-20-0987-01	Primary Tumor	Stage IIIC	61	1	701	-0.4244	701	1	low
TCGA-29-2432-01	Primary Tumor	Stage IIIC	61	1	653	2.279	653	1	high
TCGA-30-1855-01	Primary Tumor	Stage IIIC	61	1	75	2.728	75	1	high
TCGA-29-1704-01	Primary Tumor	Stage IIIC	61	0	1587	1.247	730	0	high
TCGA-36-2532-01	Primary Tumor	Stage IIIC	61	0	897	0.111	730	0	low
TCGA-24-1423-01	Primary Tumor	Stage IIIC	61	0	190	1.9	190	0	high
TCGA-13-1495-01	Primary Tumor	Stage IIIC	60	1	2749	-1.464	730	0	low
TCGA-25-1878-01	Primary Tumor	Stage IIIC	60	1	2587	2.105	730	0	high
TCGA-13-0899-01	Primary Tumor	Stage IIIC	60	1	2012	-0.7508	730	0	low
TCGA-13-0794-01	Primary Tumor	Stage IIIC	60	1	1919	-2	730	0	low
TCGA-61-1738-01	Primary Tumor	Stage IIIC	60	1	1089	2.099	730	0	high
TCGA-04-1646-01	Primary Tumor	Stage IIIC	60	1	848	-3.552	730	0	low
TCGA-25-2042-01	Primary Tumor	Stage IIIC	60	1	396	5.846	396	1	high
TCGA-29-2425-01	Primary Tumor	Stage IIIC	60	0	1977	-1.675	730	0	low
TCGA-29-2427-01	Primary Tumor	Stage IIIC	60	0	1900	-0.1712	730	0	low
TCGA-61-1904-01	Primary Tumor	Stage IIIC	60	0	276	0.7341	276	0	high
TCGA-23-1120-01	Primary Tumor	Stage IIIC	60	0	130	1.314	130	0	high
TCGA-23-2649-01	Primary Tumor	Stage IIIC	60	0	116	-1.1	116	0	low
TCGA-24-1471-01	Primary Tumor	Stage IIIC	60	0	36	0.985	36	0	high
TCGA-13-1408-01	Primary Tumor	Stage IIIC	59	1	1680	2.035	730	0	high
TCGA-23-1123-01	Primary Tumor	Stage IIIC	59	1	1018	-1.177	730	0	low
TCGA-24-1434-01	Primary Tumor	Stage IIIC	59	1	568	5.462	568	1	high
TCGA-25-1870-01	Primary Tumor	Stage IIIC	59	1	455	-2.791	455	1	low
TCGA-59-2348-01	Primary Tumor	Stage IIIC	59	0	5481	0.7299	730	0	high
TCGA-13-0900-01	Primary Tumor	Stage IIIC	59	0	4077	0.1188	730	0	low
TCGA-13-2057-01	Primary Tumor	Stage IIIC	59	0	2434	3.285	730	0	high
TCGA-20-0996-01	Primary Tumor	Stage IIIC	59	0	2196	-0.2563	730	0	low
TCGA-29-2431-01	Primary Tumor	Stage IIIC	59	0	1285	0.5574	730	0	low
TCGA-29-1692-01	Primary Tumor	Stage IIIC	58	1	2872	4.005	730	0	high
TCGA-30-1860-01	Primary Tumor	Stage IIIC	58	1	1366	0.1534	730	0	low
TCGA-13-0791-01	Primary Tumor	Stage IIIC	58	1	1224	-1.284	730	0	low
TCGA-61-1919-01	Primary Tumor	Stage IIIC	58	1	1161	2.782	730	0	high
TCGA-13-0912-01	Primary Tumor	Stage IIIC	58	1	1145	-1.683	730	0	low
TCGA-30-1853-01	Primary Tumor	Stage IIIC	58	1	1103	1.831	730	0	high
TCGA-24-0975-01	Primary Tumor	Stage IIIC	58	1	663	2.235	663	1	high
TCGA-09-2054-01	Primary Tumor	Stage IIIC	58	1	637	-0.1989	637	1	low
TCGA-13-0910-01	Primary Tumor	Stage IIIC	58	0	3548	5.626	730	0	high
TCGA-04-1371-01	Primary Tumor	Stage IIIC	58	0	2506	-0.7371	730	0	low
TCGA-13-2061-01	Primary Tumor	Stage IIIC	58	0	2339	1.928	730	0	high
TCGA-29-2428-01	Primary Tumor	Stage IIIC	58	0	1372	-1.819	730	0	low
TCGA-31-1951-01	Primary Tumor	Stage IIIC	58	0	684	4.876	684	0	high
TCGA-36-2544-01	Primary Tumor	Stage IIIC	58	0	638	-1.7	638	0	low
TCGA-29-1783-01	Primary Tumor	Stage IIIC	58	0	220	1.179	220	0	high
TCGA-24-1427-01	Primary Tumor	Stage IIIC	58	0	147	4.572	147	0	high
TCGA-25-2391-01	Primary Tumor	Stage IIIC	57	1	1492	1.91	730	0	high
TCGA-24-1614-01	Primary Tumor	Stage IIIC	57	1	1470	2.871	730	0	high
TCGA-24-1435-01	Primary Tumor	Stage IIIC	57	1	1324	1.846	730	0	high
TCGA-29-1699-01	Primary Tumor	Stage IIIC	57	1	1106	1.069	730	0	high
TCGA-13-0805-01	Primary Tumor	Stage IIIC	57	1	1074	-1.095	730	0	low
TCGA-04-1648-01	Primary Tumor	Stage IIIC	57	1	871	-3.733	730	0	low
TCGA-24-1474-01	Primary Tumor	Stage IIIC	57	1	676	-0.3271	676	1	low
TCGA-24-1548-01	Primary Tumor	Stage IIIC	57	1	493	2.625	493	1	high
TCGA-57-1583-01	Primary Tumor	Stage IIIC	57	1	346	-0.424	346	1	low
TCGA-24-1436-01	Primary Tumor	Stage IIIC	57	1	260	2.175	260	1	high
TCGA-57-1585-01	Primary Tumor	Stage IIIC	57	1	53	3.043	53	1	high
TCGA-24-2262-01	Primary Tumor	Stage IIIC	57	1	11	4.949	11	1	high
TCGA-09-1666-01	Primary Tumor	Stage IIIC	57	0	1752	0.1872	730	0	low
TCGA-09-1668-01	Primary Tumor	Stage IIIC	57	0	1684	2.794	730	0	high
TCGA-61-2092-01	Primary Tumor	Stage IIIC	57	0	1573	-2.562	730	0	low
TCGA-36-2551-01	Primary Tumor	Stage IIIC	57	0	492	2.904	492	0	high
TCGA-36-2548-01	Primary Tumor	Stage IIIC	57	0	431	0.637	431	0	high
TCGA-29-1703-01	Primary Tumor	Stage IIIC	56	1	1815	3.884	730	0	high
TCGA-30-1880-01	Primary Tumor	Stage IIIC	56	1	1751	1.407	730	0	high
TCGA-24-2297-01	Primary Tumor	Stage IIIC	56	1	1699	-2.42	730	0	low
TCGA-61-2110-01	Primary Tumor	Stage IIIC	56	1	1354	1.757	730	0	high
TCGA-24-1616-01	Primary Tumor	Stage IIIC	56	1	1163	2.476	730	0	high
TCGA-24-2290-01	Primary Tumor	Stage IIIC	56	1	1102	-1.399	730	0	low
TCGA-09-0369-01	Primary Tumor	Stage IIIC	56	1	1082	-0.5618	730	0	low
TCGA-13-1817-01	Primary Tumor	Stage IIIC	56	1	1024	-2.412	730	0	low
TCGA-29-1701-01	Primary Tumor	Stage IIIC	56	1	515	3.335	515	1	high
TCGA-30-1856-01	Primary Tumor	Stage IIIC	56	1	477	1.63	477	1	high
TCGA-13-0890-01	Primary Tumor	Stage IIIC	56	0	4424	3.167	730	0	high
TCGA-13-1499-01	Primary Tumor	Stage IIIC	56	0	3500	2.925	730	0	high
TCGA-20-1682-01	Primary Tumor	Stage IIIC	56	0	837	1.396	730	0	high
TCGA-57-1993-01	Primary Tumor	Stage IIIC	56	0	763	-0.1354	730	0	low
TCGA-24-1852-01	Primary Tumor	Stage IIIC	55	1	2201	0.5642	730	0	low
TCGA-23-1114-01	Primary Tumor	Stage IIIC	55	1	2089	-0.8219	730	0	low
TCGA-09-0366-01	Primary Tumor	Stage IIIC	55	1	1757	-1.492	730	0	low
TCGA-61-2101-01	Primary Tumor	Stage IIIC	55	1	1688	-0.09531	730	0	low
TCGA-24-2298-01	Primary Tumor	Stage IIIC	55	1	1620	3.118	730	0	high
TCGA-13-1491-01	Primary Tumor	Stage IIIC	55	1	1595	0.6237	730	0	high
TCGA-25-1316-01	Primary Tumor	Stage IIIC	55	1	1279	-3.12	730	0	low
TCGA-29-1785-01	Primary Tumor	Stage IIIC	55	1	1104	-0.08137	730	0	low
TCGA-61-1906-01	Primary Tumor	Stage IIIC	55	1	1038	-0.2167	730	0	low
TCGA-24-2271-01	Primary Tumor	Stage IIIC	55	1	962	3.407	730	0	high
TCGA-13-0726-01	Primary Tumor	Stage IIIC	55	1	949	0.3142	730	0	low
TCGA-29-1784-01	Primary Tumor	Stage IIIC	55	0	163	0.6889	163	0	high
TCGA-13-0897-01	Primary Tumor	Stage IIIC	54	1	2182	3.942	730	0	high
TCGA-61-2095-01	Primary Tumor	Stage IIIC	54	1	1875	-0.07018	730	0	low
TCGA-25-1318-01	Primary Tumor	Stage IIIC	54	1	1064	1.014	730	0	high
TCGA-29-1710-01	Primary Tumor	Stage IIIC	54	1	951	3.613	730	0	high
TCGA-13-0717-01	Primary Tumor	Stage IIIC	54	1	748	4.026	730	0	high
TCGA-13-0807-01	Primary Tumor	Stage IIIC	54	1	414	3.004	414	1	high
TCGA-42-2589-01	Primary Tumor	Stage IIIC	54	0	1278	-2.007	730	0	low
TCGA-29-1770-01	Primary Tumor	Stage IIIC	54	0	741	2.204	730	0	high
TCGA-23-2645-01	Primary Tumor	Stage IIIC	54	0	137	0.1492	137	0	low
TCGA-24-1930-01	Primary Tumor	Stage IIIC	53	1	2467	0.3557	730	0	low
TCGA-24-1551-01	Primary Tumor	Stage IIIC	53	1	1579	2.247	730	0	high
TCGA-13-0894-01	Primary Tumor	Stage IIIC	53	1	1509	0.2582	730	0	low
TCGA-23-1122-01	Primary Tumor	Stage IIIC	53	1	1189	2.437	730	0	high
TCGA-04-1651-01	Primary Tumor	Stage IIIC	53	1	1102	-2.878	730	0	low
TCGA-04-1369-01	Primary Tumor	Stage IIIC	53	1	642	3.578	642	1	high
TCGA-61-1916-01	Primary Tumor	Stage IIIC	53	1	475	1.49	475	1	high
TCGA-24-0980-01	Primary Tumor	Stage IIIC	53	1	233	-0.2853	233	1	low
TCGA-13-0913-01	Primary Tumor	Stage IIIC	53	0	3325	-2.384	730	0	low
TCGA-29-1698-01	Primary Tumor	Stage IIIC	53	0	2078	3.466	730	0	high
TCGA-61-2003-01	Primary Tumor	Stage IIIC	53	0	122	2.457	122	0	high
TCGA-30-1892-01	Primary Tumor	Stage IIIC	52	1	1484	3.711	730	0	high
TCGA-13-0800-01	Primary Tumor	Stage IIIC	52	0	2661	-0.4104	730	0	low
TCGA-13-0919-01	Primary Tumor	Stage IIIC	52	0	2571	-0.5091	730	0	low
TCGA-36-1569-01	Primary Tumor	Stage IIIC	52	0	885	2.526	730	0	high
TCGA-36-1568-01	Primary Tumor	Stage IIIC	52	0	875	-0.1702	730	0	low
TCGA-29-2434-01	Primary Tumor	Stage IIIC	52	0	349	-3.376	349	0	low
TCGA-31-1953-01	Primary Tumor	Stage IIIC	52	0	204	-0.02537	204	0	low
TCGA-24-1467-01	Primary Tumor	Stage IIIC	51	1	3224	-0.981	730	0	low
TCGA-29-1691-01	Primary Tumor	Stage IIIC	51	1	1470	3.576	730	0	high
TCGA-24-1560-01	Primary Tumor	Stage IIIC	51	1	1341	0.5023	730	0	low
TCGA-24-1923-01	Primary Tumor	Stage IIIC	51	1	690	0.5684	690	1	low
TCGA-09-1659-01	Primary Tumor	Stage IIIC	51	1	304	-1.364	304	1	low
TCGA-61-2016-01	Primary Tumor	Stage IIIC	51	1	36	-0.3686	36	1	low
TCGA-13-0905-01	Primary Tumor	Stage IIIC	51	0	3746	-0.8112	730	0	low
TCGA-59-2351-01	Primary Tumor	Stage IIIC	51	0	3532	2.52	730	0	high
TCGA-13-1407-01	Primary Tumor	Stage IIIC	51	0	2534	1.742	730	0	high
TCGA-42-2591-01	Primary Tumor	Stage IIIC	51	0	1240	5.331	730	0	high
TCGA-20-1684-01	Primary Tumor	Stage IIIC	51	0	581	1.486	581	0	high
TCGA-29-1775-01	Primary Tumor	Stage IIIC	51	0	376	-0.6298	376	0	low
TCGA-23-1121-01	Primary Tumor	Stage IIIC	51	0	194	0.1045	194	0	low
TCGA-24-1413-01	Primary Tumor	Stage IIIC	51	0	192	-0.5891	192	0	low
TCGA-61-2088-01	Primary Tumor	Stage IIIC	51	0	145	-2.313	145	0	low
TCGA-24-1555-01	Primary Tumor	Stage IIIC	50	1	2692	-1.8	730	0	low
TCGA-24-1103-01	Primary Tumor	Stage IIIC	50	1	1646	-2.86	730	0	low
TCGA-25-1315-01	Primary Tumor	Stage IIIC	50	1	1583	0.3471	730	0	low
TCGA-13-0765-01	Primary Tumor	Stage IIIC	50	1	1389	-0.4439	730	0	low
TCGA-57-1582-01	Primary Tumor	Stage IIIC	50	1	731	1.644	730	0	high
TCGA-10-0934-01	Primary Tumor	Stage IIIC	50	1	204	-1.105	204	1	low
TCGA-13-0906-01	Primary Tumor	Stage IIIC	50	0	3619	-0.4125	730	0	low
TCGA-04-1367-01	Primary Tumor	Stage IIIC	50	0	3145	-1.247	730	0	low
TCGA-13-2059-01	Primary Tumor	Stage IIIC	50	0	2387	1.857	730	0	high
TCGA-24-1428-01	Primary Tumor	Stage IIIC	50	0	529	0.4885	529	0	low
TCGA-42-2582-01	Primary Tumor	Stage IIIC	49	1	1447	-1.164	730	0	low
TCGA-24-1550-01	Primary Tumor	Stage IIIC	49	1	1249	2.134	730	0	high
TCGA-24-1557-01	Primary Tumor	Stage IIIC	49	1	1213	0.118	730	0	low
TCGA-13-0797-01	Primary Tumor	Stage IIIC	49	0	2121	-0.4304	730	0	low
TCGA-29-1764-01	Primary Tumor	Stage IIIC	49	0	1914	-0.9468	730	0	low
TCGA-13-0916-01	Primary Tumor	Stage IIIC	49	0	1785	3.956	730	0	high
TCGA-36-1570-01	Primary Tumor	Stage IIIC	49	0	655	-0.3305	655	0	low
TCGA-13-1512-01	Primary Tumor	Stage IIIC	49	0	442	-1.737	442	0	low
TCGA-24-1842-01	Primary Tumor	Stage IIIC	49	0	253	0.5522	253	0	low
TCGA-23-2647-01	Primary Tumor	Stage IIIC	49	0	135	3.584	135	0	high
TCGA-13-1403-01	Primary Tumor	Stage IIIC	48	1	2345	-1.819	730	0	low
TCGA-04-1644-01	Primary Tumor	Stage IIIC	48	1	1487	-0.2964	730	0	low
TCGA-13-0720-01	Primary Tumor	Stage IIIC	48	1	1355	0.03999	730	0	low
TCGA-13-0893-01	Primary Tumor	Stage IIIC	48	1	1319	2.827	730	0	high
TCGA-23-1027-01	Primary Tumor	Stage IIIC	48	1	976	0.1891	730	0	low
TCGA-13-1404-01	Primary Tumor	Stage IIIC	48	0	2469	0.0991	730	0	low
TCGA-36-1574-01	Primary Tumor	Stage IIIC	48	0	686	1.795	686	0	high
TCGA-61-1998-01	Primary Tumor	Stage IIIC	48	0	168	2.265	168	0	high
TCGA-04-1519-01	Primary Tumor	Stage IIIC	48	0	24	0.7471	24	0	high
TCGA-04-1525-01	Primary Tumor	Stage IIIC	47	1	1167	-0.0005381	730	0	low
TCGA-61-1724-01	Primary Tumor	Stage IIIC	47	1	637	2.949	637	1	high
TCGA-29-1705-01	Primary Tumor	Stage IIIC	47	1	555	0.2372	555	1	low
TCGA-13-1497-01	Primary Tumor	Stage IIIC	47	0	3871	0.9454	730	0	high
TCGA-31-1944-01	Primary Tumor	Stage IIIC	47	0	1386	1.011	730	0	high
TCGA-57-1584-01	Primary Tumor	Stage IIIC	47	0	643	-0.7987	643	0	low
TCGA-29-1777-01	Primary Tumor	Stage IIIC	47	0	374	1.75	374	0	high
TCGA-24-1546-01	Primary Tumor	Stage IIIC	46	1	1955	2.762	730	0	high
TCGA-04-1350-01	Primary Tumor	Stage IIIC	46	1	1946	1.739	730	0	high
TCGA-13-0801-01	Primary Tumor	Stage IIIC	46	1	1399	-0.3782	730	0	low
TCGA-23-2079-01	Primary Tumor	Stage IIIC	46	0	2788	6.263	730	0	high
TCGA-61-2002-01	Primary Tumor	Stage IIIC	46	0	547	3.169	547	0	high
TCGA-23-1029-01	Primary Tumor	Stage IIIC	46	0	268	0.2746	268	0	low
TCGA-24-2019-01	Primary Tumor	Stage IIIC	46	0	148	-0.4395	148	0	low
TCGA-61-1736-01	Primary Tumor	Stage IIIC	45	1	1484	-0.06782	730	0	low
TCGA-29-1694-01	Primary Tumor	Stage IIIC	45	1	1187	0.7254	730	0	high
TCGA-13-1506-01	Primary Tumor	Stage IIIC	45	1	1039	1.459	730	0	high
TCGA-23-2077-01	Primary Tumor	Stage IIIC	45	0	3525	1.903	730	0	high
TCGA-23-1118-01	Primary Tumor	Stage IIIC	45	0	2616	0.6814	730	0	high
TCGA-29-1711-01	Primary Tumor	Stage IIIC	45	0	1053	0.6378	730	0	high
TCGA-23-1026-01	Primary Tumor	Stage IIIC	45	0	816	0.8073	730	0	high
TCGA-20-1685-01	Primary Tumor	Stage IIIC	45	0	508	0.3689	508	0	low
TCGA-24-1425-01	Primary Tumor	Stage IIIC	45	0	181	5.773	181	0	high
TCGA-24-1846-01	Primary Tumor	Stage IIIC	45	0	133	-2.147	133	0	low
TCGA-13-0751-01	Primary Tumor	Stage IIIC	44	1	1678	-0.0194	730	0	low
TCGA-30-1718-01	Primary Tumor	Stage IIIC	44	1	1579	2.09	730	0	high
TCGA-10-0931-01	Primary Tumor	Stage IIIC	44	1	1000	-1.418	730	0	low
TCGA-10-0937-01	Primary Tumor	Stage IIIC	44	1	608	-0.9554	608	1	low
TCGA-13-0725-01	Primary Tumor	Stage IIIC	44	1	377	1.697	377	1	high
TCGA-13-0799-01	Primary Tumor	Stage IIIC	44	0	2535	-2.66	730	0	low
TCGA-29-1696-01	Primary Tumor	Stage IIIC	43	1	1032	-1.895	730	0	low
TCGA-23-1028-01	Primary Tumor	Stage IIIC	43	0	1503	-0.3706	730	0	low
TCGA-24-1426-01	Primary Tumor	Stage IIIC	43	0	163	-0.6247	163	0	low
TCGA-61-1995-01	Primary Tumor	Stage IIIC	43	0	61	1.895	61	0	high
TCGA-13-0887-01	Primary Tumor	Stage IIIC	42	1	2028	1.195	730	0	high
TCGA-13-0766-01	Primary Tumor	Stage IIIC	42	1	1725	1.243	730	0	high
TCGA-23-1117-01	Primary Tumor	Stage IIIC	42	1	1013	0.7106	730	0	high
TCGA-09-2051-01	Primary Tumor	Stage IIIC	42	0	1919	1.753	730	0	high
TCGA-23-1110-01	Primary Tumor	Stage IIIC	42	0	1658	0.1366	730	0	low
TCGA-24-1845-01	Primary Tumor	Stage IIIC	42	0	116	-2.84	116	0	low
TCGA-13-0901-01	Primary Tumor	Stage IIIC	41	0	589	-0.9655	589	0	low
TCGA-61-2109-01	Primary Tumor	Stage IIIC	40	1	629	0.00505	629	1	low
TCGA-13-0792-01	Primary Tumor	Stage IIIC	40	0	3602	-1.51	730	0	low
TCGA-61-1725-01	Primary Tumor	Stage IIIC	40	0	956	-0.6603	730	0	low
TCGA-29-1769-01	Primary Tumor	Stage IIIC	40	0	699	0.1511	699	0	low
TCGA-13-0884-01	Primary Tumor	Stage IIIC	39	1	3260	2.362	730	0	high
TCGA-29-1688-01	Primary Tumor	Stage IIIC	39	1	2400	0.6594	730	0	high
TCGA-36-2537-01	Primary Tumor	Stage IIIC	39	0	788	0.4335	730	0	low
TCGA-25-1328-01	Primary Tumor	Stage IIIC	38	1	2009	0.5443	730	0	low
TCGA-25-2404-01	Primary Tumor	Stage IIIC	38	1	883	0.3938	730	0	low
TCGA-36-2530-01	Primary Tumor	Stage IIIC	38	0	1004	2.502	730	0	high
TCGA-09-1664-01	Primary Tumor	Stage IIIC	37	1	2279	-3.277	730	0	low
TCGA-24-1105-01	Primary Tumor	Stage IIIC	36	1	1442	-0.8647	730	0	low
TCGA-29-2436-01	Primary Tumor	Stage IIIC	36	0	297	3.198	297	0	high
TCGA-31-1946-01	Primary Tumor	Stage IIIC	30	0	918	2.261	730	0	high
TCGA-36-2540-01	Primary Tumor	Stage IIIC	26	0	724	1.732	724	0	high

## Sheet: fig2.b
Sample	NFGS	Lymphatic Invasion
TCGA-23-2079-01	6.263	YES
TCGA-61-1733-01	5.987	YES
TCGA-23-2641-01	5.926	YES
TCGA-24-1434-01	5.462	YES
TCGA-42-2591-01	5.331	YES
TCGA-24-1849-01	4.942	YES
TCGA-31-1951-01	4.876	YES
TCGA-24-1427-01	4.572	YES
TCGA-04-1348-01	4.542	YES
TCGA-61-2008-02	3.991	YES
TCGA-29-1693-01	3.896	YES
TCGA-30-1887-01	3.839	YES
TCGA-59-2354-01	3.805	YES
TCGA-61-1721-01	3.803	YES
TCGA-09-2053-01	3.589	NO
TCGA-23-2647-01	3.584	YES
TCGA-09-2044-01	3.567	NO
TCGA-30-1862-01	3.475	NO
TCGA-24-2271-01	3.407	YES
TCGA-29-1701-01	3.335	YES
TCGA-30-1891-01	3.285	NO
TCGA-61-1737-01	3.265	YES
TCGA-61-2002-01	3.169	YES
TCGA-23-2078-01	3.147	YES
TCGA-04-1530-01	3.137	NO
TCGA-09-0365-01	3.102	NO
TCGA-04-1337-01	3.062	NO
TCGA-57-1585-01	3.043	YES
TCGA-24-1843-01	2.967	YES
TCGA-09-1673-01	2.955	YES
TCGA-61-1724-01	2.949	YES
TCGA-36-2551-01	2.904	NO
TCGA-57-1992-01	2.895	YES
TCGA-31-1959-01	2.834	YES
TCGA-09-1668-01	2.794	NO
TCGA-30-1855-01	2.728	NO
TCGA-57-1586-01	2.537	YES
TCGA-42-2593-01	2.531	YES
TCGA-36-1569-01	2.526	YES
TCGA-36-2530-01	2.502	NO
TCGA-61-2003-01	2.457	YES
TCGA-23-1122-01	2.437	NO
TCGA-09-1667-01	2.272	NO
TCGA-61-1998-01	2.265	YES
TCGA-31-1946-01	2.261	NO
TCGA-24-2267-01	2.257	YES
TCGA-61-1895-01	2.235	YES
TCGA-42-2588-01	2.221	YES
TCGA-24-1436-01	2.175	YES
TCGA-31-1956-01	2.113	YES
TCGA-61-1738-01	2.099	YES
TCGA-30-1718-01	2.09	NO
TCGA-61-1914-01	2.066	YES
TCGA-04-1346-01	1.965	YES
TCGA-24-2281-01	1.964	YES
TCGA-24-2254-01	1.962	YES
TCGA-61-2008-01	1.936	YES
TCGA-61-1903-01	1.928	NO
TCGA-23-2077-01	1.903	NO
TCGA-24-1423-01	1.9	YES
TCGA-61-1995-01	1.895	YES
TCGA-61-2009-01	1.879	YES
TCGA-23-2084-01	1.859	YES
TCGA-24-1435-01	1.846	NO
TCGA-30-1853-01	1.831	NO
TCGA-24-2288-01	1.807	YES
TCGA-09-2051-01	1.753	YES
TCGA-36-2540-01	1.732	YES
TCGA-59-2355-01	1.714	YES
TCGA-23-1023-01	1.684	YES
TCGA-57-1582-01	1.644	YES
TCGA-30-1856-01	1.63	NO
TCGA-24-2261-01	1.625	YES
TCGA-23-1116-01	1.493	YES
TCGA-20-1684-01	1.486	NO
TCGA-04-1347-01	1.474	NO
TCGA-24-1924-01	1.443	YES
TCGA-30-1880-01	1.407	NO
TCGA-20-1682-01	1.396	YES
TCGA-04-1332-01	1.388	NO
TCGA-04-1514-01	1.377	NO
TCGA-23-1120-01	1.314	NO
TCGA-24-2295-01	1.209	YES
TCGA-09-2045-01	1.204	YES
TCGA-61-2087-01	1.133	NO
TCGA-04-1336-01	1.126	NO
TCGA-04-1517-01	1.092	NO
TCGA-36-2538-01	1.074	NO
TCGA-29-1699-01	1.069	YES
TCGA-31-1944-01	1.011	YES
TCGA-24-2026-01	1.009	YES
TCGA-24-1847-01	0.9949	YES
TCGA-24-1471-01	0.985	YES
TCGA-04-1349-01	0.9832	YES
TCGA-61-2612-01	0.9817	YES
TCGA-09-1661-01	0.8997	NO
TCGA-61-2018-01	0.8785	NO
TCGA-61-1904-01	0.7341	NO
TCGA-23-1117-01	0.7106	YES
TCGA-36-1576-01	0.7066	YES
TCGA-29-1784-01	0.6889	YES
TCGA-23-1118-01	0.6814	YES
TCGA-09-1662-01	0.6215	YES
TCGA-24-1923-01	0.5684	YES
TCGA-24-1842-01	0.5522	YES
TCGA-24-1552-01	0.476	YES
TCGA-30-1714-01	0.4261	YES
TCGA-20-1685-01	0.3689	NO
TCGA-23-1113-01	0.3451	YES
TCGA-09-2049-01	0.3199	NO
TCGA-23-2081-01	0.2872	YES
TCGA-20-1686-01	0.2075	NO
TCGA-23-1027-01	0.1891	YES
TCGA-09-1666-01	0.1872	NO
TCGA-42-2587-01	0.1782	YES
TCGA-30-1860-01	0.1534	NO
TCGA-29-1769-01	0.1511	NO
TCGA-23-2645-01	0.1492	YES
TCGA-61-2614-01	0.148	YES
TCGA-61-1911-01	0.1419	YES
TCGA-23-1110-01	0.1366	YES
TCGA-36-2532-01	0.111	YES
TCGA-23-1121-01	0.1045	YES
TCGA-09-0367-01	0.09254	YES
TCGA-36-1571-01	0.04774	NO
TCGA-24-0968-01	0.04068	YES
TCGA-04-1356-01	0.03019	YES
TCGA-23-1030-01	0.01492	YES
TCGA-10-0926-01	0.01239	NO
TCGA-61-2109-01	0.00505	NO
TCGA-04-1525-01	-0.0005381	NO
TCGA-31-1953-01	-0.02537	NO
TCGA-24-0970-01	-0.03332	YES
TCGA-61-1736-01	-0.06782	YES
TCGA-29-1785-01	-0.08137	YES
TCGA-24-1850-01	-0.09112	YES
TCGA-09-2043-01	-0.1321	NO
TCGA-57-1993-01	-0.1354	YES
TCGA-36-1568-01	-0.1702	NO
TCGA-09-2050-01	-0.1773	NO
TCGA-09-2054-01	-0.1989	YES
TCGA-23-1124-01	-0.2102	YES
TCGA-36-2533-01	-0.2138	YES
TCGA-61-1906-01	-0.2167	YES
TCGA-61-1900-01	-0.2209	NO
TCGA-61-1901-01	-0.2492	YES
TCGA-24-0980-01	-0.2853	YES
TCGA-09-1670-01	-0.2858	NO
TCGA-23-1119-01	-0.2871	YES
TCGA-09-2048-01	-0.3212	YES
TCGA-36-1570-01	-0.3305	YES
TCGA-61-1910-01	-0.3394	YES
TCGA-61-2016-01	-0.3686	YES
TCGA-23-1028-01	-0.3706	YES
TCGA-04-1331-01	-0.4095	YES
TCGA-57-1583-01	-0.424	NO
TCGA-24-1431-01	-0.5362	YES
TCGA-09-0369-01	-0.5618	YES
TCGA-61-1728-01	-0.5823	NO
TCGA-61-2012-01	-0.5874	YES
TCGA-24-1413-01	-0.5891	YES
TCGA-31-1950-01	-0.5998	NO
TCGA-61-2097-01	-0.6031	YES
TCGA-24-1426-01	-0.6247	YES
TCGA-61-1725-01	-0.6603	YES
TCGA-09-1665-01	-0.663	YES
TCGA-04-1652-01	-0.6971	NO
TCGA-04-1364-01	-0.7002	NO
TCGA-57-1584-01	-0.7987	YES
TCGA-09-1672-01	-0.7999	YES
TCGA-61-2113-01	-0.9017	YES
TCGA-24-1467-01	-0.981	YES
TCGA-10-0936-01	-1.001	YES
TCGA-10-0928-01	-1.043	NO
TCGA-23-1022-01	-1.094	YES
TCGA-23-2649-01	-1.1	YES
TCGA-10-0934-01	-1.105	NO
TCGA-09-1669-01	-1.112	NO
TCGA-36-1575-01	-1.124	NO
TCGA-42-2582-01	-1.164	YES
TCGA-23-1123-01	-1.177	YES
TCGA-04-1367-01	-1.247	NO
TCGA-09-1659-01	-1.364	YES
TCGA-09-0366-01	-1.492	NO
TCGA-59-2363-01	-1.596	NO
TCGA-61-1734-01	-1.602	YES
TCGA-61-2000-01	-1.647	YES
TCGA-59-2372-01	-1.649	NO
TCGA-20-1687-01	-1.651	YES
TCGA-29-2425-01	-1.675	NO
TCGA-61-1740-01	-1.787	YES
TCGA-29-1707-02	-1.818	NO
TCGA-61-2017-01	-1.818	NO
TCGA-29-2428-01	-1.819	YES
TCGA-04-1542-01	-1.848	NO
TCGA-23-1021-01	-1.881	YES
TCGA-29-1696-01	-1.895	NO
TCGA-24-1464-01	-1.936	YES
TCGA-42-2589-01	-2.007	YES
TCGA-23-1809-01	-2.08	NO
TCGA-09-0364-01	-2.088	NO
TCGA-09-2055-01	-2.096	NO
TCGA-24-1846-01	-2.147	YES
TCGA-61-1730-01	-2.174	NO
TCGA-24-0966-01	-2.183	YES
TCGA-61-2088-01	-2.313	NO
TCGA-04-1365-01	-2.314	NO
TCGA-10-0935-01	-2.336	YES
TCGA-09-2056-01	-2.552	NO
TCGA-61-2092-01	-2.562	NO
TCGA-09-1675-01	-2.574	NO
TCGA-04-1335-01	-2.721	NO
TCGA-23-1111-01	-2.743	YES
TCGA-29-1707-01	-2.839	NO
TCGA-24-1565-01	-3.233	YES
TCGA-09-1664-01	-3.277	NO
TCGA-09-1674-01	-3.362	NO

## Sheet: fig2.c
Sample	NFGS	Subtype
TCGA-29-1695-01	7.538	mesenchymal
TCGA-25-1626-01	6.626	mesenchymal
TCGA-61-2098-01	6.292	proliferative
TCGA-24-2293-01	6.235	mesenchymal
TCGA-61-1733-01	5.987	proliferative
TCGA-25-2042-01	5.846	mesenchymal
TCGA-24-1425-01	5.773	mesenchymal
TCGA-24-1434-01	5.462	mesenchymal
TCGA-24-2262-01	4.949	immunoreactive
TCGA-24-1849-01	4.942	mesenchymal
TCGA-31-1951-01	4.876	mesenchymal
TCGA-24-1427-01	4.572	mesenchymal
TCGA-13-1498-01	4.562	immunoreactive
TCGA-04-1348-01	4.542	immunoreactive
TCGA-57-1994-01	4.512	immunoreactive
TCGA-25-1628-01	4.363	mesenchymal
TCGA-13-1505-01	4.339	mesenchymal
TCGA-25-1321-01	4.338	differentiated
TCGA-25-1323-01	4.256	proliferative
TCGA-25-1623-01	4.008	mesenchymal
TCGA-13-1405-01	3.998	differentiated
TCGA-61-2008-02	3.991	immunoreactive
TCGA-13-0916-01	3.956	proliferative
TCGA-13-0897-01	3.942	immunoreactive
TCGA-29-1693-01	3.896	immunoreactive
TCGA-29-1703-01	3.884	proliferative
TCGA-59-2354-01	3.805	mesenchymal
TCGA-61-1721-01	3.803	mesenchymal
TCGA-24-2289-01	3.792	mesenchymal
TCGA-29-1710-01	3.613	immunoreactive
TCGA-29-1691-01	3.576	proliferative
TCGA-09-2044-01	3.567	immunoreactive
TCGA-13-1411-01	3.498	mesenchymal
TCGA-30-1862-01	3.475	mesenchymal
TCGA-29-1698-01	3.466	mesenchymal
TCGA-24-2271-01	3.407	differentiated
TCGA-24-2035-01	3.384	mesenchymal
TCGA-29-1701-01	3.335	immunoreactive
TCGA-25-2399-01	3.31	mesenchymal
TCGA-30-1891-01	3.285	mesenchymal
TCGA-61-1737-01	3.265	mesenchymal
TCGA-24-1417-01	3.205	immunoreactive
TCGA-61-2002-01	3.169	immunoreactive
TCGA-13-0890-01	3.167	mesenchymal
TCGA-23-2078-01	3.147	mesenchymal
TCGA-25-2396-01	3.127	immunoreactive
TCGA-24-2298-01	3.118	differentiated
TCGA-57-1585-01	3.043	mesenchymal
TCGA-24-1562-01	3.029	differentiated
TCGA-25-1635-01	2.986	mesenchymal
TCGA-24-1843-01	2.967	immunoreactive
TCGA-09-1673-01	2.955	proliferative
TCGA-61-1724-01	2.949	differentiated
TCGA-24-1430-01	2.884	proliferative
TCGA-31-1959-01	2.834	mesenchymal
TCGA-13-0893-01	2.827	immunoreactive
TCGA-24-1418-01	2.821	mesenchymal
TCGA-09-1668-01	2.794	immunoreactive
TCGA-61-1919-01	2.782	mesenchymal
TCGA-24-1546-01	2.762	mesenchymal
TCGA-25-2398-01	2.761	mesenchymal
TCGA-30-1855-01	2.728	mesenchymal
TCGA-29-1770-02	2.711	differentiated
TCGA-36-1580-01	2.672	mesenchymal
TCGA-24-1548-01	2.625	proliferative
TCGA-36-1569-01	2.526	mesenchymal
TCGA-59-2351-01	2.52	immunoreactive
TCGA-61-1918-01	2.5	differentiated
TCGA-24-1616-01	2.476	differentiated
TCGA-61-1917-01	2.468	immunoreactive
TCGA-61-2003-01	2.457	mesenchymal
TCGA-30-1857-01	2.456	differentiated
TCGA-23-1122-01	2.437	proliferative
TCGA-24-1545-01	2.407	mesenchymal
TCGA-09-1667-01	2.272	immunoreactive
TCGA-61-1998-01	2.265	mesenchymal
TCGA-31-1946-01	2.261	mesenchymal
TCGA-24-2267-01	2.257	immunoreactive
TCGA-24-1551-01	2.247	immunoreactive
TCGA-20-1683-01	2.245	mesenchymal
TCGA-24-0975-01	2.235	mesenchymal
TCGA-61-1741-01	2.228	proliferative
TCGA-29-1770-01	2.204	mesenchymal
TCGA-24-1469-01	2.187	proliferative
TCGA-24-1436-01	2.175	immunoreactive
TCGA-13-1507-01	2.153	immunoreactive
TCGA-24-1550-01	2.134	mesenchymal
TCGA-24-1553-01	2.131	immunoreactive
TCGA-31-1956-01	2.113	immunoreactive
TCGA-61-1738-01	2.099	immunoreactive
TCGA-25-2409-01	2.091	differentiated
TCGA-30-1718-01	2.09	immunoreactive
TCGA-61-1914-01	2.066	immunoreactive
TCGA-23-1109-01	1.994	mesenchymal
TCGA-24-2036-01	1.977	proliferative
TCGA-24-2281-01	1.964	immunoreactive
TCGA-24-2254-01	1.962	mesenchymal
TCGA-61-2008-01	1.936	differentiated
TCGA-25-2391-01	1.91	differentiated
TCGA-23-2077-01	1.903	immunoreactive
TCGA-24-1423-01	1.9	differentiated
TCGA-61-1995-01	1.895	proliferative
TCGA-61-2009-01	1.879	mesenchymal
TCGA-13-1481-01	1.872	mesenchymal
TCGA-23-2084-01	1.859	differentiated
TCGA-24-1435-01	1.846	mesenchymal
TCGA-24-2288-01	1.807	immunoreactive
TCGA-36-1574-01	1.795	immunoreactive
TCGA-25-2401-01	1.79	mesenchymal
TCGA-61-2110-01	1.757	proliferative
TCGA-09-2051-01	1.753	immunoreactive
TCGA-59-2355-01	1.714	differentiated
TCGA-23-1023-01	1.684	differentiated
TCGA-57-1582-01	1.644	mesenchymal
TCGA-24-2261-01	1.625	immunoreactive
TCGA-24-1463-01	1.543	mesenchymal
TCGA-24-1564-01	1.54	mesenchymal
TCGA-25-2392-01	1.52	immunoreactive
TCGA-24-2038-01	1.503	differentiated
TCGA-20-1684-01	1.486	proliferative
TCGA-25-1633-01	1.479	mesenchymal
TCGA-13-1506-01	1.459	proliferative
TCGA-24-1924-01	1.443	immunoreactive
TCGA-13-1410-01	1.437	immunoreactive
TCGA-13-0924-01	1.401	immunoreactive
TCGA-20-1682-01	1.396	mesenchymal
TCGA-04-1514-01	1.377	proliferative
TCGA-24-1604-01	1.326	differentiated
TCGA-23-1120-01	1.314	immunoreactive
TCGA-24-2033-01	1.252	mesenchymal
TCGA-61-2094-01	1.233	immunoreactive
TCGA-36-1577-01	1.212	proliferative
TCGA-04-1362-01	1.211	differentiated
TCGA-09-2045-01	1.204	differentiated
TCGA-61-2104-01	1.184	immunoreactive
TCGA-29-1783-01	1.179	mesenchymal
TCGA-25-1313-01	1.158	immunoreactive
TCGA-25-1320-01	1.147	mesenchymal
TCGA-29-1763-01	1.074	proliferative
TCGA-29-1699-01	1.069	immunoreactive
TCGA-24-1563-01	1.052	mesenchymal
TCGA-25-1625-01	1.02	differentiated
TCGA-25-1318-01	1.014	differentiated
TCGA-31-1944-01	1.011	differentiated
TCGA-24-2026-01	1.009	immunoreactive
TCGA-24-1847-01	0.9949	immunoreactive
TCGA-25-1326-01	0.953	mesenchymal
TCGA-13-1489-02	0.9526	immunoreactive
TCGA-13-1497-01	0.9454	immunoreactive
TCGA-24-1603-01	0.928	proliferative
TCGA-25-1322-01	0.8925	differentiated
TCGA-23-1026-01	0.8073	differentiated
TCGA-24-2023-01	0.7801	differentiated
TCGA-04-1519-01	0.7471	proliferative
TCGA-25-1627-01	0.7343	proliferative
TCGA-59-2348-01	0.7299	differentiated
TCGA-29-1694-01	0.7254	differentiated
TCGA-29-1778-01	0.7089	immunoreactive
TCGA-36-1576-01	0.7066	mesenchymal
TCGA-24-1558-01	0.6936	proliferative
TCGA-29-1784-01	0.6889	immunoreactive
TCGA-25-1312-01	0.681	proliferative
TCGA-24-1928-01	0.6804	mesenchymal
TCGA-29-1688-01	0.6594	immunoreactive
TCGA-29-1711-01	0.6378	immunoreactive
TCGA-09-1662-01	0.6215	differentiated
TCGA-29-1776-01	0.6209	differentiated
TCGA-36-1581-01	0.6126	immunoreactive
TCGA-29-1781-01	0.5687	immunoreactive
TCGA-24-1842-01	0.5522	immunoreactive
TCGA-24-1424-01	0.5475	proliferative
TCGA-25-1328-01	0.5443	differentiated
TCGA-24-1567-01	0.5251	proliferative
TCGA-24-1560-01	0.5023	proliferative
TCGA-24-1428-01	0.4885	immunoreactive
TCGA-24-1552-01	0.476	differentiated
TCGA-29-2414-02	0.4119	proliferative
TCGA-25-2404-01	0.3938	mesenchymal
TCGA-20-1685-01	0.3689	immunoreactive
TCGA-59-2350-01	0.3558	proliferative
TCGA-24-1930-01	0.3557	immunoreactive
TCGA-25-1315-01	0.3471	proliferative
TCGA-23-2081-01	0.2872	differentiated
TCGA-23-1029-01	0.2746	differentiated
TCGA-13-2060-01	0.2407	immunoreactive
TCGA-29-1705-01	0.2372	mesenchymal
TCGA-24-1549-01	0.2351	immunoreactive
TCGA-25-2400-01	0.227	proliferative
TCGA-23-1027-01	0.1891	differentiated
TCGA-09-1666-01	0.1872	immunoreactive
TCGA-61-2111-01	0.1803	proliferative
TCGA-25-1319-01	0.1774	proliferative
TCGA-30-1860-01	0.1534	immunoreactive
TCGA-24-1557-01	0.118	differentiated
TCGA-59-2352-01	0.1159	proliferative
TCGA-25-2397-01	0.09349	differentiated
TCGA-09-0367-01	0.09254	differentiated
TCGA-30-1861-01	0.0748	mesenchymal
TCGA-36-1571-01	0.04774	proliferative
TCGA-61-2109-01	0.00505	differentiated
TCGA-24-1416-01	-0.01421	differentiated
TCGA-31-1953-01	-0.02537	immunoreactive
TCGA-29-2414-01	-0.03709	proliferative
TCGA-24-1556-01	-0.04095	immunoreactive
TCGA-61-1736-01	-0.06782	differentiated
TCGA-61-2095-01	-0.07018	mesenchymal
TCGA-25-1317-01	-0.08113	proliferative
TCGA-29-1785-01	-0.08137	immunoreactive
TCGA-24-1850-01	-0.09112	mesenchymal
TCGA-61-2101-01	-0.09531	mesenchymal
TCGA-25-1314-01	-0.1082	differentiated
TCGA-24-2024-01	-0.1346	differentiated
TCGA-57-1993-01	-0.1354	differentiated
TCGA-36-1568-01	-0.1702	differentiated
TCGA-29-2427-01	-0.1712	immunoreactive
TCGA-09-2054-01	-0.1989	proliferative
TCGA-61-1900-01	-0.2209	proliferative
TCGA-25-1329-01	-0.2659	mesenchymal
TCGA-25-1634-01	-0.2794	proliferative
TCGA-36-1578-01	-0.2795	immunoreactive
TCGA-09-1670-01	-0.2858	differentiated
TCGA-09-2048-01	-0.3212	proliferative
TCGA-24-1474-01	-0.3271	proliferative
TCGA-36-1570-01	-0.3305	differentiated
TCGA-24-1544-01	-0.3316	proliferative
TCGA-61-1910-01	-0.3394	differentiated
TCGA-24-2020-01	-0.3627	proliferative
TCGA-61-2016-01	-0.3686	differentiated
TCGA-13-0801-01	-0.3782	immunoreactive
TCGA-13-0800-01	-0.4104	proliferative
TCGA-57-1583-01	-0.424	differentiated
TCGA-24-2019-01	-0.4395	proliferative
TCGA-24-1844-01	-0.4419	proliferative
TCGA-04-1357-01	-0.4879	immunoreactive
TCGA-13-1511-01	-0.5005	differentiated
TCGA-09-0369-01	-0.5618	proliferative
TCGA-61-1728-01	-0.5823	proliferative
TCGA-61-2012-01	-0.5874	immunoreactive
TCGA-24-1413-01	-0.5891	differentiated
TCGA-31-1950-01	-0.5998	immunoreactive
TCGA-61-2097-01	-0.6031	differentiated
TCGA-61-1725-01	-0.6603	immunoreactive
TCGA-29-1697-01	-0.6909	proliferative
TCGA-04-1364-01	-0.7002	proliferative
TCGA-29-1702-01	-0.7454	proliferative
TCGA-13-0899-01	-0.7508	proliferative
TCGA-57-1584-01	-0.7987	differentiated
TCGA-23-1114-01	-0.8219	proliferative
TCGA-61-2113-01	-0.9017	mesenchymal
TCGA-25-1631-01	-0.9353	differentiated
TCGA-25-1632-01	-0.9771	proliferative
TCGA-24-1467-01	-0.981	differentiated
TCGA-10-0936-01	-1.001	differentiated
TCGA-10-0928-01	-1.043	proliferative
TCGA-29-1761-01	-1.063	immunoreactive
TCGA-24-2027-01	-1.091	proliferative
TCGA-29-1690-01	-1.103	differentiated
TCGA-09-1669-01	-1.112	proliferative
TCGA-36-1575-01	-1.124	proliferative
TCGA-23-1123-01	-1.177	immunoreactive
TCGA-25-1630-01	-1.246	immunoreactive
TCGA-09-1659-01	-1.364	immunoreactive
TCGA-24-2290-01	-1.399	immunoreactive
TCGA-61-2102-01	-1.446	proliferative
TCGA-09-0366-01	-1.492	immunoreactive
TCGA-59-2363-01	-1.596	proliferative
TCGA-61-2000-01	-1.647	immunoreactive
TCGA-20-1687-01	-1.651	differentiated
TCGA-29-2425-01	-1.675	proliferative
TCGA-13-1512-01	-1.737	immunoreactive
TCGA-61-1740-01	-1.787	immunoreactive
TCGA-24-1555-01	-1.8	differentiated
TCGA-13-0730-01	-1.818	proliferative
TCGA-29-2428-01	-1.819	immunoreactive
TCGA-13-1403-01	-1.819	differentiated
TCGA-29-1696-01	-1.895	differentiated
TCGA-61-1743-01	-1.976	proliferative
TCGA-23-1809-01	-2.08	proliferative
TCGA-09-0364-01	-2.088	proliferative
TCGA-61-1907-01	-2.09	immunoreactive
TCGA-24-1846-01	-2.147	immunoreactive
TCGA-25-1871-01	-2.247	proliferative
TCGA-61-2088-01	-2.313	proliferative
TCGA-04-1365-01	-2.314	immunoreactive
TCGA-13-0913-01	-2.384	proliferative
TCGA-24-2297-01	-2.42	differentiated
TCGA-09-2056-01	-2.552	differentiated
TCGA-61-2092-01	-2.562	differentiated
TCGA-13-0799-01	-2.66	proliferative
TCGA-24-1419-01	-2.693	proliferative
TCGA-23-1111-01	-2.743	differentiated
TCGA-25-1870-01	-2.791	proliferative
TCGA-24-1103-01	-2.86	differentiated
TCGA-13-0920-01	-3.101	proliferative
TCGA-25-2393-01	-3.11	proliferative
TCGA-25-1324-01	-3.118	proliferative
TCGA-25-1316-01	-3.12	proliferative
TCGA-09-1674-01	-3.362	proliferative
TCGA-29-1762-01	-4.326	proliferative

## Sheet: sup1
Sample	Primary site	Sample type	SIRT1	FOXO3	NRF1	PPARGC1A	IGF1	GHR	MTOR	PIK3CA
GTEX-11XUK-1626-SM-5GU5O	Ovary	Normal Tissue	11.02	13.28	9.873	7.819	8.659	8.865	10.74	11.04
GTEX-RU1J-0826-SM-46MUU	Ovary	Normal Tissue	11.01	12.72	10.14	7.02	8.347	7.868	11.44	10.84
GTEX-13PL7-2326-SM-5L3FY	Ovary	Normal Tissue	10.99	13.07	10.19	6.713	7.478	8.762	10.89	11.1
GTEX-U3ZN-1026-SM-4DXTC	Ovary	Normal Tissue	10.98	12.62	10.15	5.83	8.127	8.081	10.63	10.72
GTEX-12WSK-1926-SM-5LZVK	Ovary	Normal Tissue	10.93	13.44	10.25	5.046	6.153	8.739	10.88	11.23
GTEX-P4QT-2426-SM-3NMCL	Ovary	Normal Tissue	10.93	12.87	10.4	8.002	6.504	8.429	11.19	11.1
GTEX-13FTX-0926-SM-5IFF7	Ovary	Normal Tissue	10.88	13.06	10.19	6.67	7.988	8.578	11.18	10.7
GTEX-S32W-1226-SM-4AD67	Ovary	Normal Tissue	10.87	12.8	10.36	6.05	5.989	7.729	10.91	10.67
GTEX-11I78-1926-SM-59878	Ovary	Normal Tissue	10.83	12.95	10.23	6.648	7.041	8.302	11.29	10.32
GTEX-Y114-1726-SM-4TT7U	Ovary	Normal Tissue	10.81	13.59	10.05	7.736	10.85	8.913	11.48	11.55
GTEX-13N11-0526-SM-5IJFI	Ovary	Normal Tissue	10.79	13.12	10.04	6.438	8.918	8.867	10.71	10.94
GTEX-Y3IK-2026-SM-4YCDG	Ovary	Normal Tissue	10.78	12.19	10.15	7.046	7.58	8.701	10.76	10.39
GTEX-OHPK-2426-SM-3MJGH	Ovary	Normal Tissue	10.75	13.18	10.64	5.023	8.207	8.832	11.54	10.67
GTEX-P78B-1926-SM-3P616	Ovary	Normal Tissue	10.75	12.61	10.45	4.96	9.456	9.045	10.92	10.75
GTEX-ZYWO-1926-SM-5E456	Ovary	Normal Tissue	10.75	12.5	10.06	7.289	8.68	8.65	10.82	11.11
GTEX-14AS3-1326-SM-5RQJE	Ovary	Normal Tissue	10.74	12.49	10.28	5.516	7.635	8.871	9.772	10.87
GTEX-Q734-0726-SM-48TZP	Ovary	Normal Tissue	10.73	12.13	10.38	5.294	9.847	9.27	10.64	10.76
GTEX-13U4I-2126-SM-5LU55	Ovary	Normal Tissue	10.72	12.23	10.25	5.928	8.969	8.71	10.93	10.62
GTEX-145ME-1226-SM-5SIB6	Ovary	Normal Tissue	10.68	12.95	10.51	3.947	8.34	7.161	11.14	11.09
GTEX-11EMC-1726-SM-5H11P	Ovary	Normal Tissue	10.68	12.34	9.682	6.772	8.405	8.762	10.86	10.85
GTEX-WYVS-1526-SM-4OND4	Ovary	Normal Tissue	10.67	12.14	10.08	5.584	9.085	9.204	10.53	10.66
GTEX-YJ8O-1026-SM-5CVM5	Ovary	Normal Tissue	10.66	12.47	10.24	5.802	10.53	9.393	10.82	10.76
GTEX-13W3W-1526-SM-5LU5I	Ovary	Normal Tissue	10.65	13.42	9.79	6.852	9.907	9.338	11.25	11.39
GTEX-11VI4-1026-SM-5EQM1	Ovary	Normal Tissue	10.65	13.24	10.24	5.445	8.987	9.434	11.45	10.76
GTEX-P4PP-2426-SM-3P61L	Ovary	Normal Tissue	10.63	13.19	10.43	7.405	10.01	9.274	11.15	10.89
GTEX-PWCY-1326-SM-48TCU	Ovary	Normal Tissue	10.63	13.06	10.05	5.202	8.694	8.96	11.17	10.54
GTEX-13QBU-1526-SM-5LU3W	Ovary	Normal Tissue	10.6	13.73	10.21	4.633	9.208	9.099	10.8	11.26
GTEX-POMQ-1426-SM-3P61D	Ovary	Normal Tissue	10.6	12.24	10.27	5.73	10.27	8.457	11.09	10.43
GTEX-1117F-2226-SM-5N9CH	Ovary	Normal Tissue	10.58	12.45	9.24	8.02	12.16	10.04	10.26	11.17
GTEX-ZLWG-0926-SM-4WWC3	Ovary	Normal Tissue	10.57	13.25	9.714	6.363	9.51	8.727	11.23	10.56
GTEX-W5WG-0926-SM-4RTX9	Ovary	Normal Tissue	10.55	13.11	10.01	5.486	8.16	8.273	11.31	10.61
GTEX-139D8-2426-SM-5KM3A	Ovary	Normal Tissue	10.54	12.7	10.11	4.723	8.394	8.012	10.72	10.67
GTEX-RU72-2226-SM-46MUE	Ovary	Normal Tissue	10.54	12.24	10.2	4.806	8.158	8.093	10.37	10.49
GTEX-ZYFG-1726-SM-5GZZB	Ovary	Normal Tissue	10.53	13.07	9.849	7.821	8.458	8.218	10.74	10.96
GTEX-T2IS-2026-SM-4DM6W	Ovary	Normal Tissue	10.53	12.01	9.992	6.576	10.53	8.661	10.77	10.52
GTEX-TML8-0926-SM-4DXSJ	Ovary	Normal Tissue	10.52	12.26	9.95	6.109	11.1	8.949	10.75	10.65
GTEX-ZZPU-2126-SM-5EGIU	Ovary	Normal Tissue	10.51	13.36	10.16	6.083	8.067	9.606	10.85	10.57
GTEX-T6MO-1126-SM-4DM5D	Ovary	Normal Tissue	10.49	12.94	10.22	7.236	11.49	9.912	11.14	11
GTEX-13QIC-1526-SM-5IJFL	Ovary	Normal Tissue	10.49	12.8	9.928	7.093	8.597	8.353	10.51	10.82
GTEX-1399S-2126-SM-5J2MH	Ovary	Normal Tissue	10.48	12.92	10.01	7.115	12.12	9.779	11.37	10.76
GTEX-11ZVC-1426-SM-5EGGA	Ovary	Normal Tissue	10.48	12.85	10.15	7.528	8.208	8.46	10.47	10.45
GTEX-13OVJ-2426-SM-5KM3I	Ovary	Normal Tissue	10.48	12.67	9.483	7.683	9.386	9.14	10.71	10.84
GTEX-1269C-1826-SM-5N9E1	Ovary	Normal Tissue	10.47	11.82	10.09	6.932	8.431	8.633	10.53	10.32
GTEX-11DXX-1426-SM-5GIDU	Ovary	Normal Tissue	10.45	12.96	9.978	8.511	9.269	9.845	11.74	10.56
GTEX-ZP4G-0626-SM-4WWF1	Ovary	Normal Tissue	10.4	13.01	10.13	4.973	8.352	9.618	11.43	10.78
GTEX-S341-0726-SM-4AD5R	Ovary	Normal Tissue	10.39	13.23	10.23	5.06	8.458	8.249	11.13	10.73
GTEX-WXYG-1426-SM-4ONCK	Ovary	Normal Tissue	10.39	13.06	9.792	7.472	10.37	8.988	11.09	10.82
GTEX-ZC5H-2026-SM-5CVN2	Ovary	Normal Tissue	10.39	12.37	10.31	5.486	9.559	9.864	10.8	10.88
GTEX-PWN1-2426-SM-48TDD	Ovary	Normal Tissue	10.37	12.71	10.36	4.989	8.371	8.931	11.38	10.24
GTEX-PLZ4-2826-SM-3P617	Ovary	Normal Tissue	10.37	12.45	9.985	7.846	8.685	8.887	11	10.7
GTEX-RTLS-2326-SM-46MUH	Ovary	Normal Tissue	10.37	12.45	9.838	7.417	6.754	8.672	10.76	10.27
GTEX-13PVR-1226-SM-5RQJ2	Ovary	Normal Tissue	10.36	12.81	9.768	7.096	8.405	9.434	10.96	10.75
GTEX-13OVI-0726-SM-5L3DD	Ovary	Normal Tissue	10.36	12.76	10.03	6.435	7.022	8.724	10.47	10.46
GTEX-TSE9-2226-SM-4DXUR	Ovary	Normal Tissue	10.36	12.5	9.756	7.358	5.84	7.637	10.66	11.15
GTEX-YFC4-2726-SM-5IFJW	Ovary	Normal Tissue	10.36	12.14	10.2	6.337	9.755	9.003	10.57	10.65
GTEX-131YS-2226-SM-5P9G8	Ovary	Normal Tissue	10.35	11.99	10.17	7.201	9.948	9.169	11.08	10.45
GTEX-133LE-1226-SM-5IFGC	Ovary	Normal Tissue	10.34	12.33	9.837	4.744	10.38	8.473	11.24	10.72
GTEX-WWYW-2726-SM-4MVOP	Ovary	Normal Tissue	10.34	11.77	9.749	8.282	8.267	8.234	10.31	10.81
GTEX-11ZTT-1826-SM-5CVLN	Ovary	Normal Tissue	10.32	13.09	9.989	7.343	9.532	9.36	11.34	10.89
GTEX-12WSG-1426-SM-5FQUK	Ovary	Normal Tissue	10.31	12.79	10.04	9.827	8.636	9.315	11.28	10.73
GTEX-QCQG-1426-SM-48U22	Ovary	Normal Tissue	10.31	12.75	9.644	8.363	10.2	8.772	11.15	10.27
GTEX-11ZTS-1926-SM-5CVLA	Ovary	Normal Tissue	10.28	12.03	9.901	6.956	10.73	8.725	10.35	10.71
GTEX-11GSP-0226-SM-5A5KV	Ovary	Normal Tissue	10.27	12.78	10.16	6	10.64	8.873	10.96	10.72
GTEX-13VXT-1526-SM-5LU3J	Ovary	Normal Tissue	10.25	12.67	10.25	5.226	8.428	8.749	11.46	10.43
GTEX-XV7Q-1426-SM-4BRWA	Ovary	Normal Tissue	10.21	13.2	10.32	6.382	7.712	8.99	10.76	10.84
GTEX-XMD3-2326-SM-4AT5H	Ovary	Normal Tissue	10.21	11.85	10.12	7.009	7.47	8.296	10.25	10.39
GTEX-13D11-1126-SM-5KLYS	Ovary	Normal Tissue	10.17	12.51	10.01	7.257	9.343	9.274	11.08	10.78
GTEX-X4EO-2426-SM-4QASD	Ovary	Normal Tissue	10.15	12.39	9.487	9.199	12.8	9.537	10.7	11.06
GTEX-QVJO-3126-SM-4R1KC	Ovary	Normal Tissue	10.15	12.01	9.713	5.739	9.226	8.797	10.88	10.28
GTEX-RWS6-1026-SM-47JXD	Ovary	Normal Tissue	10.12	12.85	9.637	6.863	8.752	8.05	11.18	10.51
GTEX-T5JW-0426-SM-4DM7M	Ovary	Normal Tissue	10.1	12.95	10.22	5.704	8.628	8.433	11.73	10.65
GTEX-ZVT3-2626-SM-5GU5L	Ovary	Normal Tissue	10.1	11.93	9.861	6.712	9.11	8.584	10.57	10.28
GTEX-WYBS-2426-SM-4ONDI	Ovary	Normal Tissue	10.09	12.35	10.07	7.827	6.711	8.316	10.39	10.41
GTEX-ZV6S-1426-SM-59HKX	Ovary	Normal Tissue	10.06	12.7	9.433	10.57	12.54	10.22	11.32	11.08
GTEX-XUZC-1026-SM-4BOPY	Ovary	Normal Tissue	10.05	12.78	10.22	6.545	6.846	7.847	11.65	10.46
GTEX-12WSJ-1226-SM-5LU91	Ovary	Normal Tissue	10.05	12.48	9.955	5.274	9.861	9.168	11.35	10.22
GTEX-WI4N-2526-SM-4OOSE	Ovary	Normal Tissue	10.02	12.51	9.558	8.182	10.86	8.65	10.56	10.51
GTEX-12WSB-2226-SM-5GCOS	Ovary	Normal Tissue	10.01	12.29	10.15	6.972	9.579	9.297	10.73	10.5
GTEX-WEY5-0626-SM-4LMIA	Ovary	Normal Tissue	10.01	12.02	9.764	8.327	13.2	9.54	11.41	10.22
GTEX-13O3O-2726-SM-5KM35	Ovary	Normal Tissue	9.979	12.26	10.18	6.493	9.444	8.115	11.25	10.54
GTEX-X8HC-2726-SM-46MUA	Ovary	Normal Tissue	9.881	12.08	9.817	5.384	8.149	7.678	11.28	10.52
GTEX-146FH-2526-SM-5Q5BP	Ovary	Normal Tissue	9.834	11.51	9.945	8.226	9.472	8.903	10.71	10.36
GTEX-S4UY-1026-SM-4AD53	Ovary	Normal Tissue	9.806	12.73	9.426	6.939	8.055	9.59	11.13	10.29
GTEX-UJHI-1226-SM-4IHLR	Ovary	Normal Tissue	9.769	11.98	10.19	6.864	7.265	8.601	11.26	10.22
GTEX-XYKS-1726-SM-4E3IO	Ovary	Normal Tissue	9.726	12.61	10.32	5.653	8.493	8.495	11.46	9.696
GTEX-OHPL-2426-SM-48TDN	Ovary	Normal Tissue	9.674	12.7	10.29	5.625	7.425	8.283	11.62	10.03
GTEX-X15G-1726-SM-4PQZN	Ovary	Normal Tissue	9.638	12.64	10	6.517	9.212	9.277	11.05	10.25
GTEX-PWOO-1726-SM-48TDC	Ovary	Normal Tissue	9.427	12.31	9.305	7.762	13.78	9.807	11.16	10.54
TCGA-25-1871-01	Ovary	Primary Tumor	11.27	13.48	10.26	5.407	7.585	6.501	12.93	11.37
TCGA-24-1846-01	Ovary	Primary Tumor	11.16	12.23	9.458	4.465	11.22	4.782	11.16	10.6
TCGA-20-1683-01	Ovary	Primary Tumor	11.06	11.72	9.727	7.056	9.574	10.07	11.98	11.12
TCGA-59-2363-01	Ovary	Primary Tumor	11.01	12.45	9.792	5.283	8.522	7.418	11.38	10.25
TCGA-29-A5NZ-01	Ovary	Primary Tumor	11	13.17	10.16	2.634	9.819	6.338	13.18	11.68
TCGA-36-1575-01	Ovary	Primary Tumor	10.93	12.96	9.869	8.875	11.55	6.639	12.79	10.65
TCGA-09-1674-01	Ovary	Primary Tumor	10.89	12.51	10.09	8.543	7.74	6.151	12.58	10.97
TCGA-3P-A9WA-01	Ovary	Primary Tumor	10.86	12.21	9.847	1.955	6.059	2.983	12.91	11.7
TCGA-04-1514-01	Ovary	Primary Tumor	10.85	13.02	9.825	7.292	13.59	6.001	12.09	11.54
TCGA-OY-A56Q-01	Ovary	Primary Tumor	10.84	13.14	9.681	2.956	7.643	9.224	12.65	11.11
TCGA-59-A5PD-01	Ovary	Primary Tumor	10.81	12.07	9.799	3.975	6.276	3.317	11.4	11.9
TCGA-WR-A838-01	Ovary	Primary Tumor	10.77	13.08	9.889	2.04	9.139	3.664	11.83	10.81
TCGA-61-2095-01	Ovary	Primary Tumor	10.76	12.52	10.02	5.404	9.308	8.788	12.18	10.65
TCGA-24-2297-01	Ovary	Primary Tumor	10.75	13.68	10.25	10.17	9.949	7.822	12.5	10.85
TCGA-5X-AA5U-01	Ovary	Primary Tumor	10.74	13.3	9.898	8.128	8.41	6.892	12.85	11.64
TCGA-23-1114-01	Ovary	Primary Tumor	10.73	12.98	9.657	7.165	10.46	7.267	11.92	11.33
TCGA-20-1682-01	Ovary	Primary Tumor	10.72	12.23	9.129	5.058	10.99	7.087	11.1	10.83
TCGA-09-2048-01	Ovary	Primary Tumor	10.7	10.47	9.38	4.585	8.106	7.908	9.357	10.78
TCGA-61-1721-01	Ovary	Primary Tumor	10.67	12.3	9.606	4.748	13.12	9.905	10.12	10.85
TCGA-25-1316-01	Ovary	Primary Tumor	10.64	11.8	9.711	6.651	7.007	7.609	10.64	10.05
TCGA-13-A5FT-01	Ovary	Primary Tumor	10.64	11.8	9.507	0	7.463	4.561	11.38	10.57
TCGA-25-1877-01	Ovary	Primary Tumor	10.63	10.46	9.311	5.974	6.967	7.562	10.38	10.42
TCGA-61-2109-01	Ovary	Primary Tumor	10.62	12.54	9.62	5.203	10.6	3.852	11.81	11.41
TCGA-25-1317-01	Ovary	Primary Tumor	10.62	12.43	9.64	9.655	11.95	7.739	11.18	10.37
TCGA-09-1661-01	Ovary	Primary Tumor	10.62	11.68	8.631	2.328	11.5	5.109	10.6	10.49
TCGA-25-1324-01	Ovary	Primary Tumor	10.61	12.62	9.946	4.297	8.342	5.138	12.44	10.67
TCGA-24-1469-01	Ovary	Primary Tumor	10.59	12.42	9.624	7.695	11.54	6.441	11.95	11.3
TCGA-24-1548-01	Ovary	Primary Tumor	10.58	12.82	9.936	1.847	12.91	4.473	12.58	11.51
TCGA-13-1409-01	Ovary	Primary Tumor	10.58	12.8	10.28	4.49	11.62	7.808	10.82	10.29
TCGA-04-1517-01	Ovary	Primary Tumor	10.58	12.58	9.754	0	11.52	7.365	11.72	10.73
TCGA-24-1424-01	Ovary	Primary Tumor	10.58	12.26	9.601	6.524	11.44	6.293	11.96	10.75
TCGA-36-1580-01	Ovary	Primary Tumor	10.57	11.1	8.937	4.356	11.82	8.282	11.08	10.37
TCGA-24-1470-01	Ovary	Primary Tumor	10.56	12.4	10.37	4.407	9.812	5.164	11.95	11.16
TCGA-20-1685-01	Ovary	Primary Tumor	10.56	12.35	9.817	1.929	11.48	5.382	11.81	11.32
TCGA-30-1861-01	Ovary	Primary Tumor	10.56	11.74	9.437	7.896	9.699	7.34	12.15	10.32
TCGA-24-1463-01	Ovary	Primary Tumor	10.55	12.98	9.555	6.734	10.74	9.11	11.53	11.09
TCGA-25-1631-01	Ovary	Primary Tumor	10.55	12.44	9.429	3.986	9.467	6.561	11.27	10.82
TCGA-25-1634-01	Ovary	Primary Tumor	10.55	11.67	9.488	4.493	10.5	6.624	11.25	10.27
TCGA-25-2393-01	Ovary	Primary Tumor	10.53	11.76	9.811	5.411	8.489	5.51	11.7	9.96
TCGA-29-1763-01	Ovary	Primary Tumor	10.48	12.08	9.532	7.867	9.916	7.841	11.56	11.07
TCGA-61-2098-01	Ovary	Primary Tumor	10.45	12.92	9.843	3.099	12.63	9.78	12.48	10.54
TCGA-13-0920-01	Ovary	Primary Tumor	10.44	12.55	9.521	10.55	10.05	6.606	11.2	10.28
TCGA-61-2111-01	Ovary	Primary Tumor	10.44	12.38	9.094	9.515	10.91	5.668	11.72	10.79
TCGA-13-1498-01	Ovary	Primary Tumor	10.44	12.36	9.338	2.758	12.47	7.627	11.08	11.75
TCGA-29-2425-01	Ovary	Primary Tumor	10.43	14.01	9.559	6.077	9.481	7.619	11.49	10.44
TCGA-29-2414-01	Ovary	Primary Tumor	10.43	13.29	9.552	7.371	10.54	7.022	12.19	10.31
TCGA-24-1558-01	Ovary	Primary Tumor	10.41	13.09	9.616	1.059	11.5	4.696	12.65	11.16
TCGA-61-2101-01	Ovary	Primary Tumor	10.4	12.37	9.706	3.651	10.22	7.774	11.45	9.942
TCGA-24-1556-01	Ovary	Primary Tumor	10.39	11.84	9.674	7.574	10.88	8.027	11.35	9.882
TCGA-23-1110-01	Ovary	Primary Tumor	10.38	12.89	9.573	2.348	11.64	5.962	10.35	10.15
TCGA-24-1603-01	Ovary	Primary Tumor	10.38	11.69	9.394	1.637	9.875	7.881	11.8	10.34
TCGA-13-0799-01	Ovary	Primary Tumor	10.38	10.86	10.08	3.983	5.719	6.656	11.02	9.971
TCGA-29-1762-01	Ovary	Primary Tumor	10.38	10.48	9.962	9.691	7.783	6.224	11.73	9.558
TCGA-23-2078-01	Ovary	Primary Tumor	10.37	11.62	9.786	7.142	10.6	8.55	12.26	10.94
TCGA-36-1571-01	Ovary	Primary Tumor	10.36	11.86	9.413	4.438	9.199	6.706	12.64	10.31
TCGA-24-1426-01	Ovary	Primary Tumor	10.36	11.73	9.396	7.921	8.936	6.714	11.66	11.04
TCGA-04-1651-01	Ovary	Primary Tumor	10.36	11.1	9.426	3.637	6.978	3.637	10.75	10.67
TCGA-36-1569-01	Ovary	Primary Tumor	10.35	13.06	9.523	4.582	12.44	7.919	12.03	10.71
TCGA-13-1511-01	Ovary	Primary Tumor	10.35	12.82	9.223	9.902	10.14	6.628	12.05	10.97
TCGA-24-1105-01	Ovary	Primary Tumor	10.35	12.04	9.41	6.576	10.28	7.162	11.83	10.24
TCGA-13-0905-01	Ovary	Primary Tumor	10.34	12.32	9.259	2.305	9.188	7.922	10.4	10.09
TCGA-25-2042-01	Ovary	Primary Tumor	10.33	12.6	9.244	6.108	13.94	8.745	12.31	10.36
TCGA-24-1417-01	Ovary	Primary Tumor	10.33	12.01	9.376	3.093	11.04	7.217	11.65	11.91
TCGA-09-0364-01	Ovary	Primary Tumor	10.32	12.98	10.14	5.637	7.375	7.116	12.38	9.972
TCGA-61-2016-01	Ovary	Primary Tumor	10.32	12.74	9.594	4.201	8.917	5.198	12.06	11.18
TCGA-09-1665-01	Ovary	Primary Tumor	10.32	12.37	9.478	3.851	11.12	4.429	10.18	10.92
TCGA-30-1853-01	Ovary	Primary Tumor	10.32	10.66	9.489	8.259	11.98	8.781	10.04	9.48
TCGA-30-1855-01	Ovary	Primary Tumor	10.3	12.33	9.513	6.202	11.86	8.075	12.47	10.84
TCGA-61-2008-01	Ovary	Primary Tumor	10.29	11.99	9.208	3.777	9.497	7.756	12.22	10.72
TCGA-24-1842-01	Ovary	Primary Tumor	10.29	11.86	9.307	4.692	9.721	4.916	12.2	11.03
TCGA-29-1774-01	Ovary	Primary Tumor	10.29	11.84	9.498	7.12	9.145	9.908	11.41	9.607
TCGA-36-1578-01	Ovary	Primary Tumor	10.28	12.66	9.312	1.873	8.601	5.155	11.99	11.31
TCGA-13-1477-01	Ovary	Primary Tumor	10.28	12.27	9.796	9.484	9.834	7.789	9.228	9.54
TCGA-24-1428-01	Ovary	Primary Tumor	10.28	11.33	10.39	3.823	9.021	3.739	12.72	10.68
TCGA-13-0730-01	Ovary	Primary Tumor	10.28	10.92	9.039	8.485	8.587	6.94	11.69	9.936
TCGA-25-1632-01	Ovary	Primary Tumor	10.27	13.23	9.394	4.951	9.945	7.807	11.48	10.54
TCGA-13-1495-01	Ovary	Primary Tumor	10.26	12.2	9.847	0.83	9.304	4.694	11.46	10.9
TCGA-24-1413-01	Ovary	Primary Tumor	10.26	11.63	9.762	0.9298	10.2	4.506	11.09	10.87
TCGA-04-1356-01	Ovary	Primary Tumor	10.26	11.43	9.529	5.692	9.377	5.671	11.44	10.89
TCGA-OY-A56P-01	Ovary	Primary Tumor	10.25	12.72	9.678	6.144	7.332	7.084	13.29	11.66
TCGA-04-1365-01	Ovary	Primary Tumor	10.25	12.38	9.629	8.121	9.532	2.318	11.19	10.8
TCGA-25-1627-01	Ovary	Primary Tumor	10.24	12.7	9.516	5.749	10.63	7.796	11.36	10.56
TCGA-04-1338-01	Ovary	Primary Tumor	10.24	12.09	9.41	7.986	11.3	7.438	9.727	10.98
TCGA-25-1322-01	Ovary	Primary Tumor	10.24	11.85	10.26	3.416	11.3	6.594	12.65	10.62
TCGA-61-1910-01	Ovary	Primary Tumor	10.24	11.05	10.71	0	10.29	4.134	11.94	11.11
TCGA-04-1331-01	Ovary	Primary Tumor	10.23	11.7	9.786	9.161	12.29	6.785	11.02	10.89
TCGA-04-1519-01	Ovary	Primary Tumor	10.23	11.7	9.212	5.897	11.15	6.391	10.55	10.42
TCGA-24-1604-01	Ovary	Primary Tumor	10.22	12.18	9.913	1.986	12.66	6.616	11.76	10.58
TCGA-24-1419-01	Ovary	Primary Tumor	10.21	12.79	9.639	1.812	8.113	4.176	11.97	10.13
TCGA-23-1029-01	Ovary	Primary Tumor	10.21	12.7	9.66	2.254	10.16	6.268	11.55	11.29
TCGA-24-1564-01	Ovary	Primary Tumor	10.21	12.13	9.033	5.729	9.823	7.641	12.04	10.77
TCGA-24-0982-01	Ovary	Primary Tumor	10.21	11.95	9.492	3.566	11.44	7.233	11.28	11.06
TCGA-13-1404-01	Ovary	Primary Tumor	10.19	11.29	9.55	2.288	11.29	6.187	10.25	10.35
TCGA-VG-A8LO-01	Ovary	Primary Tumor	10.18	13.27	9.84	8.819	9.882	4.129	12.18	11.69
TCGA-09-2054-01	Ovary	Primary Tumor	10.18	11.79	9.772	2.994	9.627	7.145	11.83	9.986
TCGA-61-1740-01	Ovary	Primary Tumor	10.18	11.45	9.32	5.174	9.365	6.276	11.36	10.01
TCGA-10-0926-01	Ovary	Primary Tumor	10.18	11.07	9.594	3.754	10.85	3.912	10.96	9.536
TCGA-04-1655-01	Ovary	Primary Tumor	10.18	10.64	9.25	6.369	12.81	7.597	11.03	11.34
TCGA-24-1545-01	Ovary	Primary Tumor	10.17	12.51	9.3	8.967	12.79	7.705	11.66	10.63
TCGA-25-1628-01	Ovary	Primary Tumor	10.17	12.4	9.221	5.778	12.69	8.05	12.05	10.97
TCGA-61-1900-01	Ovary	Primary Tumor	10.17	11.73	10	8.725	9.978	6.647	11.86	11.25
TCGA-61-2097-01	Ovary	Primary Tumor	10.17	11.63	9.173	3.51	9.991	6.92	11.17	10.4
TCGA-24-2027-01	Ovary	Primary Tumor	10.16	12.1	9.811	9.354	7.599	6.497	12.46	10.69
TCGA-25-2392-01	Ovary	Primary Tumor	10.16	11.98	9.747	0.7321	9.411	8.376	12.01	10.05
TCGA-61-2113-01	Ovary	Primary Tumor	10.16	11.85	9.847	6.651	9.128	6.005	12.56	10.69
TCGA-61-2003-01	Ovary	Primary Tumor	10.16	11.81	9.731	5.536	10.85	7.279	12.05	10.92
TCGA-57-1583-01	Ovary	Primary Tumor	10.14	12.11	9.962	1.649	11.39	5.108	11.86	10.06
TCGA-61-1907-01	Ovary	Primary Tumor	10.14	11.08	9.15	0	7.692	3.438	10.88	10.2
TCGA-24-1474-01	Ovary	Primary Tumor	10.13	12.96	9.559	6.814	9.753	7.474	12.62	10.71
TCGA-24-2293-01	Ovary	Primary Tumor	10.13	12.4	9.58	4.797	13.27	9.107	11.86	10.7
TCGA-13-0919-01	Ovary	Primary Tumor	10.13	11.09	9.355	3.945	8.476	5.173	11.09	9.781
TCGA-29-1696-01	Ovary	Primary Tumor	10.13	10.3	9.192	4.91	8.319	5.938	9.71	10.35
TCGA-09-1669-01	Ovary	Primary Tumor	10.12	12.54	9.715	2.805	10.59	5.567	10.29	10.47
TCGA-24-2035-01	Ovary	Primary Tumor	10.12	12.26	9.542	6.141	12.3	8.469	10.96	10.53
TCGA-24-1427-01	Ovary	Primary Tumor	10.11	13.08	9.158	6.229	12.46	9.292	11.16	11.1
TCGA-25-2404-01	Ovary	Primary Tumor	10.11	12.98	9.6	7.659	10.44	6.599	11.58	11.14
TCGA-13-0908-01	Ovary	Primary Tumor	10.11	12.22	9.214	4.366	11.48	6.99	12.07	10.31
TCGA-24-1923-01	Ovary	Primary Tumor	10.11	11.98	9.568	5.515	10.7	7.482	10.65	10.35
TCGA-24-1562-01	Ovary	Primary Tumor	10.1	11.57	9.27	6.076	11.49	7.229	11.42	10.87
TCGA-13-0906-01	Ovary	Primary Tumor	10.1	11.48	9.469	8.653	11.32	5.92	11.38	10.42
TCGA-24-0975-01	Ovary	Primary Tumor	10.09	12.74	8.913	5.144	12.59	8.66	10.79	9.954
TCGA-13-0901-01	Ovary	Primary Tumor	10.09	11.35	9.442	7.152	10.85	5.877	10.2	10.62
TCGA-20-1684-01	Ovary	Primary Tumor	10.08	12.9	9.895	5.348	11.41	4.279	12.74	11.62
TCGA-13-0885-01	Ovary	Primary Tumor	10.08	11.08	9.345	0	11.97	6.232	11.13	10.49
TCGA-10-0933-01	Ovary	Primary Tumor	10.07	12.49	9.435	1.524	13.15	8.493	10.36	10.57
TCGA-29-1783-01	Ovary	Primary Tumor	10.07	12.49	9.271	5.607	12.05	6.512	11.68	10.35
TCGA-09-1670-01	Ovary	Primary Tumor	10.07	11.86	9.635	0	10.7	5.098	11.85	10.65
TCGA-36-1581-01	Ovary	Primary Tumor	10.06	12.9	9.464	6.814	10.65	5.582	12.36	11.09
TCGA-24-1422-01	Ovary	Primary Tumor	10.06	12.83	9.497	4.258	12.38	7.411	12.04	10.86
TCGA-59-2354-01	Ovary	Primary Tumor	10.06	12.23	9.168	3.799	12.49	7.624	11.69	11.07
TCGA-25-1318-01	Ovary	Primary Tumor	10.05	12.77	9.493	5.725	10.13	8.793	12.02	10.69
TCGA-13-1482-01	Ovary	Primary Tumor	10.05	11.22	9.963	1.13	12.13	7.357	10.83	10.34
TCGA-25-1321-01	Ovary	Primary Tumor	10.05	11.2	9.282	0	12.17	5.38	12.25	11.7
TCGA-24-1849-01	Ovary	Primary Tumor	10.04	12.45	9.631	7.886	12.98	9.63	11.66	10.36
TCGA-04-1341-01	Ovary	Primary Tumor	10.04	11.72	9.364	3.446	11.23	3.157	10.68	10.23
TCGA-25-1320-01	Ovary	Primary Tumor	10.03	12.23	9.728	7.945	11.38	7.561	12.13	11.01
TCGA-13-0888-01	Ovary	Primary Tumor	10.03	11.56	9.335	6.452	9.035	5.846	11.2	10.72
TCGA-13-0727-01	Ovary	Primary Tumor	10.02	11.93	9.596	4.143	11.52	6.08	10.57	10
TCGA-13-1512-01	Ovary	Primary Tumor	10.02	11	9.009	2.632	8.884	5.687	11.39	9.278
TCGA-23-2077-01	Ovary	Primary Tumor	10.01	11.84	9.21	4.402	9.151	7.316	11.98	11.06
TCGA-24-1555-01	Ovary	Primary Tumor	10	12.86	9.336	1.305	9.169	4.527	12.01	10.53
TCGA-09-2051-01	Ovary	Primary Tumor	10	9.361	9.463	1.236	9.652	5.18	12.64	10.52
TCGA-36-1576-01	Ovary	Primary Tumor	9.999	11.92	9.145	8.396	10.6	7.532	11.4	10.01
TCGA-13-0900-01	Ovary	Primary Tumor	9.998	11.45	9.267	1.984	10.02	5.837	11.26	10.41
TCGA-13-1483-01	Ovary	Primary Tumor	9.995	11.57	9.414	5.73	10.23	5.785	11.87	10.41
TCGA-61-2110-01	Ovary	Primary Tumor	9.994	11.23	9.546	0	11.14	6.669	11.85	9.861
TCGA-59-2351-01	Ovary	Primary Tumor	9.988	12.42	9.46	4.155	10.48	7.207	11.73	10.94
TCGA-23-1123-01	Ovary	Primary Tumor	9.981	11.63	9.565	0	9.842	3.265	12.04	10.43
TCGA-09-2056-01	Ovary	Primary Tumor	9.977	9.752	9.172	0	8.026	4.823	9.667	10.05
TCGA-09-1673-01	Ovary	Primary Tumor	9.973	12.23	10.04	2.944	10.46	8.106	12.42	11.35
TCGA-61-1741-01	Ovary	Primary Tumor	9.967	13.08	9.855	6.457	11.89	7.164	12.17	11.67
TCGA-61-2000-01	Ovary	Primary Tumor	9.966	11.81	9.689	5.335	7.555	4.726	11.77	11.27
TCGA-24-1843-01	Ovary	Primary Tumor	9.966	11.63	9.474	1.081	13.28	5.58	11.33	10.92
TCGA-13-0762-01	Ovary	Primary Tumor	9.964	10.65	9.402	7.154	7.649	4.179	11.12	9.997
TCGA-24-2038-01	Ovary	Primary Tumor	9.962	11.51	9.903	7.13	10.28	8.754	10.66	10.39
TCGA-24-1550-01	Ovary	Primary Tumor	9.956	12.04	9.349	5.955	10.09	7.346	12.21	11.93
TCGA-25-1623-01	Ovary	Primary Tumor	9.953	12.1	8.688	6.259	12.06	8.439	11.71	10.43
TCGA-25-1329-01	Ovary	Primary Tumor	9.949	12.2	9.489	5.377	11.16	7.392	12.23	10.35
TCGA-25-1328-01	Ovary	Primary Tumor	9.939	11.97	9.212	6.144	10.36	8.822	11.22	10.06
TCGA-61-1995-01	Ovary	Primary Tumor	9.938	12.12	9.8	0	9.461	8.373	12.57	10.63
TCGA-24-1104-01	Ovary	Primary Tumor	9.928	11.23	9.466	3.671	10.17	5.704	12.07	10.87
TCGA-13-0923-01	Ovary	Primary Tumor	9.928	10.84	9.317	4.424	10.12	5.463	11.72	8.834
TCGA-13-1505-01	Ovary	Primary Tumor	9.927	11.81	9.575	4.941	12.43	7.759	11.89	10.82
TCGA-61-2012-01	Ovary	Primary Tumor	9.922	11.66	9.801	3.51	9.689	5.19	11.62	10.34
TCGA-13-1509-01	Ovary	Primary Tumor	9.918	12.15	9.423	7.263	13.14	6.922	10.05	10.48
TCGA-23-2081-01	Ovary	Primary Tumor	9.917	12.78	9.969	3.338	9.801	5.948	11.78	11.28
TCGA-24-1567-01	Ovary	Primary Tumor	9.916	12.07	8.909	5.518	10.08	5.93	13	10.01
TCGA-13-1499-01	Ovary	Primary Tumor	9.907	12.85	9.472	7.296	12.96	7.671	10.8	10.48
TCGA-29-1698-01	Ovary	Primary Tumor	9.903	13.01	9.706	4.488	12.56	7.408	12.76	10.74
TCGA-36-1568-01	Ovary	Primary Tumor	9.897	12.71	9.444	1.889	9.766	6.589	11.81	10.54
TCGA-61-1918-01	Ovary	Primary Tumor	9.89	11.54	9.596	1.796	10.86	5.371	12.61	11.32
TCGA-24-2281-01	Ovary	Primary Tumor	9.888	12.17	9.745	5.802	11.87	3.013	11.66	10.48
TCGA-29-1776-01	Ovary	Primary Tumor	9.888	12.16	8.999	4.625	10.42	6.959	9.989	10.91
TCGA-25-1626-01	Ovary	Primary Tumor	9.885	12	9.045	6.132	13.65	9.346	11.8	10.92
TCGA-24-1471-01	Ovary	Primary Tumor	9.884	12.48	9.436	5.854	7.838	8.975	11.87	10.72
TCGA-09-1668-01	Ovary	Primary Tumor	9.88	11.76	9.536	1.26	10.92	7.554	10.96	11.37
TCGA-57-1585-01	Ovary	Primary Tumor	9.878	12.91	9.364	7.098	12.19	7.874	11.93	10.93
TCGA-29-1711-01	Ovary	Primary Tumor	9.877	10.99	9.02	4.559	8.298	5.171	12.06	11.06
TCGA-24-1928-01	Ovary	Primary Tumor	9.876	12.93	9.774	4.357	10.64	6.862	12.41	11.2
TCGA-04-1530-01	Ovary	Primary Tumor	9.876	12.32	9.653	7.891	12.74	7.124	12.12	10.91
TCGA-24-2289-01	Ovary	Primary Tumor	9.875	12.41	9.853	4.263	11.96	7.107	13.3	10.65
TCGA-36-1574-01	Ovary	Primary Tumor	9.872	11.28	8.927	1.098	10.37	5.858	11.5	11.46
TCGA-59-2352-01	Ovary	Primary Tumor	9.868	12.35	9.373	2.131	8.809	6.541	11.74	10.54
TCGA-25-1630-01	Ovary	Primary Tumor	9.867	12.67	9.118	7.076	8.571	6.923	11.29	10.08
TCGA-24-1563-01	Ovary	Primary Tumor	9.859	12.43	9.257	5.95	11.23	7.383	11.15	10.69
TCGA-24-2261-01	Ovary	Primary Tumor	9.852	12.42	10.07	2.972	11.38	6.523	12.15	11.17
TCGA-09-1662-01	Ovary	Primary Tumor	9.851	11.73	9.629	4.016	9.934	6.564	11.13	10.54
TCGA-61-1733-01	Ovary	Primary Tumor	9.847	10.63	9.336	5.122	11.27	9.617	11.91	10.76
TCGA-29-1695-01	Ovary	Primary Tumor	9.845	12.98	9.832	4.188	12.37	10.22	12.09	11.49
TCGA-13-1407-01	Ovary	Primary Tumor	9.845	11	9.705	0	12.15	3.092	12.13	10.36
TCGA-29-1691-01	Ovary	Primary Tumor	9.844	12.17	9.937	6.671	12.32	7.218	12.02	11.03
TCGA-23-1028-01	Ovary	Primary Tumor	9.843	11.51	9.215	0.9508	9.968	5.832	9.879	11.2
TCGA-23-1809-01	Ovary	Primary Tumor	9.841	12.05	9.761	5.553	8.24	6.049	12.5	9.924
TCGA-23-1118-01	Ovary	Primary Tumor	9.837	11.21	9.807	5.758	10.07	5.682	11.15	11.22
TCGA-24-1434-01	Ovary	Primary Tumor	9.835	12.4	9.195	5.41	13.52	8.396	11.88	11.09
TCGA-24-1844-01	Ovary	Primary Tumor	9.834	11.59	9.883	7.357	10.58	5.949	11.62	10.25
TCGA-24-1435-01	Ovary	Primary Tumor	9.823	11.66	9.024	3.051	9.78	6.591	10.97	11.42
TCGA-57-1584-01	Ovary	Primary Tumor	9.822	11.76	8.916	0.8052	8.645	5.908	11.14	10.41
TCGA-59-2355-01	Ovary	Primary Tumor	9.819	11.7	9.319	3.164	11.33	6.11	10.7	10.78
TCGA-04-1362-01	Ovary	Primary Tumor	9.816	13.36	9.665	4.245	10.48	6.095	12.59	11.8
TCGA-24-1425-01	Ovary	Primary Tumor	9.814	11.79	9.013	5.517	12.06	9.986	11.35	10.96
TCGA-24-2262-01	Ovary	Primary Tumor	9.81	11.69	9.307	3.35	9.514	9.638	11.79	11.6
TCGA-25-1625-01	Ovary	Primary Tumor	9.806	12.72	9.3	8.53	10.45	7.312	12.01	10.63
TCGA-25-2396-01	Ovary	Primary Tumor	9.806	12.1	9.238	3.804	12.48	6.459	11.14	10.96
TCGA-13-1501-01	Ovary	Primary Tumor	9.804	13.67	9.141	4.805	12.94	6.003	11.01	10.44
TCGA-25-1633-01	Ovary	Primary Tumor	9.802	12.6	8.98	5.466	10.69	7.79	12.28	10.21
TCGA-23-1120-01	Ovary	Primary Tumor	9.799	11.83	9.573	4.63	10.08	5.802	10.83	11.99
TCGA-13-1403-01	Ovary	Primary Tumor	9.797	12.72	9.502	3.791	8.393	5.273	11.63	10.89
TCGA-13-0714-01	Ovary	Primary Tumor	9.795	12.39	9.187	6.861	11.32	6.03	11.08	10.21
TCGA-25-1315-01	Ovary	Primary Tumor	9.795	10.85	9.513	0.6237	9.344	4.864	12.85	10.45
TCGA-61-2002-01	Ovary	Primary Tumor	9.792	11.24	9.196	3.546	11.19	6.508	11.99	10.51
TCGA-13-0883-01	Ovary	Primary Tumor	9.791	12.08	9.506	5.899	9.722	8.425	10.7	9.884
TCGA-25-2391-01	Ovary	Primary Tumor	9.791	11.5	9.304	4.861	7.805	7.719	11.9	10.82
TCGA-20-1687-01	Ovary	Primary Tumor	9.788	12.62	9.246	2.176	10.08	5.343	11.49	9.992
TCGA-04-1357-01	Ovary	Primary Tumor	9.786	12.03	9.531	1.635	9.75	5.773	10.88	10.99
TCGA-24-2024-01	Ovary	Primary Tumor	9.776	11.61	9.841	7.965	10.39	7.455	10.52	10.02
TCGA-09-1659-01	Ovary	Primary Tumor	9.774	11.56	9.372	7.336	8.616	6.64	10.32	9.584
TCGA-24-2023-01	Ovary	Primary Tumor	9.768	11.15	9.301	0.6732	8.676	5.149	12.37	10.81
TCGA-29-1705-01	Ovary	Primary Tumor	9.766	11.6	9.303	6.214	9.879	6.657	12.06	10.34
TCGA-10-0928-01	Ovary	Primary Tumor	9.766	11.25	9.676	8.685	8.958	6.428	10.94	10.97
TCGA-25-2398-01	Ovary	Primary Tumor	9.76	11.47	9.597	7.906	10.48	8.444	11.98	10.04
TCGA-09-1666-01	Ovary	Primary Tumor	9.758	11.16	9.171	4.362	9.562	6.43	10.82	10.22
TCGA-29-2428-01	Ovary	Primary Tumor	9.753	10.85	9.433	3.076	7.986	3.226	11.09	10.02
TCGA-04-1542-01	Ovary	Primary Tumor	9.752	11.79	9.35	0	7.537	3.698	10.03	10.66
TCGA-24-1845-01	Ovary	Primary Tumor	9.748	10.97	9.601	0	6.724	4.003	11.65	10.31
TCGA-29-1702-01	Ovary	Primary Tumor	9.746	12.43	9.829	3.552	9.376	6.135	11.99	10.27
TCGA-29-1694-01	Ovary	Primary Tumor	9.745	11.28	9.345	2.072	9.54	7.063	11.86	10.36
TCGA-24-1924-01	Ovary	Primary Tumor	9.742	10.94	9.356	3.268	10.78	5.126	10.88	10.7
TCGA-24-2290-01	Ovary	Primary Tumor	9.736	12.38	9.532	1.327	8.392	4.563	12.22	9.923
TCGA-29-1693-01	Ovary	Primary Tumor	9.736	11.51	9.289	3.728	9.945	8.648	10.55	11.68
TCGA-25-1323-01	Ovary	Primary Tumor	9.735	11.33	9.193	8.776	12.65	6.877	12.09	10.74
TCGA-24-2280-01	Ovary	Primary Tumor	9.734	12.03	10.03	8.903	11.18	8.478	11.84	10.9
TCGA-09-2044-01	Ovary	Primary Tumor	9.733	10.27	9.286	1.345	10.56	6.745	12.04	10.06
TCGA-61-1998-01	Ovary	Primary Tumor	9.729	11.46	9.668	2.585	11.24	6.447	11	10.72
TCGA-36-1577-01	Ovary	Primary Tumor	9.726	10.7	9.295	5.336	8.176	6.144	12.13	10.65
TCGA-31-1946-01	Ovary	Primary Tumor	9.717	11.44	9.84	3.469	10.78	6.689	11.94	11.06
TCGA-61-1736-01	Ovary	Primary Tumor	9.713	12.32	9.956	1.36	9.038	6.366	12.08	10.98
TCGA-25-1326-01	Ovary	Primary Tumor	9.713	11.58	9.556	3.715	10.65	6.698	11.97	11.28
TCGA-23-1119-01	Ovary	Primary Tumor	9.707	11.37	8.531	5.763	10.23	6.034	10.62	10.56
TCGA-29-1699-01	Ovary	Primary Tumor	9.705	11.66	9.488	1.93	10.76	6.193	12.38	10.09
TCGA-57-1586-01	Ovary	Primary Tumor	9.694	12.65	9.733	7.267	12.29	7.275	11.92	10.97
TCGA-13-1408-01	Ovary	Primary Tumor	9.694	11.39	9.314	7.817	11.99	6.695	12	10.53
TCGA-29-1785-01	Ovary	Primary Tumor	9.692	11.93	8.641	0.7912	9.137	5.113	11.12	10.96
TCGA-13-0720-01	Ovary	Primary Tumor	9.691	11.45	9.179	1.097	8.808	7.081	11.54	10.24
TCGA-57-1993-01	Ovary	Primary Tumor	9.69	13.04	9.85	5.424	10.46	5.803	12.38	10.83
TCGA-29-1697-01	Ovary	Primary Tumor	9.69	12.28	9.828	3.923	8.644	5.168	12.73	10.56
TCGA-13-1487-01	Ovary	Primary Tumor	9.686	12.74	9.273	7.243	13.71	7.644	9.638	10.49
TCGA-04-1350-01	Ovary	Primary Tumor	9.684	11.63	9.156	2.437	11.47	6.981	10.03	10.15
TCGA-29-1690-01	Ovary	Primary Tumor	9.683	11.46	9.024	6.003	9.939	6.915	9.444	10.13
TCGA-13-1488-01	Ovary	Primary Tumor	9.675	12.83	9.41	8.895	11.33	6.03	11.05	10.61
TCGA-24-1616-01	Ovary	Primary Tumor	9.675	12.02	9.099	0	11.85	4.615	11.84	10.77
TCGA-23-1122-01	Ovary	Primary Tumor	9.674	13.11	9.909	7.756	11.4	6.994	12.36	11.07
TCGA-23-1024-01	Ovary	Primary Tumor	9.664	11.41	9.504	2.412	8.472	4.683	11.92	9.87
TCGA-31-1950-01	Ovary	Primary Tumor	9.659	13.54	9.487	4.528	9.911	3.063	11.69	11.2
TCGA-25-1314-01	Ovary	Primary Tumor	9.658	11.73	9.589	2.354	10.43	6.91	12.23	9.848
TCGA-24-1560-01	Ovary	Primary Tumor	9.654	12.05	9.143	2.088	8.543	6.154	12.55	10.43
TCGA-10-0938-01	Ovary	Primary Tumor	9.652	11.67	10.02	3.991	12.41	4.109	11.1	9.49
TCGA-24-2020-01	Ovary	Primary Tumor	9.652	11.09	9.573	3.8	8.857	4.414	11.16	10.91
TCGA-09-2045-01	Ovary	Primary Tumor	9.651	11.7	9.302	6.203	9.122	6.952	11.65	10.76
TCGA-13-1481-01	Ovary	Primary Tumor	9.65	11.75	9.314	9.163	11.35	7.478	11.17	10.3
TCGA-23-1021-01	Ovary	Primary Tumor	9.649	11.2	8.942	0	9.994	4.371	9.898	9.413
TCGA-04-1361-01	Ovary	Primary Tumor	9.647	12.07	9.311	3.089	10.43	6.236	10.83	11.01
TCGA-61-2104-01	Ovary	Primary Tumor	9.646	11.95	9.699	3.629	9.67	5.74	12.16	10.74
TCGA-13-0916-01	Ovary	Primary Tumor	9.641	12.53	10.06	3.48	11.98	7.636	11.6	10.09
TCGA-24-2019-01	Ovary	Primary Tumor	9.641	12.18	10.46	0.5741	9.661	6.076	12.08	10.41
TCGA-13-0890-01	Ovary	Primary Tumor	9.638	10.75	9.379	3.732	10.42	7.805	11.32	9.527
TCGA-13-0726-01	Ovary	Primary Tumor	9.636	10.84	8.528	2.964	8.086	6.788	9.887	10.9
TCGA-25-2397-01	Ovary	Primary Tumor	9.625	10.85	9.319	0.9711	6.747	8.086	11.83	9.526
TCGA-25-1313-01	Ovary	Primary Tumor	9.622	12.05	9.393	4.943	10.19	7.715	11.8	10.45
TCGA-24-1418-01	Ovary	Primary Tumor	9.618	12.53	9.426	3.055	12.31	6.471	12.35	10.83
TCGA-24-1565-01	Ovary	Primary Tumor	9.614	12.34	9.812	3.618	8.791	5.153	10.14	10.21
TCGA-25-2400-01	Ovary	Primary Tumor	9.612	12.36	9.29	1.348	7.887	5.251	13.18	10.62
TCGA-09-2053-01	Ovary	Primary Tumor	9.612	11.57	9.378	6.469	11.42	7.317	11.16	10.9
TCGA-24-0968-01	Ovary	Primary Tumor	9.606	12.94	9.471	5.144	11.69	6.449	10.77	10.48
TCGA-29-1769-01	Ovary	Primary Tumor	9.603	10.76	9.191	4.82	9.94	6.06	10.73	10.72
TCGA-23-1032-01	Ovary	Primary Tumor	9.599	11.25	9.748	0	11.29	5.168	10.99	10.44
TCGA-13-2060-01	Ovary	Primary Tumor	9.598	11.91	9.146	3.454	9.591	5.33	11.12	10.97
TCGA-30-1866-01	Ovary	Primary Tumor	9.594	10.87	9.096	5.797	9.825	6.253	10.03	10.05
TCGA-24-1423-01	Ovary	Primary Tumor	9.591	12.65	9.444	8.427	10.33	7.863	11.21	11.33
TCGA-24-1464-01	Ovary	Primary Tumor	9.581	12.25	9.608	4.403	8.699	5.424	10.83	10.16
TCGA-13-0893-01	Ovary	Primary Tumor	9.58	11.7	9.601	6.009	11.88	6.53	11.29	10.87
TCGA-24-1546-01	Ovary	Primary Tumor	9.577	10.89	9.229	5.599	11.2	7.382	11.2	9.878
TCGA-25-2409-01	Ovary	Primary Tumor	9.575	11.35	9.387	2.214	10.28	7.021	11.47	10.79
TCGA-61-2102-01	Ovary	Primary Tumor	9.57	11.23	9.693	8.74	7.963	6.04	11.9	10.89
TCGA-30-1714-01	Ovary	Primary Tumor	9.569	12.09	8.788	5.697	11.09	6.922	10.05	10.32
TCGA-23-1109-01	Ovary	Primary Tumor	9.567	11.83	9.809	10.13	11.25	7.98	11.13	10.66
TCGA-24-1930-01	Ovary	Primary Tumor	9.564	12.38	9.634	2.984	10.32	5.884	11.33	11.07
TCGA-30-1892-01	Ovary	Primary Tumor	9.564	10.98	8.98	6.731	12.16	8.356	9.854	10.01
TCGA-29-1768-01	Ovary	Primary Tumor	9.562	10.52	8.441	4.925	12.05	7.168	9.609	10.22
TCGA-24-1549-01	Ovary	Primary Tumor	9.557	11.99	9.742	1.151	8.448	4.632	12.02	11.81
TCGA-61-1919-01	Ovary	Primary Tumor	9.556	11.36	9.376	5.017	10.91	7.893	10.69	10.71
TCGA-31-1959-01	Ovary	Primary Tumor	9.551	12.52	9.278	5.39	11.21	6.459	12.95	10.78
TCGA-23-2084-01	Ovary	Primary Tumor	9.546	11.58	9.55	0	10.29	5.627	12.6	11.01
TCGA-23-1111-01	Ovary	Primary Tumor	9.538	12.22	9.465	7.558	8.652	6.219	11.71	9.791
TCGA-13-0766-01	Ovary	Primary Tumor	9.534	9.563	8.96	3.72	10.12	6.56	9.959	9.698
TCGA-20-0991-01	Ovary	Primary Tumor	9.532	11.56	8.866	0	6.072	5.53	10.35	10.17
TCGA-29-1710-01	Ovary	Primary Tumor	9.531	12.55	9.18	4.284	11.41	6.821	12.48	11.78
TCGA-59-2348-01	Ovary	Primary Tumor	9.53	11.9	9.235	2.914	9.498	6.847	11.9	10.03
TCGA-31-1953-01	Ovary	Primary Tumor	9.523	12.49	9.869	2.603	9.78	6.119	12.25	10.92
TCGA-10-0927-01	Ovary	Primary Tumor	9.516	10.51	9.314	4.567	10.46	5.852	10.68	9.423
TCGA-24-0970-01	Ovary	Primary Tumor	9.507	10.96	9.755	8.426	9.438	5.913	12.34	10.4
TCGA-04-1332-01	Ovary	Primary Tumor	9.489	11.79	9.637	7.208	10.59	7.256	11.49	9.821
TCGA-30-1857-01	Ovary	Primary Tumor	9.489	11.42	9.517	3.432	10.65	7.004	10.64	11.34
TCGA-61-2009-01	Ovary	Primary Tumor	9.489	11.16	8.808	6.042	9.391	7.934	10.63	10.68
TCGA-13-1405-01	Ovary	Primary Tumor	9.485	11.83	9.102	6.261	11.72	8.236	12.48	10.91
TCGA-10-0931-01	Ovary	Primary Tumor	9.485	11.8	9.49	0.5819	8.055	3.079	10.57	10.21
TCGA-13-0924-01	Ovary	Primary Tumor	9.484	12.52	9.199	5.452	10.44	7.312	10.93	9.579
TCGA-23-1030-01	Ovary	Primary Tumor	9.483	11.71	9.19	5.577	10.41	5.939	11.42	9.985
TCGA-29-1688-01	Ovary	Primary Tumor	9.479	11.31	8.856	2.111	10.59	5.865	10.99	10.68
TCGA-13-0800-01	Ovary	Primary Tumor	9.477	11.81	9.362	5.098	10.21	6	11.64	9.824
TCGA-24-1103-01	Ovary	Primary Tumor	9.476	12.04	9.204	7.17	9.161	4.326	10.75	9.686
TCGA-24-2254-01	Ovary	Primary Tumor	9.473	11.51	9.599	1.895	8.884	7.864	11.28	10.97
TCGA-57-1994-01	Ovary	Primary Tumor	9.472	12.9	9.671	2.324	11.67	8.229	12.34	11.89
TCGA-29-2427-01	Ovary	Primary Tumor	9.469	12.37	9.036	4.115	10.38	5.338	10.34	10.54
TCGA-04-1364-01	Ovary	Primary Tumor	9.468	11.81	9.676	7.336	10.09	4.649	11.16	10.26
TCGA-25-2399-01	Ovary	Primary Tumor	9.462	12.08	9.383	3.717	11.42	6.297	12.09	11.12
TCGA-13-0725-01	Ovary	Primary Tumor	9.461	11.65	9.01	3.973	10.59	6.953	10.03	10.33
TCGA-13-1497-01	Ovary	Primary Tumor	9.46	11.55	9.505	5.262	9.985	5.789	10.74	10.76
TCGA-25-1319-01	Ovary	Primary Tumor	9.457	12.51	9.238	1.623	9.689	5.548	12.78	10.44
TCGA-29-1777-01	Ovary	Primary Tumor	9.452	10.33	9.225	2.356	10.4	7.971	10.18	10.4
TCGA-61-1737-01	Ovary	Primary Tumor	9.451	10.98	9.453	7.584	11.12	8.02	12.61	9.813
TCGA-04-1337-01	Ovary	Primary Tumor	9.445	11.04	9.66	7.23	11.88	6.475	11.43	10.1
TCGA-13-1506-01	Ovary	Primary Tumor	9.443	10.74	9.39	4.139	9.658	3.141	10.88	10.66
TCGA-13-0795-01	Ovary	Primary Tumor	9.439	11.77	8.909	2.144	9.542	3.983	9.849	11.17
TCGA-59-2350-01	Ovary	Primary Tumor	9.438	11.01	9.35	6.494	9.473	4.284	11.39	10.69
TCGA-30-1891-01	Ovary	Primary Tumor	9.437	11.69	9.003	4.59	11.21	8.74	11.04	10.41
TCGA-13-0765-01	Ovary	Primary Tumor	9.424	10.44	9.019	0.7208	8.738	2.084	10.62	9.806
TCGA-29-1770-01	Ovary	Primary Tumor	9.421	12.48	9.102	7.69	9.863	8.696	10.82	10.86
TCGA-61-1724-01	Ovary	Primary Tumor	9.418	11.94	9.232	1.767	10.02	5.86	11.94	12.07
TCGA-61-1743-01	Ovary	Primary Tumor	9.413	12.9	10.27	0	9.585	4.151	11.83	9.839
TCGA-61-2094-01	Ovary	Primary Tumor	9.412	12.87	9.475	5.321	9.669	7.422	12.43	10.81
TCGA-30-1862-01	Ovary	Primary Tumor	9.408	12.19	9.549	4.338	12.14	7.217	12.15	10.01
TCGA-24-2271-01	Ovary	Primary Tumor	9.406	11.41	9.175	2.327	11.91	6.086	10.79	10.84
TCGA-13-0884-01	Ovary	Primary Tumor	9.385	11.73	9.243	3.238	12.26	4.649	10.27	10.96
TCGA-23-1027-01	Ovary	Primary Tumor	9.381	10.87	9.222	3.683	9.084	4.485	11.2	10.36
TCGA-61-1725-01	Ovary	Primary Tumor	9.372	10.37	9.159	4.584	9.22	6.272	10.04	9.783
TCGA-09-0366-01	Ovary	Primary Tumor	9.37	12.03	9.935	4.402	8.297	1.906	12.1	10.41
TCGA-31-1956-01	Ovary	Primary Tumor	9.37	11.89	9.163	4.042	10.17	7.765	10.67	10.65
TCGA-24-2288-01	Ovary	Primary Tumor	9.369	12.54	9.514	5.421	9.889	7.701	12.4	11.1
TCGA-24-1850-01	Ovary	Primary Tumor	9.369	11.3	9.471	9.453	11.5	6.946	11.24	9.794
TCGA-13-0891-01	Ovary	Primary Tumor	9.358	11.22	9.193	2.199	11.81	4.05	10.46	9.882
TCGA-09-1667-01	Ovary	Primary Tumor	9.351	12.04	9.606	1.71	10.87	4.657	11.74	11
TCGA-25-1635-01	Ovary	Primary Tumor	9.35	12.71	9.269	6.563	12.88	6.334	12.57	9.939
TCGA-23-1116-01	Ovary	Primary Tumor	9.349	10.68	8.875	5.142	10.46	6.615	10.87	9.863
TCGA-24-1467-01	Ovary	Primary Tumor	9.331	11.78	9.936	3.184	7.774	5.57	11.81	10.65
TCGA-04-1648-01	Ovary	Primary Tumor	9.32	12.14	9.299	8.776	7.048	3.759	11.92	10.41
TCGA-13-1410-01	Ovary	Primary Tumor	9.317	11.37	9.672	3.775	9.871	5.969	11.62	10.96
TCGA-24-2298-01	Ovary	Primary Tumor	9.315	12.08	9.476	5.025	10.7	7.293	12.42	11.05
TCGA-24-1551-01	Ovary	Primary Tumor	9.314	12.01	9.564	3.047	9.003	8.001	11.68	11.78
TCGA-13-1411-01	Ovary	Primary Tumor	9.3	11.66	9.004	4.548	11.83	6.872	12.04	10.5
TCGA-24-1553-01	Ovary	Primary Tumor	9.295	11.85	9.386	5.856	10.6	8.609	11.46	9.904
TCGA-31-1944-01	Ovary	Primary Tumor	9.294	11.58	9.389	5.36	9.486	6.421	11.78	10.59
TCGA-09-0369-01	Ovary	Primary Tumor	9.288	11.88	9.565	6.881	9.628	4.324	12.21	9.969
TCGA-25-1312-01	Ovary	Primary Tumor	9.277	12.77	9.834	1.435	11.05	5.023	12.43	10.39
TCGA-24-1431-01	Ovary	Primary Tumor	9.272	12.78	9.427	2.363	10.2	5.022	11.99	9.748
TCGA-29-1778-01	Ovary	Primary Tumor	9.271	12.6	9.444	2.371	10.51	5.32	11.91	10.63
TCGA-13-1489-01	Ovary	Primary Tumor	9.271	12.18	9.354	2.405	10	8.509	9.998	10.68
TCGA-29-1701-01	Ovary	Primary Tumor	9.253	10.42	8.969	1.421	11.3	7.624	10.73	10.33
TCGA-24-1544-01	Ovary	Primary Tumor	9.248	12.02	9.583	4.174	6.208	7.541	11.58	10.07
TCGA-30-1718-01	Ovary	Primary Tumor	9.247	11.31	9.224	6.174	11.52	6.352	11.05	10.45
TCGA-13-0897-01	Ovary	Primary Tumor	9.24	11.2	9.248	3.096	11.64	5.534	10.56	10.7
TCGA-23-1113-01	Ovary	Primary Tumor	9.218	10.91	9.489	4.591	10.83	5.438	11.13	9.535
TCGA-24-2033-01	Ovary	Primary Tumor	9.217	12.53	9.234	3.354	11.39	5.93	11.27	9.759
TCGA-13-1510-01	Ovary	Primary Tumor	9.21	12.75	9.492	7.417	12.21	6.912	9.788	10.26
TCGA-61-1917-01	Ovary	Primary Tumor	9.207	11.14	9.261	3.089	10.85	6.893	10.84	10.35
TCGA-24-1430-01	Ovary	Primary Tumor	9.198	12.96	9.635	7.195	12.15	8.571	12.08	9.892
TCGA-57-1582-01	Ovary	Primary Tumor	9.196	11.38	9.012	9.104	10.82	5.932	11.74	10.77
TCGA-13-1507-01	Ovary	Primary Tumor	9.187	11.19	8.865	5.605	10.72	7.57	10.05	10.21
TCGA-04-1343-01	Ovary	Primary Tumor	9.166	12.18	9.082	3.173	12.4	6.533	11.07	11.26
TCGA-31-1951-01	Ovary	Primary Tumor	9.149	11.85	9.212	7.712	12.72	7.613	11.98	11.12
TCGA-13-0760-01	Ovary	Primary Tumor	9.137	12.71	9.13	0.9152	7.216	3.016	10.71	10.42
TCGA-61-1728-01	Ovary	Primary Tumor	9.136	11.58	9.516	6.65	8.712	5.672	11.49	10.07
TCGA-29-1761-01	Ovary	Primary Tumor	9.126	11.24	9.182	6.525	9.808	6.021	10.82	9.615
TCGA-24-1436-01	Ovary	Primary Tumor	9.124	12.26	9.255	7.232	11	6.398	12.39	11.07
TCGA-13-0797-01	Ovary	Primary Tumor	9.119	10.71	9.406	0	8.158	3.425	12.21	10.53
TCGA-10-0937-01	Ovary	Primary Tumor	9.114	11.4	9.058	0	8.514	4.455	10.16	9.79
TCGA-10-0934-01	Ovary	Primary Tumor	9.106	11.88	8.675	1.033	4.877	4.42	11.2	9.941
TCGA-13-1485-01	Ovary	Primary Tumor	9.103	11.36	9.486	6.642	11.12	8.377	10.75	9.699
TCGA-61-2088-01	Ovary	Primary Tumor	9.097	12.77	10.06	0	6.985	4.15	12.08	10.04
TCGA-10-0936-01	Ovary	Primary Tumor	9.095	11.79	9.349	3.954	8.439	4.476	10.89	9.946
TCGA-24-2026-01	Ovary	Primary Tumor	9.085	13.46	9.401	5.887	9.609	7.976	12.76	10.75
TCGA-24-2267-01	Ovary	Primary Tumor	9.085	11.33	9.868	4.403	9.523	6.098	11.72	11.62
TCGA-04-1536-01	Ovary	Primary Tumor	9.083	12.01	9.453	3.251	9.471	4.611	11.02	9.453
TCGA-04-1348-01	Ovary	Primary Tumor	9.082	11.16	9.781	0	11.05	6.351	12.45	11.61
TCGA-25-2401-01	Ovary	Primary Tumor	9.074	10.86	9.359	4.876	10.15	6.254	11.94	9.801
TCGA-13-0724-01	Ovary	Primary Tumor	9.067	12.61	9.119	6.524	12.88	5.402	10.81	10.83
TCGA-13-0899-01	Ovary	Primary Tumor	9.06	11.49	9.54	6.144	9.314	4.172	11.12	9.55
TCGA-61-2092-01	Ovary	Primary Tumor	9.059	11.98	9.748	4.893	4.672	4.041	11.35	8.893
TCGA-30-1860-01	Ovary	Primary Tumor	9.057	11.39	9.308	4.775	8.837	4.533	10.42	10.21
TCGA-61-1738-01	Ovary	Primary Tumor	9.05	11.38	9.118	6.55	9.217	8.72	11.13	10.51
TCGA-24-0979-01	Ovary	Primary Tumor	9.016	12.49	9.565	3.035	7.674	6.448	11.82	11.26
TCGA-61-1914-01	Ovary	Primary Tumor	9.003	10.51	9.04	1.957	10.34	5.801	11.48	10.23
TCGA-09-0367-01	Ovary	Primary Tumor	9	10.84	8.783	2.711	8.095	5.128	11.09	9.686
TCGA-04-1347-01	Ovary	Primary Tumor	8.986	13.11	9.212	6.854	10.64	7.01	10.64	11.11
TCGA-13-0804-01	Ovary	Primary Tumor	8.986	11.61	9.432	4.616	12	7.152	10.95	10.34
TCGA-29-1784-01	Ovary	Primary Tumor	8.975	9.994	9.447	3.622	9.766	3.697	10.61	10.01
TCGA-13-1496-01	Ovary	Primary Tumor	8.974	12.07	9.332	0	8.838	5.558	11.43	11.69
TCGA-29-1766-01	Ovary	Primary Tumor	8.965	11.3	8.443	4.439	13.51	7.739	10.91	10.59
TCGA-24-1557-01	Ovary	Primary Tumor	8.946	12.5	9.038	7.187	9.97	3.978	11.2	10.19
TCGA-13-0768-01	Ovary	Primary Tumor	8.939	10.76	9.057	6.488	10.62	8.068	11.41	10.48
TCGA-36-1570-01	Ovary	Primary Tumor	8.917	12.02	9.651	2.766	8.334	4.935	11.9	10.67
TCGA-24-0966-01	Ovary	Primary Tumor	8.906	10.39	9.692	0	8.127	4.3	9.651	9.445
TCGA-23-1026-01	Ovary	Primary Tumor	8.872	11.55	9.072	3.601	9.577	5.727	11.49	10.22
TCGA-29-1781-01	Ovary	Primary Tumor	8.857	10.44	9.359	6.163	9.128	7.838	11.16	9.295
TCGA-13-0886-01	Ovary	Primary Tumor	8.847	12.03	9.504	4.189	12.26	7.808	10.59	10.87
TCGA-23-1022-01	Ovary	Primary Tumor	8.807	12.41	9.535	8.493	10.86	3.781	10.41	9.982
TCGA-61-1911-01	Ovary	Primary Tumor	8.784	11.29	8.54	5.513	9.225	6.551	11.02	10.45
TCGA-24-2036-01	Ovary	Primary Tumor	8.76	11.42	10.08	7.289	8.652	8.434	11.75	10.56
TCGA-13-1492-01	Ovary	Primary Tumor	8.736	12.45	9.867	1.189	13.06	4.14	12.55	9.907
TCGA-24-1552-01	Ovary	Primary Tumor	8.655	11.94	9.161	0	10.04	4.051	11.67	10.37
TCGA-24-1416-01	Ovary	Primary Tumor	8.645	11.27	9.503	3.836	9.111	5.014	11.56	9.907
TCGA-29-1703-01	Ovary	Primary Tumor	8.625	12.37	9.289	2.693	10.09	8.282	11.3	11.18
TCGA-20-1686-01	Ovary	Primary Tumor	8.616	11.7	9.242	5.089	9.982	5.645	10.17	10.59
TCGA-13-0801-01	Ovary	Primary Tumor	8.449	11.51	9.446	0	8.818	2.386	11.15	9.818
TCGA-20-0987-01	Ovary	Primary Tumor	8.358	10.39	8.515	0	7.46	3.816	11.05	9.915
TCGA-13-0911-01	Ovary	Primary Tumor	8.336	11.16	8.652	1.625	9.343	5.99	10.67	9.945
TCGA-13-0887-01	Ovary	Primary Tumor	8.294	10.7	9.189	5.484	8.459	4.187	10.32	10.58
TCGA-23-1107-01	Ovary	Primary Tumor	7.676	11.61	9.124	2.09	8.323	6.74	10.43	9.785
TCGA-25-1870-01	Ovary	Primary Tumor	0	0	0	0	0	0	0	0

## Sheet: sup3
Sample	NFGS	Residual	Size	Stage
TCGA-29-1695-01	7.538	TRUE	>20 mm	Stage IIIC
TCGA-29-1705-02	6.72	TRUE	>20 mm	Stage IIIC
TCGA-25-1626-01	6.626	TRUE	>20 mm	Stage IIIC
TCGA-61-2098-01	6.292	TRUE	11-20 mm	Stage IIIC
TCGA-23-2079-01	6.263	FALSE	No Macroscopic disease	Stage IIIC
TCGA-61-1733-01	5.987	FALSE	No Macroscopic disease	Stage IIIC
TCGA-23-2641-01	5.926	TRUE	1-10 mm	Stage IIIC
TCGA-25-2042-01	5.846	TRUE	>20 mm	Stage IIIC
TCGA-24-1425-01	5.773	TRUE	1-10 mm	Stage IIIC
TCGA-29-1766-01	5.764	TRUE	11-20 mm	Stage IIIC
TCGA-13-0910-01	5.626	TRUE	1-10 mm	Stage IIIC
TCGA-24-1434-01	5.462	TRUE	1-10 mm	Stage IIIC
TCGA-42-2591-01	5.331	FALSE	No Macroscopic disease	Stage IIIC
TCGA-24-2262-01	4.949	TRUE	1-10 mm	Stage IIIC
TCGA-24-1849-01	4.942	TRUE	1-10 mm	Stage IIIC
TCGA-31-1951-01	4.876	FALSE	No Macroscopic disease	Stage IIIC
TCGA-13-0886-01	4.695	TRUE	1-10 mm	Stage IIIC
TCGA-24-1427-01	4.572	TRUE	>20 mm	Stage IIIC
TCGA-13-1498-01	4.562	TRUE	>20 mm	Stage IIIC
TCGA-25-1628-01	4.363	TRUE	1-10 mm	Stage IIIC
TCGA-13-1505-01	4.339	TRUE	1-10 mm	Stage IIIC
TCGA-25-1321-01	4.338	FALSE	No Macroscopic disease	Stage IIIC
TCGA-25-1323-01	4.256	TRUE	1-10 mm	Stage IIIC
TCGA-04-1343-01	4.222	TRUE	>20 mm	Stage IV
TCGA-13-0717-01	4.026	TRUE	>20 mm	Stage IIIC
TCGA-25-1623-01	4.008	FALSE	No Macroscopic disease	Stage IV
TCGA-29-1692-01	4.005	TRUE	11-20 mm	Stage IIIC
TCGA-13-1405-01	3.998	TRUE	1-10 mm	Stage IV
TCGA-13-0916-01	3.956	FALSE	No Macroscopic disease	Stage IIIC
TCGA-13-0897-01	3.942	TRUE	1-10 mm	Stage IIIC
TCGA-13-2066-01	3.918	TRUE	1-10 mm	Stage IV
TCGA-10-0933-01	3.917	FALSE	No Macroscopic disease	Stage IIIC
TCGA-29-1693-01	3.896	TRUE	>20 mm	Stage IIIC
TCGA-29-1703-01	3.884	TRUE	1-10 mm	Stage IIIC
TCGA-13-0768-01	3.875	TRUE	1-10 mm	Stage IIIC
TCGA-30-1887-01	3.839	TRUE	1-10 mm	Stage IIIC
TCGA-59-2354-01	3.805	TRUE	1-10 mm	Stage IIIC
TCGA-24-2289-01	3.792	TRUE	>20 mm	Stage IV
TCGA-30-1892-01	3.711	TRUE	1-10 mm	Stage IIIC
TCGA-29-1710-01	3.613	TRUE	1-10 mm	Stage IIIC
TCGA-09-2053-01	3.589	FALSE	No Macroscopic disease	Stage IIIC
TCGA-23-2647-01	3.584	TRUE	1-10 mm	Stage IIIC
TCGA-04-1369-01	3.578	TRUE	1-10 mm	Stage IIIC
TCGA-29-1691-01	3.576	TRUE	1-10 mm	Stage IIIC
TCGA-13-1485-01	3.569	TRUE	1-10 mm	Stage IV
TCGA-13-1411-01	3.498	TRUE	>20 mm	Stage IIIC
TCGA-30-1862-01	3.475	TRUE	>20 mm	Stage IV
TCGA-29-1698-01	3.466	TRUE	1-10 mm	Stage IIIC
TCGA-61-2610-02	3.453	TRUE	11-20 mm	Stage IIIC
TCGA-24-2271-01	3.407	TRUE	>20 mm	Stage IIIC
TCGA-24-2035-01	3.384	TRUE	1-10 mm	Stage IIIC
TCGA-25-2399-01	3.31	TRUE	>20 mm	Stage IIIC
TCGA-30-1891-01	3.285	TRUE	1-10 mm	Stage IIIC
TCGA-13-2057-01	3.285	FALSE	No Macroscopic disease	Stage IIIC
TCGA-13-0911-01	3.279	TRUE	1-10 mm	Stage IV
TCGA-61-1737-01	3.265	TRUE	1-10 mm	Stage IV
TCGA-24-1417-01	3.205	TRUE	1-10 mm	Stage IV
TCGA-29-2436-01	3.198	TRUE	1-10 mm	Stage IIIC
TCGA-61-2002-01	3.169	TRUE	11-20 mm	Stage IIIC
TCGA-13-0890-01	3.167	TRUE	1-10 mm	Stage IIIC
TCGA-23-2078-01	3.147	FALSE	No Macroscopic disease	Stage IIIC
TCGA-04-1530-01	3.137	TRUE	1-10 mm	Stage IIIC
TCGA-25-2396-01	3.127	FALSE	No Macroscopic disease	Stage IIIC
TCGA-24-2298-01	3.118	TRUE	>20 mm	Stage IIIC
TCGA-09-0365-01	3.102	FALSE	No Macroscopic disease	Stage IIIC
TCGA-04-1337-01	3.062	FALSE	No Macroscopic disease	Stage IIIC
TCGA-57-1585-01	3.043	TRUE	11-20 mm	Stage IIIC
TCGA-13-1509-01	3.043	TRUE	1-10 mm	Stage IV
TCGA-24-1562-01	3.029	TRUE	1-10 mm	Stage IIIC
TCGA-13-0807-01	3.004	TRUE	>20 mm	Stage IIIC
TCGA-25-1635-01	2.986	TRUE	1-10 mm	Stage IIIC
TCGA-24-1843-01	2.967	TRUE	1-10 mm	Stage IIIC
TCGA-09-1673-01	2.955	TRUE	>20 mm	Stage IV
TCGA-61-1724-01	2.949	FALSE	No Macroscopic disease	Stage IIIC
TCGA-36-2551-01	2.904	TRUE	>20 mm	Stage IIIC
TCGA-13-0724-01	2.889	TRUE	1-10 mm	Stage IV
TCGA-24-1430-01	2.884	TRUE	>20 mm	Stage IIIC
TCGA-24-1614-01	2.871	TRUE	1-10 mm	Stage IIIC
TCGA-13-0893-01	2.827	TRUE	11-20 mm	Stage IIIC
TCGA-13-0891-01	2.827	FALSE	No Macroscopic disease	Stage IV
TCGA-24-1418-01	2.821	TRUE	>20 mm	Stage IIIC
TCGA-24-2280-01	2.775	TRUE	1-10 mm	Stage IIIC
TCGA-24-1546-01	2.762	TRUE	1-10 mm	Stage IIIC
TCGA-25-2398-01	2.761	TRUE	1-10 mm	Stage IIIC
TCGA-30-1855-01	2.728	TRUE	1-10 mm	Stage IIIC
TCGA-29-1770-02	2.711	TRUE	1-10 mm	Stage IIIC
TCGA-36-1580-01	2.672	TRUE	>20 mm	Stage IIIC
TCGA-13-0804-01	2.633	TRUE	1-10 mm	Stage IIIC
TCGA-24-1548-01	2.625	TRUE	1-10 mm	Stage IIIC
TCGA-57-1586-01	2.537	TRUE	11-20 mm	Stage IIIC
TCGA-42-2593-01	2.531	TRUE	>20 mm	Stage IIIC
TCGA-36-1569-01	2.526	TRUE	1-10 mm	Stage IIIC
TCGA-29-1768-01	2.523	TRUE	>20 mm	Stage IV
TCGA-59-2351-01	2.52	TRUE	1-10 mm	Stage IIIC
TCGA-36-2530-01	2.502	TRUE	11-20 mm	Stage IIIC
TCGA-61-1918-01	2.5	FALSE	No Macroscopic disease	Stage IV
TCGA-24-1616-01	2.476	TRUE	1-10 mm	Stage IIIC
TCGA-61-2003-01	2.457	TRUE	1-10 mm	Stage IIIC
TCGA-23-1122-01	2.437	TRUE	1-10 mm	Stage IIIC
TCGA-24-1545-01	2.407	TRUE	>20 mm	Stage IIIC
TCGA-13-2065-01	2.375	TRUE	1-10 mm	Stage IIIC
TCGA-13-0884-01	2.362	TRUE	1-10 mm	Stage IIIC
TCGA-36-2534-01	2.354	TRUE	>20 mm	Stage IIIC
TCGA-29-2432-01	2.279	TRUE	11-20 mm	Stage IIIC
TCGA-13-0885-01	2.271	TRUE	11-20 mm	Stage IIIC
TCGA-61-1998-01	2.265	TRUE	1-10 mm	Stage IIIC
TCGA-31-1946-01	2.261	FALSE	No Macroscopic disease	Stage IIIC
TCGA-24-1551-01	2.247	TRUE	1-10 mm	Stage IIIC
TCGA-20-1683-01	2.245	FALSE	No Macroscopic disease	Stage IIIC
TCGA-24-0975-01	2.235	TRUE	1-10 mm	Stage IIIC
TCGA-42-2588-01	2.221	TRUE	>20 mm	Stage IV
TCGA-29-1770-01	2.204	TRUE	1-10 mm	Stage IIIC
TCGA-24-1469-01	2.187	TRUE	1-10 mm	Stage IIIC
TCGA-24-1436-01	2.175	TRUE	1-10 mm	Stage IIIC
TCGA-13-1507-01	2.153	TRUE	1-10 mm	Stage IIIC
TCGA-24-1550-01	2.134	TRUE	1-10 mm	Stage IIIC
TCGA-25-1878-01	2.105	TRUE	1-10 mm	Stage IIIC
TCGA-61-1738-01	2.099	TRUE	1-10 mm	Stage IIIC
TCGA-25-2409-01	2.091	TRUE	1-10 mm	Stage IV
TCGA-30-1718-01	2.09	TRUE	1-10 mm	Stage IIIC
TCGA-23-1107-01	2.085	TRUE	>20 mm	Stage IV
TCGA-13-1501-01	2.067	TRUE	>20 mm	Stage IV
TCGA-61-1914-01	2.066	TRUE	>20 mm	Stage IIIC
TCGA-13-1408-01	2.035	TRUE	>20 mm	Stage IIIC
TCGA-23-1109-01	1.994	TRUE	1-10 mm	Stage IIIC
TCGA-13-0904-01	1.976	TRUE	>20 mm	Stage IIIC
TCGA-24-2254-01	1.962	TRUE	1-10 mm	Stage IIIC
TCGA-13-2061-01	1.928	FALSE	No Macroscopic disease	Stage IIIC
TCGA-25-2391-01	1.91	TRUE	>20 mm	Stage IIIC
TCGA-23-2077-01	1.903	FALSE	No Macroscopic disease	Stage IIIC
TCGA-24-1423-01	1.9	TRUE	1-10 mm	Stage IIIC
TCGA-61-1995-01	1.895	TRUE	1-10 mm	Stage IIIC
TCGA-13-1500-01	1.893	TRUE	11-20 mm	Stage IIIC
TCGA-61-2009-01	1.879	TRUE	11-20 mm	Stage IIIC
TCGA-13-1481-01	1.872	TRUE	1-10 mm	Stage IIIC
TCGA-23-2084-01	1.859	FALSE	No Macroscopic disease	Stage IV
TCGA-13-2059-01	1.857	TRUE	1-10 mm	Stage IIIC
TCGA-24-1435-01	1.846	TRUE	1-10 mm	Stage IIIC
TCGA-30-1853-01	1.831	TRUE	1-10 mm	Stage IIIC
TCGA-24-2288-01	1.807	TRUE	>20 mm	Stage IIIC
TCGA-23-1032-01	1.797	TRUE	1-10 mm	Stage IV
TCGA-36-1574-01	1.795	TRUE	>20 mm	Stage IIIC
TCGA-25-2401-01	1.79	TRUE	1-10 mm	Stage IIIC
TCGA-24-1920-01	1.762	TRUE	1-10 mm	Stage IIIC
TCGA-61-2110-01	1.757	FALSE	No Macroscopic disease	Stage IIIC
TCGA-09-2051-01	1.753	FALSE	No Macroscopic disease	Stage IIIC
TCGA-29-1777-01	1.75	TRUE	>20 mm	Stage IIIC
TCGA-04-1350-01	1.739	TRUE	>20 mm	Stage IIIC
TCGA-13-1496-01	1.735	TRUE	>20 mm	Stage IIIC
TCGA-36-2540-01	1.732	TRUE	>20 mm	Stage IIIC
TCGA-59-2355-01	1.714	TRUE	>20 mm	Stage IV
TCGA-13-0725-01	1.697	TRUE	1-10 mm	Stage IIIC
TCGA-23-1023-01	1.684	TRUE	1-10 mm	Stage IIIC
TCGA-24-0982-01	1.644	TRUE	1-10 mm	Stage IIIC
TCGA-57-1582-01	1.644	TRUE	1-10 mm	Stage IIIC
TCGA-30-1856-01	1.63	TRUE	1-10 mm	Stage IIIC
TCGA-24-2261-01	1.625	TRUE	11-20 mm	Stage IIIC
TCGA-24-1422-01	1.589	TRUE	1-10 mm	Stage IIIC
TCGA-61-1916-02	1.565	TRUE	1-10 mm	Stage IIIC
TCGA-13-1482-01	1.561	TRUE	>20 mm	Stage IV
TCGA-24-1463-01	1.543	TRUE	>20 mm	Stage IIIC
TCGA-24-1564-01	1.54	TRUE	1-10 mm	Stage IIIC
TCGA-25-2392-01	1.52	TRUE	11-20 mm	Stage IV
TCGA-13-0758-01	1.508	TRUE	1-10 mm	Stage IV
TCGA-23-1116-01	1.493	TRUE	>20 mm	Stage IIIC
TCGA-61-1916-01	1.49	TRUE	1-10 mm	Stage IIIC
TCGA-20-1684-01	1.486	TRUE	1-10 mm	Stage IIIC
TCGA-25-1633-01	1.479	TRUE	1-10 mm	Stage IIIC
TCGA-04-1347-01	1.474	FALSE	No Macroscopic disease	Stage IV
TCGA-24-1924-01	1.443	TRUE	1-10 mm	Stage IIIC
TCGA-10-0938-01	1.416	TRUE	>20 mm	Stage IIIC
TCGA-30-1880-01	1.407	FALSE	No Macroscopic disease	Stage IIIC
TCGA-13-0924-01	1.401	TRUE	1-10 mm	Stage IV
TCGA-20-1682-01	1.396	TRUE	11-20 mm	Stage IIIC
TCGA-36-2529-01	1.389	TRUE	>20 mm	Stage IIIC
TCGA-04-1332-01	1.388	TRUE	1-10 mm	Stage IIIC
TCGA-23-1120-01	1.314	TRUE	1-10 mm	Stage IIIC
TCGA-13-1510-01	1.284	FALSE	No Macroscopic disease	Stage IIIC
TCGA-24-2033-01	1.252	TRUE	>20 mm	Stage IIIC
TCGA-29-1704-01	1.247	TRUE	11-20 mm	Stage IIIC
TCGA-13-0766-01	1.243	TRUE	1-10 mm	Stage IIIC
TCGA-24-2295-01	1.209	TRUE	>20 mm	Stage IIIC
TCGA-09-2045-01	1.204	TRUE	1-10 mm	Stage IV
TCGA-13-0887-01	1.195	TRUE	1-10 mm	Stage IIIC
TCGA-13-0714-01	1.194	TRUE	1-10 mm	Stage IV
TCGA-29-1783-01	1.179	TRUE	1-10 mm	Stage IIIC
TCGA-25-1313-01	1.158	TRUE	1-10 mm	Stage IV
TCGA-25-1320-01	1.147	TRUE	1-10 mm	Stage IIIC
TCGA-04-1517-01	1.092	TRUE	>20 mm	Stage IIIC
TCGA-10-0927-01	1.09	TRUE	1-10 mm	Stage IIIC
TCGA-29-1699-01	1.069	TRUE	1-10 mm	Stage IIIC
TCGA-24-1563-01	1.052	TRUE	1-10 mm	Stage IIIC
TCGA-23-2643-01	1.032	TRUE	1-10 mm	Stage IIIC
TCGA-13-0908-01	1.027	TRUE	1-10 mm	Stage IV
TCGA-25-1625-01	1.02	TRUE	1-10 mm	Stage IIIC
TCGA-25-1318-01	1.014	TRUE	1-10 mm	Stage IIIC
TCGA-31-1944-01	1.011	FALSE	No Macroscopic disease	Stage IIIC
TCGA-24-2026-01	1.009	TRUE	>20 mm	Stage IIIC
TCGA-24-1847-01	0.9949	TRUE	1-10 mm	Stage IV
TCGA-13-0727-01	0.9912	TRUE	1-10 mm	Stage IIIC
TCGA-24-1471-01	0.985	TRUE	>20 mm	Stage IIIC
TCGA-61-2612-01	0.9817	TRUE	1-10 mm	Stage IIIC
TCGA-25-1326-01	0.953	TRUE	1-10 mm	Stage IIIC
TCGA-23-2072-01	0.9405	TRUE	>20 mm	Stage IV
TCGA-25-1325-01	0.9084	TRUE	>20 mm	Stage IV
TCGA-24-1852-02	0.8998	TRUE	1-10 mm	Stage IIIC
TCGA-09-1661-01	0.8997	TRUE	1-10 mm	Stage IIIC
TCGA-25-1322-01	0.8925	TRUE	>20 mm	Stage IV
TCGA-23-1026-01	0.8073	TRUE	1-10 mm	Stage IIIC
TCGA-25-1627-01	0.7343	TRUE	1-10 mm	Stage IIIC
TCGA-61-1904-01	0.7341	TRUE	1-10 mm	Stage IIIC
TCGA-29-1694-01	0.7254	TRUE	11-20 mm	Stage IIIC
TCGA-29-1710-02	0.7168	TRUE	1-10 mm	Stage IIIC
TCGA-23-1117-01	0.7106	TRUE	1-10 mm	Stage IIIC
TCGA-29-1778-01	0.7089	FALSE	No Macroscopic disease	Stage IIIC
TCGA-36-1576-01	0.7066	TRUE	>20 mm	Stage IIIC
TCGA-24-1558-01	0.6936	TRUE	1-10 mm	Stage IIIC
TCGA-29-1784-01	0.6889	FALSE	No Macroscopic disease	Stage IIIC
TCGA-23-1118-01	0.6814	TRUE	>20 mm	Stage IIIC
TCGA-25-1312-01	0.681	TRUE	1-10 mm	Stage IV
TCGA-24-1928-01	0.6804	TRUE	11-20 mm	Stage IIIC
TCGA-29-1711-01	0.6378	FALSE	No Macroscopic disease	Stage IIIC
TCGA-36-2548-01	0.637	TRUE	>20 mm	Stage IIIC
TCGA-09-1662-01	0.6215	TRUE	1-10 mm	Stage IV
TCGA-29-1776-01	0.6209	TRUE	>20 mm	Stage IIIC
TCGA-04-1338-01	0.5837	TRUE	1-10 mm	Stage IIIC
TCGA-24-1104-01	0.5796	TRUE	>20 mm	Stage IV
TCGA-29-1781-01	0.5687	FALSE	No Macroscopic disease	Stage IIIC
TCGA-24-1923-01	0.5684	TRUE	1-10 mm	Stage IIIC
TCGA-13-1483-01	0.5673	TRUE	>20 mm	Stage IIIC
TCGA-24-1852-01	0.5642	TRUE	1-10 mm	Stage IIIC
TCGA-29-2431-01	0.5574	TRUE	1-10 mm	Stage IIIC
TCGA-24-1842-01	0.5522	TRUE	1-10 mm	Stage IIIC
TCGA-24-1424-01	0.5475	TRUE	1-10 mm	Stage IIIC
TCGA-25-1328-01	0.5443	TRUE	1-10 mm	Stage IIIC
TCGA-24-1560-01	0.5023	TRUE	1-10 mm	Stage IIIC
TCGA-24-1428-01	0.4885	TRUE	1-10 mm	Stage IIIC
TCGA-29-1692-02	0.4821	TRUE	11-20 mm	Stage IIIC
TCGA-24-1552-01	0.476	TRUE	1-10 mm	Stage IIIC
TCGA-13-0889-01	0.4739	TRUE	1-10 mm	Stage IV
TCGA-13-0793-01	0.4622	TRUE	1-10 mm	Stage IV
TCGA-36-2537-01	0.4335	TRUE	>20 mm	Stage IIIC
TCGA-30-1714-01	0.4261	TRUE	1-10 mm	Stage IV
TCGA-29-2414-02	0.4119	TRUE	11-20 mm	Stage IIIC
TCGA-25-2404-01	0.3938	FALSE	No Macroscopic disease	Stage IIIC
TCGA-20-1685-01	0.3689	TRUE	1-10 mm	Stage IIIC
TCGA-59-2350-01	0.3558	TRUE	1-10 mm	Stage IV
TCGA-24-1930-01	0.3557	TRUE	1-10 mm	Stage IIIC
TCGA-25-1315-01	0.3471	TRUE	1-10 mm	Stage IIIC
TCGA-23-1113-01	0.3451	TRUE	1-10 mm	Stage IV
TCGA-13-1817-02	0.3395	TRUE	>20 mm	Stage IIIC
TCGA-25-2408-01	0.3386	TRUE	1-10 mm	Stage IV
TCGA-36-2543-01	0.3243	TRUE	>20 mm	Stage IIIC
TCGA-09-2049-01	0.3199	TRUE	>20 mm	Stage IIIC
TCGA-29-1774-01	0.3175	TRUE	>20 mm	Stage IIIC
TCGA-13-0923-01	0.3172	FALSE	No Macroscopic disease	Stage IIIC
TCGA-13-0726-01	0.3142	TRUE	1-10 mm	Stage IIIC
TCGA-23-2081-01	0.2872	TRUE	1-10 mm	Stage IV
TCGA-23-1029-01	0.2746	TRUE	1-10 mm	Stage IIIC
TCGA-13-0894-01	0.2582	TRUE	1-10 mm	Stage IIIC
TCGA-13-2060-01	0.2407	TRUE	1-10 mm	Stage IV
TCGA-29-1705-01	0.2372	TRUE	>20 mm	Stage IIIC
TCGA-25-2400-01	0.227	FALSE	No Macroscopic disease	Stage IIIC
TCGA-20-1686-01	0.2075	FALSE	No Macroscopic disease	Stage IIIC
TCGA-23-1027-01	0.1891	TRUE	1-10 mm	Stage IIIC
TCGA-09-1666-01	0.1872	FALSE	No Macroscopic disease	Stage IIIC
TCGA-42-2587-01	0.1782	TRUE	>20 mm	Stage IIIC
TCGA-25-1319-01	0.1774	TRUE	11-20 mm	Stage IIIC
TCGA-30-1860-01	0.1534	TRUE	>20 mm	Stage IIIC
TCGA-29-1769-01	0.1511	TRUE	1-10 mm	Stage IIIC
TCGA-23-2645-01	0.1492	FALSE	No Macroscopic disease	Stage IIIC
TCGA-61-2614-01	0.148	TRUE	1-10 mm	Stage IIIC
TCGA-13-0921-01	0.1419	FALSE	No Macroscopic disease	Stage IIIC
TCGA-23-1110-01	0.1366	FALSE	No Macroscopic disease	Stage IIIC
TCGA-13-1488-01	0.1335	TRUE	11-20 mm	Stage IV
TCGA-24-1557-01	0.118	TRUE	>20 mm	Stage IIIC
TCGA-36-2532-01	0.111	FALSE	No Macroscopic disease	Stage IIIC
TCGA-42-2590-01	0.11	TRUE	>20 mm	Stage IV
TCGA-23-1121-01	0.1045	TRUE	>20 mm	Stage IIIC
TCGA-13-1404-01	0.0991	TRUE	1-10 mm	Stage IIIC
TCGA-25-2397-01	0.09349	FALSE	No Macroscopic disease	Stage IV
TCGA-09-0367-01	0.09254	TRUE	1-10 mm	Stage IIIC
TCGA-13-0803-01	0.08527	FALSE	No Macroscopic disease	Stage IIIC
TCGA-30-1861-01	0.0748	TRUE	1-10 mm	Stage IIIC
TCGA-13-0764-01	0.07348	TRUE	1-10 mm	Stage IV
TCGA-30-1866-01	0.05241	TRUE	1-10 mm	Stage IV
TCGA-24-0968-01	0.04068	TRUE	1-10 mm	Stage IIIC
TCGA-13-0720-01	0.03999	TRUE	1-10 mm	Stage IIIC
TCGA-24-0979-01	0.01782	TRUE	>20 mm	Stage IV
TCGA-23-1030-01	0.01492	TRUE	1-10 mm	Stage IIIC
TCGA-10-0926-01	0.01239	TRUE	11-20 mm	Stage IIIC
TCGA-61-2109-01	0.00505	TRUE	>20 mm	Stage IIIC
TCGA-04-1525-01	-0.0005381	TRUE	1-10 mm	Stage IIIC
TCGA-24-1416-01	-0.01421	TRUE	1-10 mm	Stage IV
TCGA-13-0751-01	-0.0194	TRUE	1-10 mm	Stage IIIC
TCGA-24-0970-01	-0.03332	TRUE	>20 mm	Stage IIIC
TCGA-29-2414-01	-0.03709	TRUE	11-20 mm	Stage IIIC
TCGA-61-2613-01	-0.04462	TRUE	11-20 mm	Stage IIIC
TCGA-61-2095-01	-0.07018	FALSE	No Macroscopic disease	Stage IIIC
TCGA-29-1785-01	-0.08137	TRUE	>20 mm	Stage IIIC
TCGA-24-1850-01	-0.09112	TRUE	1-10 mm	Stage IIIC
TCGA-61-2101-01	-0.09531	TRUE	11-20 mm	Stage IIIC
TCGA-25-1314-01	-0.1082	TRUE	1-10 mm	Stage IV
TCGA-24-2029-01	-0.1154	TRUE	>20 mm	Stage IIIC
TCGA-24-2024-01	-0.1346	TRUE	1-10 mm	Stage IIIC
TCGA-57-1993-01	-0.1354	FALSE	No Macroscopic disease	Stage IIIC
TCGA-29-2427-01	-0.1712	TRUE	>20 mm	Stage IIIC
TCGA-13-0757-01	-0.1716	TRUE	1-10 mm	Stage IIIC
TCGA-25-1877-01	-0.1727	TRUE	1-10 mm	Stage IIIC
TCGA-09-2054-01	-0.1989	TRUE	1-10 mm	Stage IIIC
TCGA-23-1124-01	-0.2102	FALSE	No Macroscopic disease	Stage IIIC
TCGA-61-1906-01	-0.2167	TRUE	11-20 mm	Stage IIIC
TCGA-61-2095-02	-0.2207	FALSE	No Macroscopic disease	Stage IIIC
TCGA-20-0996-01	-0.2563	TRUE	1-10 mm	Stage IIIC
TCGA-25-1329-01	-0.2659	TRUE	11-20 mm	Stage IIIC
TCGA-25-1634-01	-0.2794	FALSE	No Macroscopic disease	Stage IIIC
TCGA-36-1578-01	-0.2795	TRUE	>20 mm	Stage IV
TCGA-24-0980-01	-0.2853	TRUE	>20 mm	Stage IIIC
TCGA-23-1119-01	-0.2871	TRUE	1-10 mm	Stage IIIC
TCGA-04-1644-01	-0.2964	TRUE	>20 mm	Stage IIIC
TCGA-04-1342-01	-0.2995	TRUE	>20 mm	Stage IV
TCGA-09-2048-01	-0.3212	TRUE	1-10 mm	Stage IIIC
TCGA-24-1474-01	-0.3271	TRUE	1-10 mm	Stage IIIC
TCGA-36-1570-01	-0.3305	TRUE	>20 mm	Stage IIIC
TCGA-24-1544-01	-0.3316	TRUE	1-10 mm	Stage IIIC
TCGA-24-2020-01	-0.3627	TRUE	1-10 mm	Stage IIIC
TCGA-61-2016-01	-0.3686	FALSE	No Macroscopic disease	Stage IIIC
TCGA-23-1028-01	-0.3706	TRUE	1-10 mm	Stage IIIC
TCGA-13-0801-01	-0.3782	FALSE	No Macroscopic disease	Stage IIIC
TCGA-04-1331-01	-0.4095	TRUE	1-10 mm	Stage IIIC
TCGA-13-0800-01	-0.4104	FALSE	No Macroscopic disease	Stage IIIC
TCGA-13-0906-01	-0.4125	TRUE	1-10 mm	Stage IIIC
TCGA-57-1583-01	-0.424	FALSE	No Macroscopic disease	Stage IIIC
TCGA-20-0987-01	-0.4244	TRUE	1-10 mm	Stage IIIC
TCGA-13-0797-01	-0.4304	TRUE	1-10 mm	Stage IIIC
TCGA-24-2019-01	-0.4395	TRUE	1-10 mm	Stage IIIC
TCGA-24-1844-01	-0.4419	TRUE	1-10 mm	Stage IIIC
TCGA-13-0765-01	-0.4439	TRUE	1-10 mm	Stage IIIC
TCGA-13-1511-01	-0.5005	TRUE	>20 mm	Stage IV
TCGA-13-0919-01	-0.5091	FALSE	No Macroscopic disease	Stage IIIC
TCGA-24-1431-01	-0.5362	TRUE	1-10 mm	Stage IIIC
TCGA-13-1412-01	-0.538	TRUE	1-10 mm	Stage IV
TCGA-36-2547-01	-0.5426	FALSE	No Macroscopic disease	Stage IIIC
TCGA-09-0369-01	-0.5618	FALSE	No Macroscopic disease	Stage IIIC
TCGA-61-1728-01	-0.5823	TRUE	1-10 mm	Stage IV
TCGA-24-1413-01	-0.5891	TRUE	1-10 mm	Stage IIIC
TCGA-31-1950-01	-0.5998	TRUE	1-10 mm	Stage IIIC
TCGA-24-1426-01	-0.6247	TRUE	1-10 mm	Stage IIIC
TCGA-29-1775-01	-0.6298	TRUE	1-10 mm	Stage IIIC
TCGA-13-0888-01	-0.6358	FALSE	No Macroscopic disease	Stage IIIC
TCGA-61-1725-01	-0.6603	TRUE	11-20 mm	Stage IIIC
TCGA-09-1665-01	-0.663	FALSE	No Macroscopic disease	Stage IIIC
TCGA-10-0930-01	-0.682	TRUE	1-10 mm	Stage IIIC
TCGA-13-0723-01	-0.684	TRUE	>20 mm	Stage IIIC
TCGA-29-1697-01	-0.6909	TRUE	>20 mm	Stage IIIC
TCGA-04-1364-01	-0.7002	TRUE	1-10 mm	Stage IIIC
TCGA-24-1466-01	-0.7022	TRUE	1-10 mm	Stage IIIC
TCGA-04-1371-01	-0.7371	TRUE	1-10 mm	Stage IIIC
TCGA-13-1409-01	-0.7435	TRUE	1-10 mm	Stage IIIC
TCGA-29-1702-01	-0.7454	TRUE	1-10 mm	Stage IIIC
TCGA-13-0899-01	-0.7508	TRUE	1-10 mm	Stage IIIC
TCGA-57-1584-01	-0.7987	TRUE	1-10 mm	Stage IIIC
TCGA-23-1114-01	-0.8219	FALSE	No Macroscopic disease	Stage IIIC
TCGA-24-1105-01	-0.8647	TRUE	1-10 mm	Stage IIIC
TCGA-04-1536-01	-0.9169	TRUE	1-10 mm	Stage IV
TCGA-25-1631-01	-0.9353	TRUE	1-10 mm	Stage IIIC
TCGA-29-1764-01	-0.9468	TRUE	>20 mm	Stage IIIC
TCGA-10-0937-01	-0.9554	TRUE	1-10 mm	Stage IIIC
TCGA-13-0901-01	-0.9655	TRUE	>20 mm	Stage IIIC
TCGA-25-1632-01	-0.9771	TRUE	1-10 mm	Stage IV
TCGA-13-0762-01	-0.9788	FALSE	No Macroscopic disease	Stage IIIC
TCGA-24-1467-01	-0.981	TRUE	1-10 mm	Stage IIIC
TCGA-10-0936-01	-1.001	TRUE	>20 mm	Stage IIIC
TCGA-61-1899-01	-1.025	FALSE	No Macroscopic disease	Stage IIIC
TCGA-10-0928-01	-1.043	TRUE	1-10 mm	Stage IIIC
TCGA-29-1761-01	-1.063	TRUE	>20 mm	Stage IIIC
TCGA-24-2027-01	-1.091	TRUE	>20 mm	Stage IV
TCGA-23-1022-01	-1.094	TRUE	1-10 mm	Stage IIIC
TCGA-13-0805-01	-1.095	TRUE	1-10 mm	Stage IIIC
TCGA-23-2649-01	-1.1	TRUE	1-10 mm	Stage IIIC
TCGA-29-1690-01	-1.103	TRUE	11-20 mm	Stage IIIC
TCGA-10-0934-01	-1.105	TRUE	1-10 mm	Stage IIIC
TCGA-42-2582-01	-1.164	FALSE	No Macroscopic disease	Stage IIIC
TCGA-23-1123-01	-1.177	TRUE	11-20 mm	Stage IIIC
TCGA-25-1630-01	-1.246	TRUE	1-10 mm	Stage IIIC
TCGA-04-1367-01	-1.247	FALSE	No Macroscopic disease	Stage IIIC
TCGA-13-0791-01	-1.284	FALSE	No Macroscopic disease	Stage IIIC
TCGA-13-0791-02	-1.305	FALSE	No Macroscopic disease	Stage IIIC
TCGA-04-1649-01	-1.313	TRUE	1-10 mm	Stage IIIC
TCGA-13-0755-01	-1.335	TRUE	1-10 mm	Stage IV
TCGA-13-0761-01	-1.35	FALSE	No Macroscopic disease	Stage IV
TCGA-09-1659-01	-1.364	TRUE	>20 mm	Stage IIIC
TCGA-24-2290-01	-1.399	TRUE	1-10 mm	Stage IIIC
TCGA-10-0931-01	-1.418	TRUE	1-10 mm	Stage IIIC
TCGA-13-0883-01	-1.418	TRUE	1-10 mm	Stage IIIC
TCGA-13-0913-02	-1.44	FALSE	No Macroscopic disease	Stage IIIC
TCGA-13-1495-01	-1.464	TRUE	1-10 mm	Stage IIIC
TCGA-09-0366-01	-1.492	TRUE	1-10 mm	Stage IIIC
TCGA-13-0792-01	-1.51	FALSE	No Macroscopic disease	Stage IIIC
TCGA-13-0795-01	-1.555	TRUE	>20 mm	Stage IIIC
TCGA-23-1031-01	-1.581	TRUE	1-10 mm	Stage IV
TCGA-61-2000-01	-1.647	FALSE	No Macroscopic disease	Stage IIIC
TCGA-59-2372-01	-1.649	FALSE	No Macroscopic disease	Stage IIIC
TCGA-20-1687-01	-1.651	FALSE	No Macroscopic disease	Stage IV
TCGA-13-2071-01	-1.658	TRUE	1-10 mm	Stage IV
TCGA-29-2425-01	-1.675	TRUE	>20 mm	Stage IIIC
TCGA-13-0912-01	-1.683	FALSE	No Macroscopic disease	Stage IIIC
TCGA-36-2544-01	-1.7	TRUE	>20 mm	Stage IIIC
TCGA-13-1512-01	-1.737	FALSE	No Macroscopic disease	Stage IIIC
TCGA-61-1740-01	-1.787	TRUE	>20 mm	Stage IIIC
TCGA-13-0730-01	-1.818	TRUE	>20 mm	Stage IIIC
TCGA-61-2017-01	-1.818	TRUE	1-10 mm	Stage IIIC
TCGA-29-2428-01	-1.819	TRUE	>20 mm	Stage IIIC
TCGA-23-1021-01	-1.881	TRUE	>20 mm	Stage IV
TCGA-29-2429-01	-1.893	TRUE	>20 mm	Stage IIIC
TCGA-29-1696-01	-1.895	TRUE	1-10 mm	Stage IIIC
TCGA-24-1464-01	-1.936	TRUE	>20 mm	Stage IIIC
TCGA-23-1024-01	-1.991	TRUE	1-10 mm	Stage IV
TCGA-13-0794-01	-2	TRUE	1-10 mm	Stage IIIC
TCGA-42-2589-01	-2.007	TRUE	1-10 mm	Stage IIIC
TCGA-04-1654-01	-2.036	TRUE	1-10 mm	Stage IIIC
TCGA-61-1907-01	-2.09	TRUE	11-20 mm	Stage IIIC
TCGA-24-1846-01	-2.147	TRUE	1-10 mm	Stage IIIC
TCGA-13-0802-01	-2.153	FALSE	No Macroscopic disease	Stage IIIC
TCGA-24-2030-01	-2.161	TRUE	>20 mm	Stage IIIC
TCGA-24-0966-01	-2.183	TRUE	>20 mm	Stage IIIC
TCGA-25-1871-01	-2.247	TRUE	11-20 mm	Stage IIIC
TCGA-61-2088-01	-2.313	FALSE	No Macroscopic disease	Stage IIIC
TCGA-10-0935-01	-2.336	TRUE	1-10 mm	Stage IIIC
TCGA-13-0903-01	-2.356	FALSE	No Macroscopic disease	Stage IV
TCGA-13-0913-01	-2.384	FALSE	No Macroscopic disease	Stage IIIC
TCGA-13-1817-01	-2.412	TRUE	>20 mm	Stage IIIC
TCGA-24-2297-01	-2.42	TRUE	>20 mm	Stage IIIC
TCGA-09-2056-01	-2.552	FALSE	No Macroscopic disease	Stage IIIC
TCGA-61-2092-01	-2.562	FALSE	No Macroscopic disease	Stage IIIC
TCGA-13-0799-01	-2.66	FALSE	No Macroscopic disease	Stage IIIC
TCGA-24-1419-01	-2.693	TRUE	11-20 mm	Stage IIIC
TCGA-23-1111-01	-2.743	TRUE	>20 mm	Stage IIIC
TCGA-25-1870-01	-2.791	TRUE	11-20 mm	Stage IIIC
TCGA-24-1845-01	-2.84	TRUE	1-10 mm	Stage IIIC
TCGA-29-1771-01	-2.854	TRUE	>20 mm	Stage IIIC
TCGA-24-1103-01	-2.86	TRUE	1-10 mm	Stage IIIC
TCGA-04-1651-01	-2.878	TRUE	1-10 mm	Stage IIIC
TCGA-61-2611-02	-3.058	TRUE	1-10 mm	Stage IIIC
TCGA-13-0920-01	-3.101	TRUE	1-10 mm	Stage IIIC
TCGA-25-2393-01	-3.11	TRUE	11-20 mm	Stage IIIC
TCGA-25-1324-01	-3.118	TRUE	1-10 mm	Stage IIIC
TCGA-25-1316-01	-3.12	TRUE	1-10 mm	Stage IIIC
TCGA-04-1638-01	-3.218	FALSE	No Macroscopic disease	Stage IV
TCGA-24-1565-01	-3.233	TRUE	1-10 mm	Stage IIIC
TCGA-09-1664-01	-3.277	TRUE	1-10 mm	Stage IIIC
TCGA-09-1674-01	-3.362	TRUE	1-10 mm	Stage IIIC
TCGA-29-2434-01	-3.376	FALSE	No Macroscopic disease	Stage IIIC
TCGA-13-1477-01	-3.4	TRUE	1-10 mm	Stage IV
TCGA-04-1646-01	-3.552	TRUE	1-10 mm	Stage IIIC
TCGA-04-1648-01	-3.733	TRUE	1-10 mm	Stage IIIC
TCGA-29-1762-01	-4.326	TRUE	>20 mm	Stage IV

## Sheet: sup4
Sample	Type	Stage	Age	OS	OS.time	NFGS	OS.time two years	OS two years	NFGSgroup
TCGA-04-1347-01	Primary Tumor	Stage IV	81	0	1919	1.474	730	0	high
TCGA-04-1342-01	Primary Tumor	Stage IV	80	1	563	-0.2995	563	1	low
TCGA-25-1325-01	Primary Tumor	Stage IV	77	1	976	0.9084	730	0	high
TCGA-13-0889-01	Primary Tumor	Stage IV	75	1	2894	0.4739	730	0	low
TCGA-13-0755-01	Primary Tumor	Stage IV	75	1	76	-1.335	76	1	low
TCGA-25-2392-01	Primary Tumor	Stage IV	75	1	31	1.52	31	1	high
TCGA-13-1487-01	Primary Tumor	Stage IV	74	1	681	2.474	681	1	high
TCGA-13-0891-01	Primary Tumor	Stage IV	73	1	3128	2.827	730	0	high
TCGA-23-1032-01	Primary Tumor	Stage IV	73	1	84	1.797	84	1	high
TCGA-04-1343-01	Primary Tumor	Stage IV	72	1	361	4.222	361	1	high
TCGA-13-0724-01	Primary Tumor	Stage IV	72	1	83	2.889	83	1	high
TCGA-25-2409-01	Primary Tumor	Stage IV	71	1	821	2.091	730	0	high
TCGA-25-1623-01	Primary Tumor	Stage IV	71	1	565	4.008	565	1	high
TCGA-04-1349-01	Primary Tumor	Stage IV	69	1	656	0.9832	656	1	high
TCGA-25-1312-01	Primary Tumor	Stage IV	69	1	31	0.681	31	1	high
TCGA-24-2289-01	Primary Tumor	Stage IV	68	1	2049	3.792	730	0	high
TCGA-25-1632-01	Primary Tumor	Stage IV	68	1	1799	-0.9771	730	0	low
TCGA-30-1714-01	Primary Tumor	Stage IV	68	1	1158	0.4261	730	0	low
TCGA-61-1901-01	Primary Tumor	Stage IV	65	1	347	-0.2492	347	1	low
TCGA-30-1862-01	Primary Tumor	Stage IV	65	1	186	3.475	186	1	high
TCGA-30-1857-01	Primary Tumor	Stage IV	64	1	8	2.456	8	1	high
TCGA-13-1509-01	Primary Tumor	Stage IV	64	0	2438	3.043	730	0	high
TCGA-13-2071-01	Primary Tumor	Stage IV	63	1	773	-1.658	730	0	low
TCGA-36-1578-01	Primary Tumor	Stage IV	63	0	847	-0.2795	730	0	low
TCGA-13-0764-01	Primary Tumor	Stage IV	62	1	1881	0.07348	730	0	low
TCGA-25-1313-01	Primary Tumor	Stage IV	62	1	820	1.158	730	0	high
TCGA-25-1322-01	Primary Tumor	Stage IV	62	1	91	0.8925	91	1	high
TCGA-30-1866-01	Primary Tumor	Stage IV	61	1	1114	0.05241	730	0	low
TCGA-42-2588-01	Primary Tumor	Stage IV	61	1	880	2.221	730	0	high
TCGA-61-2111-01	Primary Tumor	Stage IV	61	0	3825	0.1803	730	0	low
TCGA-04-1536-01	Primary Tumor	Stage IV	60	1	885	-0.9169	730	0	low
TCGA-23-1031-01	Primary Tumor	Stage IV	60	1	575	-1.581	575	1	low
TCGA-13-0758-01	Primary Tumor	Stage IV	60	1	346	1.508	346	1	high
TCGA-29-1762-01	Primary Tumor	Stage IV	59	1	2634	-4.326	730	0	low
TCGA-13-1488-01	Primary Tumor	Stage IV	59	1	2154	0.1335	730	0	low
TCGA-25-2397-01	Primary Tumor	Stage IV	59	1	365	0.09349	365	1	low
TCGA-23-1107-01	Primary Tumor	Stage IV	59	1	9	2.085	9	1	high
TCGA-61-1728-01	Primary Tumor	Stage IV	59	0	848	-0.5823	730	0	low
TCGA-09-1662-01	Primary Tumor	Stage IV	58	1	2717	0.6215	730	0	low
TCGA-13-0908-01	Primary Tumor	Stage IV	58	1	1843	1.027	730	0	high
TCGA-23-2072-01	Primary Tumor	Stage IV	58	1	759	0.9405	730	0	high
TCGA-59-2355-01	Primary Tumor	Stage IV	58	1	65	1.714	65	1	high
TCGA-04-1638-01	Primary Tumor	Stage IV	57	1	1686	-3.218	730	0	low
TCGA-42-2590-01	Primary Tumor	Stage IV	57	1	317	0.11	317	1	low
TCGA-13-1410-01	Primary Tumor	Stage IV	57	0	2464	1.437	730	0	high
TCGA-24-1104-01	Primary Tumor	Stage IV	56	1	1933	0.5796	730	0	low
TCGA-13-0911-01	Primary Tumor	Stage IV	55	1	1355	3.279	730	0	high
TCGA-13-0714-01	Primary Tumor	Stage IV	55	1	189	1.194	189	1	high
TCGA-24-1417-01	Primary Tumor	Stage IV	54	0	238	3.205	238	0	high
TCGA-24-0979-01	Primary Tumor	Stage IV	53	1	1264	0.01782	730	0	low
TCGA-13-1482-01	Primary Tumor	Stage IV	52	1	1877	1.561	730	0	high
TCGA-13-1511-01	Primary Tumor	Stage IV	52	1	1650	-0.5005	730	0	low
TCGA-23-1024-01	Primary Tumor	Stage IV	52	0	468	-1.991	468	0	low
TCGA-24-2027-01	Primary Tumor	Stage IV	51	1	3337	-1.091	730	0	low
TCGA-13-0761-01	Primary Tumor	Stage IV	51	1	1156	-1.35	730	0	low
TCGA-13-2060-01	Primary Tumor	Stage IV	51	0	2369	0.2407	730	0	low
TCGA-13-1501-01	Primary Tumor	Stage IV	50	1	1314	2.067	730	0	high
TCGA-09-2045-01	Primary Tumor	Stage IV	50	1	1069	1.204	730	0	high
TCGA-29-1768-01	Primary Tumor	Stage IV	50	1	952	2.523	730	0	high
TCGA-09-1673-01	Primary Tumor	Stage IV	50	0	92	2.955	92	0	high
TCGA-23-2081-01	Primary Tumor	Stage IV	49	1	2342	0.2872	730	0	low
TCGA-13-2066-01	Primary Tumor	Stage IV	49	1	2133	3.918	730	0	high
TCGA-13-1477-01	Primary Tumor	Stage IV	49	1	1662	-3.4	730	0	low
TCGA-13-1405-01	Primary Tumor	Stage IV	49	1	868	3.998	730	0	high
TCGA-31-1959-01	Primary Tumor	Stage IV	49	0	67	2.834	67	0	high
TCGA-23-1113-01	Primary Tumor	Stage IV	48	1	949	0.3451	730	0	low
TCGA-13-1485-01	Primary Tumor	Stage IV	48	1	629	3.569	629	1	high
TCGA-30-1867-01	Primary Tumor	Stage IV	46	1	37	0.9733	37	1	high
TCGA-20-1687-01	Primary Tumor	Stage IV	46	0	81	-1.651	81	0	low
TCGA-23-2084-01	Primary Tumor	Stage IV	45	1	1516	1.859	730	0	high
TCGA-23-1021-01	Primary Tumor	Stage IV	45	1	1446	-1.881	730	0	low
TCGA-61-1918-01	Primary Tumor	Stage IV	45	1	479	2.5	479	1	high
TCGA-13-0924-01	Primary Tumor	Stage IV	45	0	2614	1.401	730	0	high
TCGA-24-1847-01	Primary Tumor	Stage IV	45	0	343	0.9949	343	0	high
TCGA-59-2350-01	Primary Tumor	Stage IV	44	1	679	0.3558	679	1	low
TCGA-13-1494-01	Primary Tumor	Stage IV	43	1	2856	3.213	730	0	high
TCGA-25-1314-01	Primary Tumor	Stage IV	42	1	1004	-0.1082	730	0	low
TCGA-13-0903-01	Primary Tumor	Stage IV	42	0	3887	-2.356	730	0	low
TCGA-61-1737-01	Primary Tumor	Stage IV	42	0	1364	3.265	730	0	high
TCGA-13-1412-01	Primary Tumor	Stage IV	41	1	984	-0.538	730	0	low
TCGA-13-0793-01	Primary Tumor	Stage IV	40	0	3263	0.4622	730	0	low
TCGA-61-1721-01	Primary Tumor	Stage IV	38	0	338	3.803	338	0	high
TCGA-25-2408-01	Primary Tumor	Stage IV	37	1	943	0.3386	730	0	low
TCGA-24-1416-01	Primary Tumor	Stage IV	34	0	194	-0.01421	194	0	low
TCGA-24-2030-01	Primary Tumor	Stage IIIC	87	1	1701	-2.161	730	0	low
TCGA-24-2033-01	Primary Tumor	Stage IIIC	87	1	562	1.252	562	1	high
TCGA-36-2543-01	Primary Tumor	Stage IIIC	85	1	68	0.3243	68	1	low
TCGA-23-2641-01	Primary Tumor	Stage IIIC	85	0	84	5.926	84	0	high
TCGA-29-1702-01	Primary Tumor	Stage IIIC	84	1	728	-0.7454	728	1	low
TCGA-23-1116-01	Primary Tumor	Stage IIIC	83	1	592	1.493	592	1	high
TCGA-36-1580-01	Primary Tumor	Stage IIIC	82	1	737	2.672	730	0	high
TCGA-24-1422-01	Primary Tumor	Stage IIIC	82	1	23	1.589	23	1	high
TCGA-29-1774-01	Primary Tumor	Stage IIIC	82	0	527	0.3175	527	0	low
TCGA-13-0803-01	Primary Tumor	Stage IIIC	81	1	1334	0.08527	730	0	low
TCGA-25-2393-01	Primary Tumor	Stage IIIC	81	1	1157	-3.11	730	0	low
TCGA-25-1877-01	Primary Tumor	Stage IIIC	81	1	730	-0.1727	730	0	low
TCGA-13-1411-01	Primary Tumor	Stage IIIC	81	1	531	3.498	531	1	high
TCGA-61-1899-01	Primary Tumor	Stage IIIC	81	0	256	-1.025	256	0	low
TCGA-10-0938-01	Primary Tumor	Stage IIIC	80	1	636	1.416	636	1	high
TCGA-25-2399-01	Primary Tumor	Stage IIIC	80	1	608	3.31	608	1	high
TCGA-29-1761-01	Primary Tumor	Stage IIIC	80	1	528	-1.063	528	1	low
TCGA-24-1849-01	Primary Tumor	Stage IIIC	80	0	176	4.942	176	0	high
TCGA-13-0802-01	Primary Tumor	Stage IIIC	79	1	1552	-2.153	730	0	low
TCGA-24-2026-01	Primary Tumor	Stage IIIC	79	1	1059	1.009	730	0	high
TCGA-04-1517-01	Primary Tumor	Stage IIIC	79	1	608	1.092	608	1	high
TCGA-29-2429-01	Primary Tumor	Stage IIIC	79	1	421	-1.893	421	1	low
TCGA-09-1674-01	Primary Tumor	Stage IIIC	79	0	260	-3.362	260	0	low
TCGA-13-0888-01	Primary Tumor	Stage IIIC	78	1	2811	-0.6358	730	0	low
TCGA-04-1331-01	Primary Tumor	Stage IIIC	78	1	1336	-0.4095	730	0	low
TCGA-59-2352-01	Primary Tumor	Stage IIIC	78	1	286	0.1159	286	1	low
TCGA-04-1337-01	Primary Tumor	Stage IIIC	78	1	61	3.062	61	1	high
TCGA-04-1338-01	Primary Tumor	Stage IIIC	78	0	1418	0.5837	730	0	low
TCGA-24-0966-01	Primary Tumor	Stage IIIC	78	0	232	-2.183	232	0	low
TCGA-09-1672-01	Primary Tumor	Stage IIIC	78	0	178	-0.7999	178	0	low
TCGA-13-1507-01	Primary Tumor	Stage IIIC	77	1	1993	2.153	730	0	high
TCGA-24-1552-01	Primary Tumor	Stage IIIC	77	1	1259	0.476	730	0	low
TCGA-24-0982-01	Primary Tumor	Stage IIIC	77	1	679	1.644	679	1	high
TCGA-10-0933-01	Primary Tumor	Stage IIIC	77	1	446	3.917	446	1	high
TCGA-24-1928-01	Primary Tumor	Stage IIIC	77	1	336	0.6804	336	1	high
TCGA-29-1778-01	Primary Tumor	Stage IIIC	77	0	454	0.7089	454	0	high
TCGA-13-1481-01	Primary Tumor	Stage IIIC	76	1	2648	1.872	730	0	high
TCGA-25-2400-01	Primary Tumor	Stage IIIC	76	1	1278	0.227	730	0	low
TCGA-04-1652-01	Primary Tumor	Stage IIIC	76	1	969	-0.6971	730	0	low
TCGA-25-1329-01	Primary Tumor	Stage IIIC	76	1	457	-0.2659	457	1	low
TCGA-24-2261-01	Primary Tumor	Stage IIIC	76	1	24	1.625	24	1	high
TCGA-04-1351-01	Primary Tumor	Stage IIIC	76	0	1991	-5.062	730	0	low
TCGA-36-1576-01	Primary Tumor	Stage IIIC	76	0	915	0.7066	730	0	high
TCGA-29-1771-01	Primary Tumor	Stage IIIC	76	0	686	-2.854	686	0	low
TCGA-31-1950-01	Primary Tumor	Stage IIIC	76	0	571	-0.5998	571	0	low
TCGA-29-2414-01	Primary Tumor	Stage IIIC	75	1	2621	-0.03709	730	0	low
TCGA-09-1661-01	Primary Tumor	Stage IIIC	75	1	1169	0.8997	730	0	high
TCGA-25-1634-01	Primary Tumor	Stage IIIC	75	1	1091	-0.2794	730	0	low
TCGA-24-2029-01	Primary Tumor	Stage IIIC	75	1	439	-0.1154	439	1	low
TCGA-42-2587-01	Primary Tumor	Stage IIIC	75	0	722	0.1782	722	0	low
TCGA-20-1686-01	Primary Tumor	Stage IIIC	75	0	89	0.2075	89	0	low
TCGA-24-1466-01	Primary Tumor	Stage IIIC	74	1	1373	-0.7022	730	0	low
TCGA-29-1766-01	Primary Tumor	Stage IIIC	74	1	1199	5.764	730	0	high
TCGA-30-1861-01	Primary Tumor	Stage IIIC	74	1	1058	0.0748	730	0	low
TCGA-25-1324-01	Primary Tumor	Stage IIIC	74	1	1035	-3.118	730	0	low
TCGA-24-1565-01	Primary Tumor	Stage IIIC	74	1	312	-3.233	312	1	low
TCGA-61-2102-01	Primary Tumor	Stage IIIC	74	1	197	-1.446	197	1	low
TCGA-13-0923-01	Primary Tumor	Stage IIIC	74	0	2547	0.3172	730	0	low
TCGA-24-2280-01	Primary Tumor	Stage IIIC	74	0	2143	2.775	730	0	high
TCGA-04-1649-01	Primary Tumor	Stage IIIC	74	0	1966	-1.313	730	0	low
TCGA-20-0990-01	Primary Tumor	Stage IIIC	74	0	789	4.104	730	0	high
TCGA-24-1920-01	Primary Tumor	Stage IIIC	74	0	298	1.762	298	0	high
TCGA-23-2643-01	Primary Tumor	Stage IIIC	74	0	143	1.032	143	0	high
TCGA-13-1498-01	Primary Tumor	Stage IIIC	73	1	2012	4.562	730	0	high
TCGA-25-1319-01	Primary Tumor	Stage IIIC	73	1	1977	0.1774	730	0	low
TCGA-13-0768-01	Primary Tumor	Stage IIIC	73	1	1784	3.875	730	0	high
TCGA-13-1409-01	Primary Tumor	Stage IIIC	73	1	1742	-0.7435	730	0	low
TCGA-59-2372-01	Primary Tumor	Stage IIIC	73	1	1363	-1.649	730	0	low
TCGA-09-1665-01	Primary Tumor	Stage IIIC	73	1	1266	-0.663	730	0	low
TCGA-25-1630-01	Primary Tumor	Stage IIIC	73	1	1162	-1.246	730	0	low
TCGA-13-0804-01	Primary Tumor	Stage IIIC	73	1	1073	2.633	730	0	high
TCGA-61-2613-01	Primary Tumor	Stage IIIC	73	1	945	-0.04462	730	0	low
TCGA-24-1558-01	Primary Tumor	Stage IIIC	73	1	594	0.6936	594	1	high
TCGA-25-1627-01	Primary Tumor	Stage IIIC	73	1	394	0.7343	394	1	high
TCGA-25-1631-01	Primary Tumor	Stage IIIC	73	1	9	-0.9353	9	1	low
TCGA-04-1346-01	Primary Tumor	Stage IIIC	73	0	1993	1.965	730	0	high
TCGA-24-2024-01	Primary Tumor	Stage IIIC	72	1	1769	-0.1346	730	0	low
TCGA-13-0921-01	Primary Tumor	Stage IIIC	72	1	1483	0.1419	730	0	low
TCGA-25-1323-01	Primary Tumor	Stage IIIC	72	1	395	4.256	395	1	high
TCGA-29-1693-01	Primary Tumor	Stage IIIC	72	0	3096	3.896	730	0	high
TCGA-09-2053-01	Primary Tumor	Stage IIIC	72	0	1209	3.589	730	0	high
TCGA-36-2534-01	Primary Tumor	Stage IIIC	72	0	907	2.354	730	0	high
TCGA-24-1850-01	Primary Tumor	Stage IIIC	72	0	168	-0.09112	168	0	low
TCGA-25-1635-01	Primary Tumor	Stage IIIC	71	1	1583	2.986	730	0	high
TCGA-25-2398-01	Primary Tumor	Stage IIIC	71	1	1369	2.761	730	0	high
TCGA-24-1544-01	Primary Tumor	Stage IIIC	71	1	820	-0.3316	730	0	low
TCGA-10-0928-01	Primary Tumor	Stage IIIC	71	1	563	-1.043	563	1	low
TCGA-13-0730-01	Primary Tumor	Stage IIIC	71	1	542	-1.818	542	1	low
TCGA-13-0727-01	Primary Tumor	Stage IIIC	71	1	462	0.9912	462	1	high
TCGA-13-1500-01	Primary Tumor	Stage IIIC	71	1	425	1.893	425	1	high
TCGA-13-0757-01	Primary Tumor	Stage IIIC	71	1	340	-0.1716	340	1	low
TCGA-61-2614-01	Primary Tumor	Stage IIIC	71	1	262	0.148	262	1	low
TCGA-25-2396-01	Primary Tumor	Stage IIIC	71	1	92	3.127	92	1	high
TCGA-61-1740-01	Primary Tumor	Stage IIIC	71	1	74	-1.787	74	1	low
TCGA-13-2065-01	Primary Tumor	Stage IIIC	71	0	1993	2.375	730	0	high
TCGA-36-2529-01	Primary Tumor	Stage IIIC	71	0	1066	1.389	730	0	high
TCGA-61-1733-01	Primary Tumor	Stage IIIC	71	0	967	5.987	730	0	high
TCGA-24-1469-01	Primary Tumor	Stage IIIC	71	0	277	2.187	277	0	high
TCGA-13-1489-01	Primary Tumor	Stage IIIC	70	1	2553	2.833	730	0	high
TCGA-24-1463-01	Primary Tumor	Stage IIIC	70	1	2218	1.543	730	0	high
TCGA-04-1332-01	Primary Tumor	Stage IIIC	70	1	1247	1.388	730	0	high
TCGA-10-0930-01	Primary Tumor	Stage IIIC	70	1	1040	-0.682	730	0	low
TCGA-25-1871-01	Primary Tumor	Stage IIIC	70	1	760	-2.247	730	0	low
TCGA-24-1464-01	Primary Tumor	Stage IIIC	70	1	379	-1.936	379	1	low
TCGA-09-0365-01	Primary Tumor	Stage IIIC	70	1	288	3.102	288	1	high
TCGA-24-2288-01	Primary Tumor	Stage IIIC	70	1	25	1.807	25	1	high
TCGA-13-0885-01	Primary Tumor	Stage IIIC	70	0	3388	2.271	730	0	high
TCGA-24-1545-01	Primary Tumor	Stage IIIC	69	1	1746	2.407	730	0	high
TCGA-04-1654-01	Primary Tumor	Stage IIIC	69	1	1451	-2.036	730	0	low
TCGA-10-0936-01	Primary Tumor	Stage IIIC	69	1	1123	-1.001	730	0	low
TCGA-24-2295-01	Primary Tumor	Stage IIIC	69	1	1007	1.209	730	0	high
TCGA-29-1781-01	Primary Tumor	Stage IIIC	69	0	255	0.5687	255	0	low
TCGA-04-1530-01	Primary Tumor	Stage IIIC	68	1	3622	3.137	730	0	high
TCGA-10-0935-01	Primary Tumor	Stage IIIC	68	1	1078	-2.336	730	0	low
TCGA-13-1504-01	Primary Tumor	Stage IIIC	68	1	1059	2.533	730	0	high
TCGA-24-1430-01	Primary Tumor	Stage IIIC	68	1	863	2.884	730	0	high
TCGA-24-1418-01	Primary Tumor	Stage IIIC	68	0	243	2.821	243	0	high
TCGA-24-2020-01	Primary Tumor	Stage IIIC	67	1	4624	-0.3627	730	0	low
TCGA-23-1022-01	Primary Tumor	Stage IIIC	67	1	1511	-1.094	730	0	low
TCGA-24-1562-01	Primary Tumor	Stage IIIC	67	1	1384	3.029	730	0	high
TCGA-24-1564-01	Primary Tumor	Stage IIIC	67	1	787	1.54	730	0	high
TCGA-30-1887-01	Primary Tumor	Stage IIIC	67	1	738	3.839	730	0	high
TCGA-25-1628-01	Primary Tumor	Stage IIIC	67	1	627	4.363	627	1	high
TCGA-24-1431-01	Primary Tumor	Stage IIIC	67	1	567	-0.5362	567	1	low
TCGA-09-0367-01	Primary Tumor	Stage IIIC	67	1	547	0.09254	547	1	low
TCGA-42-2593-01	Primary Tumor	Stage IIIC	67	1	45	2.531	45	1	high
TCGA-13-0886-01	Primary Tumor	Stage IIIC	67	0	4665	4.695	730	0	high
TCGA-61-2000-01	Primary Tumor	Stage IIIC	67	0	441	-1.647	441	0	low
TCGA-24-1424-01	Primary Tumor	Stage IIIC	67	0	183	0.5475	183	0	low
TCGA-13-1492-01	Primary Tumor	Stage IIIC	66	1	3819	3.408	730	0	high
TCGA-24-1604-01	Primary Tumor	Stage IIIC	66	1	2688	1.326	730	0	high
TCGA-24-2254-01	Primary Tumor	Stage IIIC	66	1	1736	1.962	730	0	high
TCGA-24-1563-01	Primary Tumor	Stage IIIC	66	1	1451	1.052	730	0	high
TCGA-29-1690-01	Primary Tumor	Stage IIIC	66	1	1448	-1.103	730	0	low
TCGA-25-1625-01	Primary Tumor	Stage IIIC	66	1	840	1.02	730	0	high
TCGA-13-0795-01	Primary Tumor	Stage IIIC	66	1	619	-1.555	619	1	low
TCGA-25-1317-01	Primary Tumor	Stage IIIC	66	1	61	-0.08113	61	1	low
TCGA-23-2078-01	Primary Tumor	Stage IIIC	66	0	2661	3.147	730	0	high
TCGA-57-1586-01	Primary Tumor	Stage IIIC	66	0	679	2.537	679	0	high
TCGA-24-1843-01	Primary Tumor	Stage IIIC	66	0	106	2.967	106	0	high
TCGA-10-0927-01	Primary Tumor	Stage IIIC	65	1	2490	1.09	730	0	high
TCGA-13-0920-01	Primary Tumor	Stage IIIC	65	1	1484	-3.101	730	0	low
TCGA-25-1320-01	Primary Tumor	Stage IIIC	65	1	1155	1.147	730	0	high
TCGA-25-1321-01	Primary Tumor	Stage IIIC	65	1	1033	4.338	730	0	high
TCGA-24-1924-01	Primary Tumor	Stage IIIC	65	1	919	1.443	730	0	high
TCGA-24-2035-01	Primary Tumor	Stage IIIC	65	1	857	3.384	730	0	high
TCGA-25-1626-01	Primary Tumor	Stage IIIC	65	1	518	6.626	518	1	high
TCGA-13-1496-01	Primary Tumor	Stage IIIC	65	1	129	1.735	129	1	high
TCGA-13-0762-01	Primary Tumor	Stage IIIC	65	0	3400	-0.9788	730	0	low
TCGA-61-1914-01	Primary Tumor	Stage IIIC	65	0	1722	2.066	730	0	high
TCGA-61-2009-01	Primary Tumor	Stage IIIC	65	0	1212	1.879	730	0	high
TCGA-20-1683-01	Primary Tumor	Stage IIIC	65	0	772	2.245	730	0	high
TCGA-25-1633-01	Primary Tumor	Stage IIIC	64	1	1891	1.479	730	0	high
TCGA-25-2401-01	Primary Tumor	Stage IIIC	64	1	90	1.79	90	1	high
TCGA-23-1119-01	Primary Tumor	Stage IIIC	64	0	3953	-0.2871	730	0	low
TCGA-09-2049-01	Primary Tumor	Stage IIIC	64	0	3419	0.3199	730	0	low
TCGA-61-2017-01	Primary Tumor	Stage IIIC	64	0	1398	-1.818	730	0	low
TCGA-23-1030-01	Primary Tumor	Stage IIIC	64	0	886	0.01492	730	0	low
TCGA-36-2547-01	Primary Tumor	Stage IIIC	64	0	624	-0.5426	624	0	low
TCGA-24-1844-01	Primary Tumor	Stage IIIC	64	0	113	-0.4419	113	0	low
TCGA-04-1353-01	Primary Tumor	Stage IIIC	64	0	16	0.1627	16	0	low
TCGA-13-0904-01	Primary Tumor	Stage IIIC	63	1	1532	1.976	730	0	high
TCGA-13-0723-01	Primary Tumor	Stage IIIC	63	1	1204	-0.684	730	0	low
TCGA-59-2354-01	Primary Tumor	Stage IIIC	63	1	1046	3.805	730	0	high
TCGA-10-0926-01	Primary Tumor	Stage IIIC	63	1	788	0.01239	730	0	low
TCGA-24-0970-01	Primary Tumor	Stage IIIC	63	1	354	-0.03332	354	1	low
TCGA-61-2612-01	Primary Tumor	Stage IIIC	63	1	193	0.9817	193	1	high
TCGA-09-2048-01	Primary Tumor	Stage IIIC	63	1	138	-0.3212	138	1	low
TCGA-61-2094-01	Primary Tumor	Stage IIIC	63	0	2182	1.233	730	0	high
TCGA-13-1505-01	Primary Tumor	Stage IIIC	63	0	1998	4.339	730	0	high
TCGA-61-1907-01	Primary Tumor	Stage IIIC	63	0	952	-2.09	730	0	low
TCGA-29-1776-01	Primary Tumor	Stage IIIC	63	0	360	0.6209	360	0	low
TCGA-23-1111-01	Primary Tumor	Stage IIIC	63	0	98	-2.743	98	0	low
TCGA-13-1484-01	Primary Tumor	Stage IIIC	62	1	3785	-1.175	730	0	low
TCGA-23-1124-01	Primary Tumor	Stage IIIC	62	1	1768	-0.2102	730	0	low
TCGA-23-1109-01	Primary Tumor	Stage IIIC	62	1	1562	1.994	730	0	high
TCGA-13-1510-01	Primary Tumor	Stage IIIC	62	1	1359	1.284	730	0	high
TCGA-29-1695-01	Primary Tumor	Stage IIIC	62	1	1229	7.538	730	0	high
TCGA-29-1697-01	Primary Tumor	Stage IIIC	62	1	949	-0.6909	730	0	low
TCGA-61-2098-01	Primary Tumor	Stage IIIC	62	0	1993	6.292	730	0	high
TCGA-09-2056-01	Primary Tumor	Stage IIIC	62	0	379	-2.552	379	0	low
TCGA-24-1419-01	Primary Tumor	Stage IIIC	62	0	239	-2.693	239	0	low
TCGA-13-0883-01	Primary Tumor	Stage IIIC	61	1	2097	-1.418	730	0	low
TCGA-25-1326-01	Primary Tumor	Stage IIIC	61	1	1249	0.953	730	0	high
TCGA-04-1364-01	Primary Tumor	Stage IIIC	61	1	1024	-0.7002	730	0	low
TCGA-30-1891-01	Primary Tumor	Stage IIIC	61	1	914	3.285	730	0	high
TCGA-13-1483-01	Primary Tumor	Stage IIIC	61	1	895	0.5673	730	0	low
TCGA-20-0987-01	Primary Tumor	Stage IIIC	61	1	701	-0.4244	701	1	low
TCGA-29-2432-01	Primary Tumor	Stage IIIC	61	1	653	2.279	653	1	high
TCGA-30-1855-01	Primary Tumor	Stage IIIC	61	1	75	2.728	75	1	high
TCGA-29-1704-01	Primary Tumor	Stage IIIC	61	0	1587	1.247	730	0	high
TCGA-36-2532-01	Primary Tumor	Stage IIIC	61	0	897	0.111	730	0	low
TCGA-24-1423-01	Primary Tumor	Stage IIIC	61	0	190	1.9	190	0	high
TCGA-13-1495-01	Primary Tumor	Stage IIIC	60	1	2749	-1.464	730	0	low
TCGA-25-1878-01	Primary Tumor	Stage IIIC	60	1	2587	2.105	730	0	high
TCGA-13-0899-01	Primary Tumor	Stage IIIC	60	1	2012	-0.7508	730	0	low
TCGA-13-0794-01	Primary Tumor	Stage IIIC	60	1	1919	-2	730	0	low
TCGA-61-1738-01	Primary Tumor	Stage IIIC	60	1	1089	2.099	730	0	high
TCGA-04-1646-01	Primary Tumor	Stage IIIC	60	1	848	-3.552	730	0	low
TCGA-25-2042-01	Primary Tumor	Stage IIIC	60	1	396	5.846	396	1	high
TCGA-29-2425-01	Primary Tumor	Stage IIIC	60	0	1977	-1.675	730	0	low
TCGA-29-2427-01	Primary Tumor	Stage IIIC	60	0	1900	-0.1712	730	0	low
TCGA-61-1904-01	Primary Tumor	Stage IIIC	60	0	276	0.7341	276	0	high
TCGA-23-1120-01	Primary Tumor	Stage IIIC	60	0	130	1.314	130	0	high
TCGA-23-2649-01	Primary Tumor	Stage IIIC	60	0	116	-1.1	116	0	low
TCGA-24-1471-01	Primary Tumor	Stage IIIC	60	0	36	0.985	36	0	high
TCGA-13-1408-01	Primary Tumor	Stage IIIC	59	1	1680	2.035	730	0	high
TCGA-23-1123-01	Primary Tumor	Stage IIIC	59	1	1018	-1.177	730	0	low
TCGA-24-1434-01	Primary Tumor	Stage IIIC	59	1	568	5.462	568	1	high
TCGA-25-1870-01	Primary Tumor	Stage IIIC	59	1	455	-2.791	455	1	low
TCGA-59-2348-01	Primary Tumor	Stage IIIC	59	0	5481	0.7299	730	0	high
TCGA-13-0900-01	Primary Tumor	Stage IIIC	59	0	4077	0.1188	730	0	low
TCGA-13-2057-01	Primary Tumor	Stage IIIC	59	0	2434	3.285	730	0	high
TCGA-20-0996-01	Primary Tumor	Stage IIIC	59	0	2196	-0.2563	730	0	low
TCGA-29-2431-01	Primary Tumor	Stage IIIC	59	0	1285	0.5574	730	0	low
TCGA-29-1692-01	Primary Tumor	Stage IIIC	58	1	2872	4.005	730	0	high
TCGA-30-1860-01	Primary Tumor	Stage IIIC	58	1	1366	0.1534	730	0	low
TCGA-13-0791-01	Primary Tumor	Stage IIIC	58	1	1224	-1.284	730	0	low
TCGA-61-1919-01	Primary Tumor	Stage IIIC	58	1	1161	2.782	730	0	high
TCGA-13-0912-01	Primary Tumor	Stage IIIC	58	1	1145	-1.683	730	0	low
TCGA-30-1853-01	Primary Tumor	Stage IIIC	58	1	1103	1.831	730	0	high
TCGA-24-0975-01	Primary Tumor	Stage IIIC	58	1	663	2.235	663	1	high
TCGA-09-2054-01	Primary Tumor	Stage IIIC	58	1	637	-0.1989	637	1	low
TCGA-13-0910-01	Primary Tumor	Stage IIIC	58	0	3548	5.626	730	0	high
TCGA-04-1371-01	Primary Tumor	Stage IIIC	58	0	2506	-0.7371	730	0	low
TCGA-13-2061-01	Primary Tumor	Stage IIIC	58	0	2339	1.928	730	0	high
TCGA-29-2428-01	Primary Tumor	Stage IIIC	58	0	1372	-1.819	730	0	low
TCGA-31-1951-01	Primary Tumor	Stage IIIC	58	0	684	4.876	684	0	high
TCGA-36-2544-01	Primary Tumor	Stage IIIC	58	0	638	-1.7	638	0	low
TCGA-29-1783-01	Primary Tumor	Stage IIIC	58	0	220	1.179	220	0	high
TCGA-24-1427-01	Primary Tumor	Stage IIIC	58	0	147	4.572	147	0	high
TCGA-25-2391-01	Primary Tumor	Stage IIIC	57	1	1492	1.91	730	0	high
TCGA-24-1614-01	Primary Tumor	Stage IIIC	57	1	1470	2.871	730	0	high
TCGA-24-1435-01	Primary Tumor	Stage IIIC	57	1	1324	1.846	730	0	high
TCGA-29-1699-01	Primary Tumor	Stage IIIC	57	1	1106	1.069	730	0	high
TCGA-13-0805-01	Primary Tumor	Stage IIIC	57	1	1074	-1.095	730	0	low
TCGA-04-1648-01	Primary Tumor	Stage IIIC	57	1	871	-3.733	730	0	low
TCGA-24-1474-01	Primary Tumor	Stage IIIC	57	1	676	-0.3271	676	1	low
TCGA-24-1548-01	Primary Tumor	Stage IIIC	57	1	493	2.625	493	1	high
TCGA-57-1583-01	Primary Tumor	Stage IIIC	57	1	346	-0.424	346	1	low
TCGA-24-1436-01	Primary Tumor	Stage IIIC	57	1	260	2.175	260	1	high
TCGA-57-1585-01	Primary Tumor	Stage IIIC	57	1	53	3.043	53	1	high
TCGA-24-2262-01	Primary Tumor	Stage IIIC	57	1	11	4.949	11	1	high
TCGA-09-1666-01	Primary Tumor	Stage IIIC	57	0	1752	0.1872	730	0	low
TCGA-09-1668-01	Primary Tumor	Stage IIIC	57	0	1684	2.794	730	0	high
TCGA-61-2092-01	Primary Tumor	Stage IIIC	57	0	1573	-2.562	730	0	low
TCGA-36-2551-01	Primary Tumor	Stage IIIC	57	0	492	2.904	492	0	high
TCGA-36-2548-01	Primary Tumor	Stage IIIC	57	0	431	0.637	431	0	high
TCGA-29-1703-01	Primary Tumor	Stage IIIC	56	1	1815	3.884	730	0	high
TCGA-30-1880-01	Primary Tumor	Stage IIIC	56	1	1751	1.407	730	0	high
TCGA-24-2297-01	Primary Tumor	Stage IIIC	56	1	1699	-2.42	730	0	low
TCGA-61-2110-01	Primary Tumor	Stage IIIC	56	1	1354	1.757	730	0	high
TCGA-24-1616-01	Primary Tumor	Stage IIIC	56	1	1163	2.476	730	0	high
TCGA-24-2290-01	Primary Tumor	Stage IIIC	56	1	1102	-1.399	730	0	low
TCGA-09-0369-01	Primary Tumor	Stage IIIC	56	1	1082	-0.5618	730	0	low
TCGA-13-1817-01	Primary Tumor	Stage IIIC	56	1	1024	-2.412	730	0	low
TCGA-29-1701-01	Primary Tumor	Stage IIIC	56	1	515	3.335	515	1	high
TCGA-30-1856-01	Primary Tumor	Stage IIIC	56	1	477	1.63	477	1	high
TCGA-13-0890-01	Primary Tumor	Stage IIIC	56	0	4424	3.167	730	0	high
TCGA-13-1499-01	Primary Tumor	Stage IIIC	56	0	3500	2.925	730	0	high
TCGA-20-1682-01	Primary Tumor	Stage IIIC	56	0	837	1.396	730	0	high
TCGA-57-1993-01	Primary Tumor	Stage IIIC	56	0	763	-0.1354	730	0	low
TCGA-24-1852-01	Primary Tumor	Stage IIIC	55	1	2201	0.5642	730	0	low
TCGA-23-1114-01	Primary Tumor	Stage IIIC	55	1	2089	-0.8219	730	0	low
TCGA-09-0366-01	Primary Tumor	Stage IIIC	55	1	1757	-1.492	730	0	low
TCGA-61-2101-01	Primary Tumor	Stage IIIC	55	1	1688	-0.09531	730	0	low
TCGA-24-2298-01	Primary Tumor	Stage IIIC	55	1	1620	3.118	730	0	high
TCGA-13-1491-01	Primary Tumor	Stage IIIC	55	1	1595	0.6237	730	0	high
TCGA-25-1316-01	Primary Tumor	Stage IIIC	55	1	1279	-3.12	730	0	low
TCGA-29-1785-01	Primary Tumor	Stage IIIC	55	1	1104	-0.08137	730	0	low
TCGA-61-1906-01	Primary Tumor	Stage IIIC	55	1	1038	-0.2167	730	0	low
TCGA-24-2271-01	Primary Tumor	Stage IIIC	55	1	962	3.407	730	0	high
TCGA-13-0726-01	Primary Tumor	Stage IIIC	55	1	949	0.3142	730	0	low
TCGA-29-1784-01	Primary Tumor	Stage IIIC	55	0	163	0.6889	163	0	high
TCGA-13-0897-01	Primary Tumor	Stage IIIC	54	1	2182	3.942	730	0	high
TCGA-61-2095-01	Primary Tumor	Stage IIIC	54	1	1875	-0.07018	730	0	low
TCGA-25-1318-01	Primary Tumor	Stage IIIC	54	1	1064	1.014	730	0	high
TCGA-29-1710-01	Primary Tumor	Stage IIIC	54	1	951	3.613	730	0	high
TCGA-13-0717-01	Primary Tumor	Stage IIIC	54	1	748	4.026	730	0	high
TCGA-13-0807-01	Primary Tumor	Stage IIIC	54	1	414	3.004	414	1	high
TCGA-42-2589-01	Primary Tumor	Stage IIIC	54	0	1278	-2.007	730	0	low
TCGA-29-1770-01	Primary Tumor	Stage IIIC	54	0	741	2.204	730	0	high
TCGA-23-2645-01	Primary Tumor	Stage IIIC	54	0	137	0.1492	137	0	low
TCGA-24-1930-01	Primary Tumor	Stage IIIC	53	1	2467	0.3557	730	0	low
TCGA-24-1551-01	Primary Tumor	Stage IIIC	53	1	1579	2.247	730	0	high
TCGA-13-0894-01	Primary Tumor	Stage IIIC	53	1	1509	0.2582	730	0	low
TCGA-23-1122-01	Primary Tumor	Stage IIIC	53	1	1189	2.437	730	0	high
TCGA-04-1651-01	Primary Tumor	Stage IIIC	53	1	1102	-2.878	730	0	low
TCGA-04-1369-01	Primary Tumor	Stage IIIC	53	1	642	3.578	642	1	high
TCGA-61-1916-01	Primary Tumor	Stage IIIC	53	1	475	1.49	475	1	high
TCGA-24-0980-01	Primary Tumor	Stage IIIC	53	1	233	-0.2853	233	1	low
TCGA-13-0913-01	Primary Tumor	Stage IIIC	53	0	3325	-2.384	730	0	low
TCGA-29-1698-01	Primary Tumor	Stage IIIC	53	0	2078	3.466	730	0	high
TCGA-61-2003-01	Primary Tumor	Stage IIIC	53	0	122	2.457	122	0	high
TCGA-30-1892-01	Primary Tumor	Stage IIIC	52	1	1484	3.711	730	0	high
TCGA-13-0800-01	Primary Tumor	Stage IIIC	52	0	2661	-0.4104	730	0	low
TCGA-13-0919-01	Primary Tumor	Stage IIIC	52	0	2571	-0.5091	730	0	low
TCGA-36-1569-01	Primary Tumor	Stage IIIC	52	0	885	2.526	730	0	high
TCGA-36-1568-01	Primary Tumor	Stage IIIC	52	0	875	-0.1702	730	0	low
TCGA-29-2434-01	Primary Tumor	Stage IIIC	52	0	349	-3.376	349	0	low
TCGA-31-1953-01	Primary Tumor	Stage IIIC	52	0	204	-0.02537	204	0	low
TCGA-24-1467-01	Primary Tumor	Stage IIIC	51	1	3224	-0.981	730	0	low
TCGA-29-1691-01	Primary Tumor	Stage IIIC	51	1	1470	3.576	730	0	high
TCGA-24-1560-01	Primary Tumor	Stage IIIC	51	1	1341	0.5023	730	0	low
TCGA-24-1923-01	Primary Tumor	Stage IIIC	51	1	690	0.5684	690	1	low
TCGA-09-1659-01	Primary Tumor	Stage IIIC	51	1	304	-1.364	304	1	low
TCGA-61-2016-01	Primary Tumor	Stage IIIC	51	1	36	-0.3686	36	1	low
TCGA-13-0905-01	Primary Tumor	Stage IIIC	51	0	3746	-0.8112	730	0	low
TCGA-59-2351-01	Primary Tumor	Stage IIIC	51	0	3532	2.52	730	0	high
TCGA-13-1407-01	Primary Tumor	Stage IIIC	51	0	2534	1.742	730	0	high
TCGA-42-2591-01	Primary Tumor	Stage IIIC	51	0	1240	5.331	730	0	high
TCGA-20-1684-01	Primary Tumor	Stage IIIC	51	0	581	1.486	581	0	high
TCGA-29-1775-01	Primary Tumor	Stage IIIC	51	0	376	-0.6298	376	0	low
TCGA-23-1121-01	Primary Tumor	Stage IIIC	51	0	194	0.1045	194	0	low
TCGA-24-1413-01	Primary Tumor	Stage IIIC	51	0	192	-0.5891	192	0	low
TCGA-61-2088-01	Primary Tumor	Stage IIIC	51	0	145	-2.313	145	0	low
TCGA-24-1555-01	Primary Tumor	Stage IIIC	50	1	2692	-1.8	730	0	low
TCGA-24-1103-01	Primary Tumor	Stage IIIC	50	1	1646	-2.86	730	0	low
TCGA-25-1315-01	Primary Tumor	Stage IIIC	50	1	1583	0.3471	730	0	low
TCGA-13-0765-01	Primary Tumor	Stage IIIC	50	1	1389	-0.4439	730	0	low
TCGA-57-1582-01	Primary Tumor	Stage IIIC	50	1	731	1.644	730	0	high
TCGA-10-0934-01	Primary Tumor	Stage IIIC	50	1	204	-1.105	204	1	low
TCGA-13-0906-01	Primary Tumor	Stage IIIC	50	0	3619	-0.4125	730	0	low
TCGA-04-1367-01	Primary Tumor	Stage IIIC	50	0	3145	-1.247	730	0	low
TCGA-13-2059-01	Primary Tumor	Stage IIIC	50	0	2387	1.857	730	0	high
TCGA-24-1428-01	Primary Tumor	Stage IIIC	50	0	529	0.4885	529	0	low
TCGA-42-2582-01	Primary Tumor	Stage IIIC	49	1	1447	-1.164	730	0	low
TCGA-24-1550-01	Primary Tumor	Stage IIIC	49	1	1249	2.134	730	0	high
TCGA-24-1557-01	Primary Tumor	Stage IIIC	49	1	1213	0.118	730	0	low
TCGA-13-0797-01	Primary Tumor	Stage IIIC	49	0	2121	-0.4304	730	0	low
TCGA-29-1764-01	Primary Tumor	Stage IIIC	49	0	1914	-0.9468	730	0	low
TCGA-13-0916-01	Primary Tumor	Stage IIIC	49	0	1785	3.956	730	0	high
TCGA-36-1570-01	Primary Tumor	Stage IIIC	49	0	655	-0.3305	655	0	low
TCGA-13-1512-01	Primary Tumor	Stage IIIC	49	0	442	-1.737	442	0	low
TCGA-24-1842-01	Primary Tumor	Stage IIIC	49	0	253	0.5522	253	0	low
TCGA-23-2647-01	Primary Tumor	Stage IIIC	49	0	135	3.584	135	0	high
TCGA-13-1403-01	Primary Tumor	Stage IIIC	48	1	2345	-1.819	730	0	low
TCGA-04-1644-01	Primary Tumor	Stage IIIC	48	1	1487	-0.2964	730	0	low
TCGA-13-0720-01	Primary Tumor	Stage IIIC	48	1	1355	0.03999	730	0	low
TCGA-13-0893-01	Primary Tumor	Stage IIIC	48	1	1319	2.827	730	0	high
TCGA-23-1027-01	Primary Tumor	Stage IIIC	48	1	976	0.1891	730	0	low
TCGA-13-1404-01	Primary Tumor	Stage IIIC	48	0	2469	0.0991	730	0	low
TCGA-36-1574-01	Primary Tumor	Stage IIIC	48	0	686	1.795	686	0	high
TCGA-61-1998-01	Primary Tumor	Stage IIIC	48	0	168	2.265	168	0	high
TCGA-04-1519-01	Primary Tumor	Stage IIIC	48	0	24	0.7471	24	0	high
TCGA-04-1525-01	Primary Tumor	Stage IIIC	47	1	1167	-0.0005381	730	0	low
TCGA-61-1724-01	Primary Tumor	Stage IIIC	47	1	637	2.949	637	1	high
TCGA-29-1705-01	Primary Tumor	Stage IIIC	47	1	555	0.2372	555	1	low
TCGA-13-1497-01	Primary Tumor	Stage IIIC	47	0	3871	0.9454	730	0	high
TCGA-31-1944-01	Primary Tumor	Stage IIIC	47	0	1386	1.011	730	0	high
TCGA-57-1584-01	Primary Tumor	Stage IIIC	47	0	643	-0.7987	643	0	low
TCGA-29-1777-01	Primary Tumor	Stage IIIC	47	0	374	1.75	374	0	high
TCGA-24-1546-01	Primary Tumor	Stage IIIC	46	1	1955	2.762	730	0	high
TCGA-04-1350-01	Primary Tumor	Stage IIIC	46	1	1946	1.739	730	0	high
TCGA-13-0801-01	Primary Tumor	Stage IIIC	46	1	1399	-0.3782	730	0	low
TCGA-23-2079-01	Primary Tumor	Stage IIIC	46	0	2788	6.263	730	0	high
TCGA-61-2002-01	Primary Tumor	Stage IIIC	46	0	547	3.169	547	0	high
TCGA-23-1029-01	Primary Tumor	Stage IIIC	46	0	268	0.2746	268	0	low
TCGA-24-2019-01	Primary Tumor	Stage IIIC	46	0	148	-0.4395	148	0	low
TCGA-61-1736-01	Primary Tumor	Stage IIIC	45	1	1484	-0.06782	730	0	low
TCGA-29-1694-01	Primary Tumor	Stage IIIC	45	1	1187	0.7254	730	0	high
TCGA-13-1506-01	Primary Tumor	Stage IIIC	45	1	1039	1.459	730	0	high
TCGA-23-2077-01	Primary Tumor	Stage IIIC	45	0	3525	1.903	730	0	high
TCGA-23-1118-01	Primary Tumor	Stage IIIC	45	0	2616	0.6814	730	0	high
TCGA-29-1711-01	Primary Tumor	Stage IIIC	45	0	1053	0.6378	730	0	high
TCGA-23-1026-01	Primary Tumor	Stage IIIC	45	0	816	0.8073	730	0	high
TCGA-20-1685-01	Primary Tumor	Stage IIIC	45	0	508	0.3689	508	0	low
TCGA-24-1425-01	Primary Tumor	Stage IIIC	45	0	181	5.773	181	0	high
TCGA-24-1846-01	Primary Tumor	Stage IIIC	45	0	133	-2.147	133	0	low
TCGA-13-0751-01	Primary Tumor	Stage IIIC	44	1	1678	-0.0194	730	0	low
TCGA-30-1718-01	Primary Tumor	Stage IIIC	44	1	1579	2.09	730	0	high
TCGA-10-0931-01	Primary Tumor	Stage IIIC	44	1	1000	-1.418	730	0	low
TCGA-10-0937-01	Primary Tumor	Stage IIIC	44	1	608	-0.9554	608	1	low
TCGA-13-0725-01	Primary Tumor	Stage IIIC	44	1	377	1.697	377	1	high
TCGA-13-0799-01	Primary Tumor	Stage IIIC	44	0	2535	-2.66	730	0	low
TCGA-29-1696-01	Primary Tumor	Stage IIIC	43	1	1032	-1.895	730	0	low
TCGA-23-1028-01	Primary Tumor	Stage IIIC	43	0	1503	-0.3706	730	0	low
TCGA-24-1426-01	Primary Tumor	Stage IIIC	43	0	163	-0.6247	163	0	low
TCGA-61-1995-01	Primary Tumor	Stage IIIC	43	0	61	1.895	61	0	high
TCGA-13-0887-01	Primary Tumor	Stage IIIC	42	1	2028	1.195	730	0	high
TCGA-13-0766-01	Primary Tumor	Stage IIIC	42	1	1725	1.243	730	0	high
TCGA-23-1117-01	Primary Tumor	Stage IIIC	42	1	1013	0.7106	730	0	high
TCGA-09-2051-01	Primary Tumor	Stage IIIC	42	0	1919	1.753	730	0	high
TCGA-23-1110-01	Primary Tumor	Stage IIIC	42	0	1658	0.1366	730	0	low
TCGA-24-1845-01	Primary Tumor	Stage IIIC	42	0	116	-2.84	116	0	low
TCGA-13-0901-01	Primary Tumor	Stage IIIC	41	0	589	-0.9655	589	0	low
TCGA-61-2109-01	Primary Tumor	Stage IIIC	40	1	629	0.00505	629	1	low
TCGA-13-0792-01	Primary Tumor	Stage IIIC	40	0	3602	-1.51	730	0	low
TCGA-61-1725-01	Primary Tumor	Stage IIIC	40	0	956	-0.6603	730	0	low
TCGA-29-1769-01	Primary Tumor	Stage IIIC	40	0	699	0.1511	699	0	low
TCGA-13-0884-01	Primary Tumor	Stage IIIC	39	1	3260	2.362	730	0	high
TCGA-29-1688-01	Primary Tumor	Stage IIIC	39	1	2400	0.6594	730	0	high
TCGA-36-2537-01	Primary Tumor	Stage IIIC	39	0	788	0.4335	730	0	low
TCGA-25-1328-01	Primary Tumor	Stage IIIC	38	1	2009	0.5443	730	0	low
TCGA-25-2404-01	Primary Tumor	Stage IIIC	38	1	883	0.3938	730	0	low
TCGA-36-2530-01	Primary Tumor	Stage IIIC	38	0	1004	2.502	730	0	high
TCGA-09-1664-01	Primary Tumor	Stage IIIC	37	1	2279	-3.277	730	0	low
TCGA-24-1105-01	Primary Tumor	Stage IIIC	36	1	1442	-0.8647	730	0	low
TCGA-29-2436-01	Primary Tumor	Stage IIIC	36	0	297	3.198	297	0	high
TCGA-31-1946-01	Primary Tumor	Stage IIIC	30	0	918	2.261	730	0	high
TCGA-36-2540-01	Primary Tumor	Stage IIIC	26	0	724	1.732	724	0	high

## Sheet: sup2
Sample	Type	Site	NFGS
GTEX-11P82-1326-SM-5HL62	Normal Tissue	Breast	11.9
GTEX-REY6-2426-SM-48FF5	Normal Tissue	Breast	11.42
GTEX-X4XY-0926-SM-4E3JD	Normal Tissue	Breast	10.81
GTEX-ZQG8-0726-SM-5P9H9	Normal Tissue	Breast	10.51
GTEX-YB5E-1726-SM-5IFJ3	Normal Tissue	Breast	9.861
GTEX-117YX-1426-SM-5H12H	Normal Tissue	Breast	9.699
GTEX-ZLFU-2126-SM-4WWEV	Normal Tissue	Breast	9.641
GTEX-Y5V6-2126-SM-4WWFX	Normal Tissue	Breast	9.37
GTEX-XGQ4-0926-SM-4AT4U	Normal Tissue	Breast	9.327
GTEX-WY7C-2726-SM-3NB3P	Normal Tissue	Breast	9.313
GTEX-ZA64-1526-SM-5CVMD	Normal Tissue	Breast	9.275
GTEX-144GM-0926-SM-5O994	Normal Tissue	Breast	9.205
GTEX-14E6E-1326-SM-5S2NR	Normal Tissue	Breast	9.14
GTEX-ZT9W-2026-SM-51MRA	Normal Tissue	Breast	9.106
GTEX-ZDYS-1126-SM-5K7UB	Normal Tissue	Breast	9.097
GTEX-U8XE-0826-SM-4E3J1	Normal Tissue	Breast	9.051
GTEX-13CF3-2126-SM-5IFJP	Normal Tissue	Breast	9.031
GTEX-12KS4-0126-SM-5Q5A5	Normal Tissue	Breast	8.987
GTEX-13FTX-1126-SM-5N9EN	Normal Tissue	Breast	8.874
GTEX-11DXZ-1926-SM-5GZZL	Normal Tissue	Breast	8.748
GTEX-YB5K-1626-SM-5IFIN	Normal Tissue	Breast	8.646
GTEX-S33H-0326-SM-4AD6N	Normal Tissue	Breast	8.502
GTEX-XMK1-1126-SM-4IHJ8	Normal Tissue	Breast	8.423
GTEX-YEC3-1026-SM-5IFI5	Normal Tissue	Breast	8.35
GTEX-ZPIC-1126-SM-5BC7F	Normal Tissue	Breast	8.241
GTEX-R55D-0826-SM-48FEA	Normal Tissue	Breast	8.164
GTEX-139T6-1626-SM-5PNYZ	Normal Tissue	Breast	8.073
GTEX-13O61-1826-SM-5KM4I	Normal Tissue	Breast	7.968
GTEX-Y9LG-1426-SM-5IFJZ	Normal Tissue	Breast	7.917
GTEX-ZDTT-2126-SM-5S2OJ	Normal Tissue	Breast	7.875
GTEX-132AR-0826-SM-5EGK6	Normal Tissue	Breast	7.569
GTEX-13N1W-0626-SM-5MR4U	Normal Tissue	Breast	7.415
GTEX-UTHO-1026-SM-3GAF7	Normal Tissue	Breast	7.411
GTEX-ZYT6-0126-SM-5E45J	Normal Tissue	Breast	7.349
GTEX-QMRM-1626-SM-4R1KV	Normal Tissue	Breast	7.307
GTEX-13PVQ-1026-SM-5KM3M	Normal Tissue	Breast	7.268
GTEX-13S86-1226-SM-5S2OA	Normal Tissue	Breast	7.217
GTEX-14753-2426-SM-5LU8U	Normal Tissue	Breast	7.093
GTEX-T5JW-2026-SM-4DM63	Normal Tissue	Breast	7.069
GTEX-11I78-2226-SM-5PNYA	Normal Tissue	Breast	6.906
GTEX-ZV7C-1826-SM-5NQ83	Normal Tissue	Breast	6.887
GTEX-S4UY-0726-SM-4AD6X	Normal Tissue	Breast	6.886
GTEX-11EQ9-1826-SM-5Q5AJ	Normal Tissue	Breast	6.872
GTEX-1211K-1926-SM-5EQLB	Normal Tissue	Breast	6.825
GTEX-Y3I4-1526-SM-4TT7K	Normal Tissue	Breast	6.784
GTEX-V955-2026-SM-3GAFA	Normal Tissue	Breast	6.674
GTEX-Y114-2026-SM-4TT7L	Normal Tissue	Breast	6.58
GTEX-145ME-1526-SM-5Q5F2	Normal Tissue	Breast	6.536
GTEX-XQ3S-1326-SM-4BOPQ	Normal Tissue	Breast	6.532
GTEX-SE5C-2126-SM-4BRUJ	Normal Tissue	Breast	6.46
GTEX-XYKS-1326-SM-4BRUN	Normal Tissue	Breast	6.458
GTEX-R53T-1526-SM-48FEK	Normal Tissue	Breast	6.433
GTEX-ZYFC-0826-SM-5E44K	Normal Tissue	Breast	6.338
GTEX-S32W-2026-SM-4AD6E	Normal Tissue	Breast	6.259
GTEX-ZYWO-2326-SM-5GZY4	Normal Tissue	Breast	6.256
GTEX-12WSN-1326-SM-5GCNT	Normal Tissue	Breast	6.212
GTEX-146FH-0826-SM-5SI8T	Normal Tissue	Breast	5.952
GTEX-X261-0626-SM-3NMD9	Normal Tissue	Breast	5.943
GTEX-11ONC-2126-SM-5HL6E	Normal Tissue	Breast	5.904
GTEX-WOFL-0826-SM-3MJG1	Normal Tissue	Breast	5.882
GTEX-T6MO-0326-SM-32QOK	Normal Tissue	Breast	5.787
GTEX-ZYW4-0826-SM-5GIDG	Normal Tissue	Breast	5.779
GTEX-145MN-1926-SM-5SIAI	Normal Tissue	Breast	5.767
GTEX-U412-1826-SM-4DXTJ	Normal Tissue	Breast	5.739
GTEX-XUW1-2326-SM-4BOO5	Normal Tissue	Breast	5.721
GTEX-ZY6K-1626-SM-5GZWV	Normal Tissue	Breast	5.613
GTEX-WI4N-1426-SM-3LK7H	Normal Tissue	Breast	5.612
GTEX-139T8-0826-SM-5L3DE	Normal Tissue	Breast	5.564
GTEX-1399U-1826-SM-5PNZ1	Normal Tissue	Breast	5.544
GTEX-11P81-1926-SM-5BC53	Normal Tissue	Breast	5.521
GTEX-XV7Q-2326-SM-4BRVZ	Normal Tissue	Breast	5.454
GTEX-QEL4-2126-SM-447AE	Normal Tissue	Breast	5.451
GTEX-TML8-1226-SM-32QON	Normal Tissue	Breast	5.429
GTEX-11NSD-0926-SM-5N9DR	Normal Tissue	Breast	5.358
GTEX-ZV6S-1826-SM-5NQ8D	Normal Tissue	Breast	5.355
GTEX-S7SE-0826-SM-4AT4D	Normal Tissue	Breast	5.319
GTEX-ZUA1-1526-SM-59HLS	Normal Tissue	Breast	5.208
GTEX-144GL-2026-SM-5LU3O	Normal Tissue	Breast	5.198
GTEX-117XS-1926-SM-5GICO	Normal Tissue	Breast	5.177
GTEX-QEG5-0726-SM-4R1JQ	Normal Tissue	Breast	5.17
GTEX-13W3W-1226-SM-5LU4H	Normal Tissue	Breast	5.131
GTEX-133LE-1726-SM-5K7VQ	Normal Tissue	Breast	5.123
GTEX-T6MN-0726-SM-32PML	Normal Tissue	Breast	5.057
GTEX-11NV4-2026-SM-5N9DG	Normal Tissue	Breast	5.055
GTEX-ZVTK-0326-SM-51MRR	Normal Tissue	Breast	4.984
GTEX-11DXW-0626-SM-5N9ER	Normal Tissue	Breast	4.968
GTEX-13N11-1726-SM-5J1OJ	Normal Tissue	Breast	4.936
GTEX-ZDXO-0126-SM-5S2ND	Normal Tissue	Breast	4.931
GTEX-11TT1-2126-SM-5GU5Y	Normal Tissue	Breast	4.754
GTEX-145MO-0826-SM-5NQBL	Normal Tissue	Breast	4.723
GTEX-111YS-1926-SM-5GICC	Normal Tissue	Breast	4.634
GTEX-139TU-0626-SM-5KM3X	Normal Tissue	Breast	4.556
GTEX-RU1J-0626-SM-4WAWY	Normal Tissue	Breast	4.484
GTEX-12WSM-1726-SM-5BC6J	Normal Tissue	Breast	4.431
GTEX-Y3IK-2326-SM-4WWDT	Normal Tissue	Breast	4.386
GTEX-XBED-1626-SM-47JYN	Normal Tissue	Breast	4.381
GTEX-1117F-2826-SM-5GZXL	Normal Tissue	Breast	4.359
GTEX-WRHU-0326-SM-3MJFY	Normal Tissue	Breast	4.34
GTEX-XUJ4-1926-SM-4BOOV	Normal Tissue	Breast	4.327
GTEX-YJ8O-2226-SM-5IFHW	Normal Tissue	Breast	4.262
GTEX-ZXES-0826-SM-5E43C	Normal Tissue	Breast	4.146
GTEX-13D11-1026-SM-5IJFB	Normal Tissue	Breast	4.074
GTEX-13W46-0826-SM-5LU3H	Normal Tissue	Breast	4.064
GTEX-Y5V5-2126-SM-4WWFO	Normal Tissue	Breast	4.063
GTEX-11ILO-2226-SM-5A5L1	Normal Tissue	Breast	4.054
GTEX-Q2AG-0326-SM-48U1O	Normal Tissue	Breast	4.023
GTEX-YFC4-1426-SM-5IFJG	Normal Tissue	Breast	4.007
GTEX-12WSB-0626-SM-59HJO	Normal Tissue	Breast	3.992
GTEX-13113-1726-SM-5GCOO	Normal Tissue	Breast	3.975
GTEX-13O3P-0826-SM-5L3DH	Normal Tissue	Breast	3.942
GTEX-11GS4-2126-SM-5A5KR	Normal Tissue	Breast	3.924
GTEX-UJHI-1426-SM-3DB9C	Normal Tissue	Breast	3.916
GTEX-11P7K-0726-SM-5EGKX	Normal Tissue	Breast	3.914
GTEX-11OF3-1926-SM-59889	Normal Tissue	Breast	3.879
GTEX-ZLV1-1426-SM-4WWES	Normal Tissue	Breast	3.801
GTEX-XQ8I-2426-SM-4WAXY	Normal Tissue	Breast	3.724
GTEX-13CF2-2026-SM-5K7VI	Normal Tissue	Breast	3.661
GTEX-11WQC-1726-SM-5GU4W	Normal Tissue	Breast	3.564
GTEX-11EI6-0626-SM-5985T	Normal Tissue	Breast	3.559
GTEX-Y8LW-1626-SM-5IFHX	Normal Tissue	Breast	3.543
GTEX-1192X-2326-SM-5987X	Normal Tissue	Breast	3.478
GTEX-1313W-0826-SM-5EQ4T	Normal Tissue	Breast	3.478
GTEX-ZVT4-1026-SM-57WC4	Normal Tissue	Breast	3.44
GTEX-Y111-2026-SM-4SOJA	Normal Tissue	Breast	3.439
GTEX-WYJK-1326-SM-3NB2T	Normal Tissue	Breast	3.432
GTEX-13OW8-0226-SM-5K7UP	Normal Tissue	Breast	3.427
GTEX-WXYG-2226-SM-4E3IM	Normal Tissue	Breast	3.393
GTEX-11GSO-1926-SM-5A5K3	Normal Tissue	Breast	3.293
GTEX-WYBS-0926-SM-3NM94	Normal Tissue	Breast	3.287
GTEX-SIU7-1626-SM-4BRUK	Normal Tissue	Breast	3.272
GTEX-147F4-2826-SM-5NQBN	Normal Tissue	Breast	3.271
GTEX-ZF29-1926-SM-5S2P1	Normal Tissue	Breast	3.259
GTEX-11WQK-2426-SM-5GU5C	Normal Tissue	Breast	3.256
GTEX-14ABY-2126-SM-5QGQZ	Normal Tissue	Breast	3.245
GTEX-Y5LM-1726-SM-4VDSX	Normal Tissue	Breast	3.204
GTEX-VUSG-2226-SM-4KKZO	Normal Tissue	Breast	3.176
GTEX-U3ZN-1926-SM-4DXSG	Normal Tissue	Breast	3.154
GTEX-13NZ9-1026-SM-5MR5K	Normal Tissue	Breast	3.117
GTEX-ZF2S-2026-SM-5E461	Normal Tissue	Breast	3.107
GTEX-ZEX8-2226-SM-57WC6	Normal Tissue	Breast	3.011
GTEX-U3ZH-1426-SM-4DXSR	Normal Tissue	Breast	2.997
GTEX-ZTX8-1226-SM-4YCE9	Normal Tissue	Breast	2.874
GTEX-11PRG-0826-SM-5EQ6A	Normal Tissue	Breast	2.867
GTEX-ZF3C-2326-SM-5S2MZ	Normal Tissue	Breast	2.789
GTEX-QDT8-0626-SM-48TYW	Normal Tissue	Breast	2.691
GTEX-13FTY-2226-SM-5J1ND	Normal Tissue	Breast	2.639
GTEX-ZU9S-1926-SM-5NQBP	Normal Tissue	Breast	2.557
GTEX-ZVZQ-0826-SM-51MRF	Normal Tissue	Breast	2.549
GTEX-QVJO-1826-SM-447C9	Normal Tissue	Breast	2.529
GTEX-T2YK-2226-SM-32QPT	Normal Tissue	Breast	2.446
GTEX-UPK5-2326-SM-3P5Z8	Normal Tissue	Breast	2.415
GTEX-X15G-1626-SM-3NMB3	Normal Tissue	Breast	2.361
GTEX-ZVE2-1226-SM-5NQ8R	Normal Tissue	Breast	2.192
GTEX-14AS3-1626-SM-5S2OY	Normal Tissue	Breast	2.182
GTEX-13QIC-2326-SM-5LU5N	Normal Tissue	Breast	2.091
GTEX-1269C-2426-SM-5FQSN	Normal Tissue	Breast	1.962
GTEX-13PL6-2926-SM-5L3I2	Normal Tissue	Breast	1.907
GTEX-R55F-1726-SM-2TF4R	Normal Tissue	Breast	1.899
GTEX-13O3O-0826-SM-5K7WE	Normal Tissue	Breast	1.783
GTEX-VJWN-0726-SM-3GIJ8	Normal Tissue	Breast	1.776
GTEX-11EM3-1326-SM-5N9C6	Normal Tissue	Breast	1.7
GTEX-ZC5H-2626-SM-5J2MG	Normal Tissue	Breast	1.697
GTEX-WYVS-1726-SM-3NMAY	Normal Tissue	Breast	1.68
GTEX-131YS-0626-SM-5EGKL	Normal Tissue	Breast	1.627
GTEX-ZWKS-2826-SM-5NQ74	Normal Tissue	Breast	1.502
GTEX-ZAJG-0626-SM-5HL8X	Normal Tissue	Breast	1.486
GTEX-13FHO-0826-SM-5L3E8	Normal Tissue	Breast	1.476
GTEX-ZVT2-1826-SM-5NQ8W	Normal Tissue	Breast	1.429
GTEX-12ZZX-1126-SM-5EGKB	Normal Tissue	Breast	1.36
GTEX-S341-1526-SM-4AD6K	Normal Tissue	Breast	1.059
GTEX-132Q8-1426-SM-5EGK7	Normal Tissue	Breast	0.9504
GTEX-XUZC-1626-SM-4BRVP	Normal Tissue	Breast	0.9353
GTEX-13NZB-2126-SM-5MR4Y	Normal Tissue	Breast	0.8067
GTEX-XMD1-0826-SM-4AT52	Normal Tissue	Breast	0.7248
GTEX-12WSK-2226-SM-5GCO5	Normal Tissue	Breast	0.4613
GTEX-XMD2-0926-SM-4WWEF	Normal Tissue	Breast	0.4492
GTEX-RU72-0626-SM-46MUI	Normal Tissue	Breast	0.3391
GTEX-X4EP-2926-SM-3P5YQ	Normal Tissue	Breast	0.203
GTEX-131XW-0726-SM-5EGK3	Normal Tissue	Breast	-1.227
GTEX-XGQ4-1726-SM-4RH4G	Normal Tissue	Colon	9.804
GTEX-13W3W-2126-SM-5K7UX	Normal Tissue	Colon	6.544
GTEX-11TT1-0926-SM-5GU5M	Normal Tissue	Colon	5.597
GTEX-11P82-1226-SM-5HL5P	Normal Tissue	Colon	5.369
GTEX-ZXES-1626-SM-5NQ7L	Normal Tissue	Colon	5.015
GTEX-Z93S-2626-SM-57WBX	Normal Tissue	Colon	4.842
GTEX-14C39-1626-SM-5S2P4	Normal Tissue	Colon	4.67
GTEX-12WSJ-1526-SM-5GCNI	Normal Tissue	Colon	4.105
GTEX-13CF3-1326-SM-5LZXZ	Normal Tissue	Colon	3.545
GTEX-117YX-0526-SM-5EGJH	Normal Tissue	Colon	3.51
GTEX-13O1R-2426-SM-5KLZZ	Normal Tissue	Colon	3.299
GTEX-13OVJ-1826-SM-5KM2D	Normal Tissue	Colon	3.234
GTEX-XXEK-1926-SM-4BRVD	Normal Tissue	Colon	3.046
GTEX-WI4N-2226-SM-4OOS9	Normal Tissue	Colon	3.042
GTEX-11EQ8-2626-SM-5N9BO	Normal Tissue	Colon	3.033
GTEX-13FHO-2726-SM-5K7VG	Normal Tissue	Colon	2.923
GTEX-12WSL-1826-SM-5LZW9	Normal Tissue	Colon	2.749
GTEX-13CF3-1426-SM-5K7YY	Normal Tissue	Colon	2.636
GTEX-TKQ1-0626-SM-4DXTS	Normal Tissue	Colon	2.596
GTEX-12WSG-2426-SM-5EQLZ	Normal Tissue	Colon	2.571
GTEX-14BMU-1326-SM-5RQIH	Normal Tissue	Colon	2.516
GTEX-148VJ-2626-SM-5QGPI	Normal Tissue	Colon	2.5
GTEX-147JS-2526-SM-5S2Q8	Normal Tissue	Colon	2.464
GTEX-XAJ8-0426-SM-47JYJ	Normal Tissue	Colon	2.452
GTEX-13X6I-2726-SM-5Q5ET	Normal Tissue	Colon	2.346
GTEX-1211K-1826-SM-5EGJ2	Normal Tissue	Colon	2.333
GTEX-11EQ9-1526-SM-5PNY7	Normal Tissue	Colon	2.326
GTEX-11GS4-1826-SM-5HL4T	Normal Tissue	Colon	2.326
GTEX-13X6K-2726-SM-5O9DG	Normal Tissue	Colon	2.309
GTEX-13SLW-2826-SM-5Q5ES	Normal Tissue	Colon	2.307
GTEX-ZF28-2526-SM-57WFH	Normal Tissue	Colon	2.301
GTEX-145LS-2926-SM-5O99G	Normal Tissue	Colon	2.239
GTEX-ZLV1-1326-SM-4WWER	Normal Tissue	Colon	2.209
GTEX-132NY-2726-SM-5PNY2	Normal Tissue	Colon	2.201
GTEX-131XG-1526-SM-5GCNQ	Normal Tissue	Colon	2.2
GTEX-QLQ7-1126-SM-4R1KN	Normal Tissue	Colon	2.2
GTEX-12WSJ-1426-SM-5GCON	Normal Tissue	Colon	2.152
GTEX-11ILO-2026-SM-5N9CQ	Normal Tissue	Colon	2.119
GTEX-1339X-1726-SM-5P9J9	Normal Tissue	Colon	2.108
GTEX-ZQG8-2426-SM-57WEE	Normal Tissue	Colon	2.049
GTEX-148VJ-2426-SM-5NQ9Y	Normal Tissue	Colon	2.038
GTEX-111CU-1226-SM-5EGIN	Normal Tissue	Colon	2.018
GTEX-11ZTT-1626-SM-5EQKR	Normal Tissue	Colon	2.017
GTEX-12ZZY-2726-SM-5EQ45	Normal Tissue	Colon	2.011
GTEX-12BJ1-2026-SM-5FQUH	Normal Tissue	Colon	1.99
GTEX-147GR-2826-SM-5RQK8	Normal Tissue	Colon	1.971
GTEX-111VG-2226-SM-5N9DU	Normal Tissue	Colon	1.939
GTEX-11P81-1426-SM-5P9JN	Normal Tissue	Colon	1.875
GTEX-117XS-2226-SM-5GIE1	Normal Tissue	Colon	1.856
GTEX-11P7K-1826-SM-5HL5A	Normal Tissue	Colon	1.849
GTEX-YF7O-1626-SM-5IFII	Normal Tissue	Colon	1.749
GTEX-ZAB4-2226-SM-5HL97	Normal Tissue	Colon	1.74
GTEX-13OVG-1426-SM-5K7VP	Normal Tissue	Colon	1.671
GTEX-ZTSS-1226-SM-51MSZ	Normal Tissue	Colon	1.666
GTEX-131YS-2926-SM-5EGKI	Normal Tissue	Colon	1.643
GTEX-11TTK-2426-SM-5PNYO	Normal Tissue	Colon	1.626
GTEX-ZT9W-1726-SM-51MS3	Normal Tissue	Colon	1.569
GTEX-12696-1926-SM-5EGJT	Normal Tissue	Colon	1.564
GTEX-13O61-1526-SM-5KM3P	Normal Tissue	Colon	1.557
GTEX-132AR-2826-SM-5IJFV	Normal Tissue	Colon	1.55
GTEX-117YX-0826-SM-5H11J	Normal Tissue	Colon	1.54
GTEX-WY7C-1926-SM-4ONCI	Normal Tissue	Colon	1.515
GTEX-145LS-2726-SM-5Q5D8	Normal Tissue	Colon	1.491
GTEX-11ONC-2026-SM-5HL61	Normal Tissue	Colon	1.482
GTEX-13U4I-2426-SM-5LU34	Normal Tissue	Colon	1.482
GTEX-13PVQ-2726-SM-5L3H7	Normal Tissue	Colon	1.481
GTEX-ZP4G-1526-SM-57WE5	Normal Tissue	Colon	1.472
GTEX-13FHP-2426-SM-5KLZ5	Normal Tissue	Colon	1.437
GTEX-1212Z-1826-SM-5FQSH	Normal Tissue	Colon	1.403
GTEX-Y114-1626-SM-4TT7I	Normal Tissue	Colon	1.4
GTEX-1122O-1426-SM-5H11R	Normal Tissue	Colon	1.371
GTEX-11EI6-2626-SM-5PNVT	Normal Tissue	Colon	1.345
GTEX-11P81-1126-SM-5GU5G	Normal Tissue	Colon	1.328
GTEX-13N2G-2226-SM-5IJCU	Normal Tissue	Colon	1.293
GTEX-WHPG-1626-SM-4M1ZL	Normal Tissue	Colon	1.281
GTEX-11DXY-2026-SM-5N9CZ	Normal Tissue	Colon	1.225
GTEX-12WSL-1626-SM-5GCMU	Normal Tissue	Colon	1.223
GTEX-ZZ64-0826-SM-5E449	Normal Tissue	Colon	1.207
GTEX-ZAB4-2426-SM-5HL8A	Normal Tissue	Colon	1.196
GTEX-13O3O-2526-SM-5L3DR	Normal Tissue	Colon	1.169
GTEX-ZYFG-1926-SM-5GID5	Normal Tissue	Colon	1.166
GTEX-WFG8-1726-SM-4LVM6	Normal Tissue	Colon	1.157
GTEX-XAJ8-0726-SM-47JY5	Normal Tissue	Colon	1.133
GTEX-YECK-2826-SM-5IFHF	Normal Tissue	Colon	1.109
GTEX-ZYFG-1826-SM-5GZWX	Normal Tissue	Colon	1.092
GTEX-WYVS-1126-SM-4SOJX	Normal Tissue	Colon	1.066
GTEX-147JS-2626-SM-5S2UX	Normal Tissue	Colon	1.056
GTEX-11EMC-1426-SM-5N9E4	Normal Tissue	Colon	0.9822
GTEX-YEC4-1926-SM-5IFHJ	Normal Tissue	Colon	0.9819
GTEX-146FH-2426-SM-5Q5EW	Normal Tissue	Colon	0.9604
GTEX-ZVT2-1726-SM-51MRO	Normal Tissue	Colon	0.9593
GTEX-X4EO-2726-SM-4E3HS	Normal Tissue	Colon	0.9561
GTEX-111YS-1626-SM-5GZZ9	Normal Tissue	Colon	0.8942
GTEX-11TUW-2326-SM-5EQMO	Normal Tissue	Colon	0.8835
GTEX-11EQ9-1426-SM-5987G	Normal Tissue	Colon	0.8015
GTEX-QDVN-1326-SM-48TZ3	Normal Tissue	Colon	0.7904
GTEX-11PRG-2026-SM-5GU5F	Normal Tissue	Colon	0.787
GTEX-T6MO-0826-SM-4DM51	Normal Tissue	Colon	0.7764
GTEX-11TUW-2026-SM-5EQL8	Normal Tissue	Colon	0.7605
GTEX-Y3I4-1126-SM-4TT7Y	Normal Tissue	Colon	0.7495
GTEX-13OVI-2126-SM-5KM3U	Normal Tissue	Colon	0.73
GTEX-ZA64-1426-SM-5CVMC	Normal Tissue	Colon	0.6723
GTEX-S341-1426-SM-4AD6U	Normal Tissue	Colon	0.6714
GTEX-Z93S-2426-SM-5HL8N	Normal Tissue	Colon	0.6535
GTEX-1399R-2126-SM-5K7WZ	Normal Tissue	Colon	0.6497
GTEX-11ZVC-2126-SM-5EGJ1	Normal Tissue	Colon	0.6361
GTEX-WY7C-1626-SM-4ONC8	Normal Tissue	Colon	0.5995
GTEX-13111-1926-SM-5GCOL	Normal Tissue	Colon	0.5907
GTEX-12ZZX-2726-SM-5N9FT	Normal Tissue	Colon	0.5743
GTEX-13D11-0626-SM-5LZYY	Normal Tissue	Colon	0.5524
GTEX-YJ8A-1726-SM-5P9IQ	Normal Tissue	Colon	0.5367
GTEX-13OW6-2226-SM-5N9FL	Normal Tissue	Colon	0.4836
GTEX-WRHK-1126-SM-4MVOJ	Normal Tissue	Colon	0.4481
GTEX-ZY6K-1326-SM-5GZWP	Normal Tissue	Colon	0.3646
GTEX-13PVR-1726-SM-5Q5EC	Normal Tissue	Colon	0.3543
GTEX-ZYFC-2626-SM-5NQ6S	Normal Tissue	Colon	0.3508
GTEX-145MO-2626-SM-5QGPD	Normal Tissue	Colon	0.3487
GTEX-13VXT-2026-SM-5L3EW	Normal Tissue	Colon	0.341
GTEX-14A5I-2426-SM-5Q5CP	Normal Tissue	Colon	0.3049
GTEX-PWOO-1326-SM-48TCJ	Normal Tissue	Colon	0.2671
GTEX-ZVT3-2826-SM-5GU6A	Normal Tissue	Colon	0.2625
GTEX-ZTTD-2626-SM-57WEX	Normal Tissue	Colon	0.2407
GTEX-Y5LM-1426-SM-5RQJL	Normal Tissue	Colon	0.2396
GTEX-ZG7Y-1826-SM-4WWD3	Normal Tissue	Colon	0.2111
GTEX-Y114-1526-SM-4TT79	Normal Tissue	Colon	0.2048
GTEX-OXRL-1426-SM-3NM9E	Normal Tissue	Colon	0.1894
GTEX-ZVZP-2026-SM-57WB3	Normal Tissue	Colon	0.1877
GTEX-13G51-2126-SM-5IJD9	Normal Tissue	Colon	0.1857
GTEX-ZF29-1726-SM-4WKFV	Normal Tissue	Colon	0.1636
GTEX-RU1J-1326-SM-46MUL	Normal Tissue	Colon	0.1632
GTEX-ZV6S-1126-SM-57WE9	Normal Tissue	Colon	0.1567
GTEX-ZPIC-2626-SM-57WE2	Normal Tissue	Colon	0.1391
GTEX-XGQ4-1226-SM-4AT67	Normal Tissue	Colon	0.1158
GTEX-14A5H-1626-SM-5SIAN	Normal Tissue	Colon	0.1045
GTEX-11DXZ-1626-SM-5GIDI	Normal Tissue	Colon	0.0935
GTEX-11O72-2226-SM-5PNW2	Normal Tissue	Colon	0.0769
GTEX-ZE9C-2126-SM-4WKGY	Normal Tissue	Colon	0.0522
GTEX-ZVT4-2626-SM-5N9GJ	Normal Tissue	Colon	0.0417
GTEX-145MO-2426-SM-5NQ9W	Normal Tissue	Colon	0.0024
GTEX-SUCS-1026-SM-5CHTC	Normal Tissue	Colon	0
GTEX-WFG8-1526-SM-5CHSI	Normal Tissue	Colon	0
GTEX-WFG8-1726-SM-5CHTE	Normal Tissue	Colon	0
GTEX-WFON-1426-SM-5CHT1	Normal Tissue	Colon	0
GTEX-YEC3-2026-SM-4WWFL	Normal Tissue	Colon	-0.0092
GTEX-ZVZQ-2626-SM-59HLB	Normal Tissue	Colon	-0.0368
GTEX-11DXX-1926-SM-5EGJK	Normal Tissue	Colon	-0.0457
GTEX-13O61-1626-SM-5KM3T	Normal Tissue	Colon	-0.0458
GTEX-XUW1-1826-SM-4BOQD	Normal Tissue	Colon	-0.0639
GTEX-13CF2-1826-SM-5N9GK	Normal Tissue	Colon	-0.0903
GTEX-145MH-2726-SM-5QGQ6	Normal Tissue	Colon	-0.0992
GTEX-11I78-1326-SM-5PNY9	Normal Tissue	Colon	-0.1044
GTEX-WQUQ-2626-SM-4MVNP	Normal Tissue	Colon	-0.1151
GTEX-ZAB5-1426-SM-5HL9D	Normal Tissue	Colon	-0.1316
GTEX-WHWD-1526-SM-4OORV	Normal Tissue	Colon	-0.1531
GTEX-14AS3-1126-SM-5Q5CR	Normal Tissue	Colon	-0.1616
GTEX-13FH7-1626-SM-5J2O9	Normal Tissue	Colon	-0.1637
GTEX-WEY5-1426-SM-4LMJ3	Normal Tissue	Colon	-0.2295
GTEX-11GSP-1626-SM-5986N	Normal Tissue	Colon	-0.2661
GTEX-13OW5-2626-SM-5MR3M	Normal Tissue	Colon	-0.3057
GTEX-ZDTS-2726-SM-5L3E2	Normal Tissue	Colon	-0.3147
GTEX-145ME-0826-SM-5O9AF	Normal Tissue	Colon	-0.3362
GTEX-11ZTS-1526-SM-5N9G7	Normal Tissue	Colon	-0.3379
GTEX-ZZ64-0726-SM-5GZX4	Normal Tissue	Colon	-0.3427
GTEX-ZYT6-2826-SM-5GICX	Normal Tissue	Colon	-0.3445
GTEX-QDVJ-1326-SM-48U1X	Normal Tissue	Colon	-0.3724
GTEX-13FH7-1526-SM-5J2N6	Normal Tissue	Colon	-0.3802
GTEX-ZLFU-1426-SM-4WWEU	Normal Tissue	Colon	-0.4705
GTEX-ZPU1-1726-SM-4WWFV	Normal Tissue	Colon	-0.4919
GTEX-V955-1626-SM-4JBHJ	Normal Tissue	Colon	-0.5998
GTEX-11ZU8-1126-SM-5EQ5K	Normal Tissue	Colon	-0.6229
GTEX-111YS-1826-SM-5GIEP	Normal Tissue	Colon	-0.6431
GTEX-P78B-1726-SM-3P5ZV	Normal Tissue	Colon	-0.6901
GTEX-ZE7O-2626-SM-51MSS	Normal Tissue	Colon	-0.7261
GTEX-XXEK-1826-SM-4BRVC	Normal Tissue	Colon	-0.795
GTEX-XV7Q-2226-SM-4BRVY	Normal Tissue	Colon	-0.8069
GTEX-YEC3-2026-SM-5CVLQ	Normal Tissue	Colon	-0.8694
GTEX-Y3I4-1426-SM-4TT9C	Normal Tissue	Colon	-0.8933
GTEX-XUJ4-2126-SM-4BOOX	Normal Tissue	Colon	-0.9224
GTEX-1128S-1626-SM-5H12O	Normal Tissue	Colon	-0.9913
GTEX-ZYVF-2826-SM-5GIDK	Normal Tissue	Colon	-1.051
GTEX-ZYFD-2226-SM-5E43P	Normal Tissue	Colon	-1.055
GTEX-13U4I-2626-SM-5SI9C	Normal Tissue	Colon	-1.103
GTEX-12KS4-2426-SM-5LU8P	Normal Tissue	Colon	-1.106
GTEX-NFK9-2026-SM-3LK5K	Normal Tissue	Colon	-1.129
GTEX-ZY6K-1226-SM-5GZYL	Normal Tissue	Colon	-1.172
GTEX-Y8E4-2426-SM-4WWDN	Normal Tissue	Colon	-1.183
GTEX-131XE-1026-SM-5EGKE	Normal Tissue	Colon	-1.209
GTEX-X15G-1526-SM-4PQZM	Normal Tissue	Colon	-1.211
GTEX-145ME-1126-SM-5SIAT	Normal Tissue	Colon	-1.357
GTEX-Q2AH-1226-SM-48TZL	Normal Tissue	Colon	-1.438
GTEX-XMK1-1726-SM-4B64Z	Normal Tissue	Colon	-1.511
GTEX-Y8LW-1226-SM-4WWDP	Normal Tissue	Colon	-1.536
GTEX-ZPU1-1926-SM-57WDT	Normal Tissue	Colon	-1.564
GTEX-X3Y1-1726-SM-4PQZL	Normal Tissue	Colon	-1.614
GTEX-11P7K-1526-SM-5EGI7	Normal Tissue	Colon	-1.682
GTEX-TKQ2-1326-SM-4DXT9	Normal Tissue	Colon	-1.707
GTEX-ZGAY-2126-SM-4YCFB	Normal Tissue	Colon	-1.716
GTEX-PWCY-1026-SM-48TD4	Normal Tissue	Colon	-1.735
GTEX-XBED-1526-SM-4AT5W	Normal Tissue	Colon	-1.738
GTEX-SE5C-1526-SM-4BRWU	Normal Tissue	Colon	-1.743
GTEX-WQUQ-2526-SM-4MVNO	Normal Tissue	Colon	-1.744
GTEX-ZAJG-2626-SM-5S2NU	Normal Tissue	Colon	-1.749
GTEX-YEC3-2426-SM-5IFJR	Normal Tissue	Colon	-1.819
GTEX-ZF29-1826-SM-4WKG8	Normal Tissue	Colon	-1.831
GTEX-131XE-0826-SM-5HL9W	Normal Tissue	Colon	-1.849
GTEX-11ONC-1926-SM-5GU75	Normal Tissue	Colon	-1.89
GTEX-Q734-1126-SM-48TZY	Normal Tissue	Colon	-1.891
GTEX-146FQ-1926-SM-5NQBY	Normal Tissue	Colon	-1.904
GTEX-ZTSS-1126-SM-5985O	Normal Tissue	Colon	-1.932
GTEX-S4P3-1226-SM-4AD4Y	Normal Tissue	Colon	-1.988
GTEX-PX3G-1426-SM-48U1J	Normal Tissue	Colon	-1.998
GTEX-ZYWO-1626-SM-5E44H	Normal Tissue	Colon	-2.036
GTEX-S4Q7-0826-SM-4AD5E	Normal Tissue	Colon	-2.038
GTEX-ZF2S-1826-SM-4WKFF	Normal Tissue	Colon	-2.042
GTEX-Q2AI-0926-SM-48U1F	Normal Tissue	Colon	-2.051
GTEX-13W3W-2226-SM-5LU4M	Normal Tissue	Colon	-2.144
GTEX-12WSM-1426-SM-5GCPA	Normal Tissue	Colon	-2.154
GTEX-QMRM-1226-SM-447C6	Normal Tissue	Colon	-2.196
GTEX-WXYG-1726-SM-4ONCU	Normal Tissue	Colon	-2.206
GTEX-ZVP2-1526-SM-5NQ82	Normal Tissue	Colon	-2.217
GTEX-13OW8-2726-SM-5L3FZ	Normal Tissue	Colon	-2.263
GTEX-147F3-1926-SM-5SIB9	Normal Tissue	Colon	-2.327
GTEX-W5WG-2026-SM-4LMIB	Normal Tissue	Colon	-2.352
GTEX-ZP4G-1726-SM-4WWCM	Normal Tissue	Colon	-2.379
GTEX-XUW1-1926-SM-4BOP1	Normal Tissue	Colon	-2.412
GTEX-WH7G-1326-SM-4LVMS	Normal Tissue	Colon	-2.445
GTEX-QCQG-1626-SM-48U26	Normal Tissue	Colon	-2.52
GTEX-WHSB-0926-SM-4M1XJ	Normal Tissue	Colon	-2.534
GTEX-139YR-2126-SM-5KM11	Normal Tissue	Colon	-2.55
GTEX-XBEW-1926-SM-4SOJO	Normal Tissue	Colon	-2.577
GTEX-WFG7-1526-SM-4LVMG	Normal Tissue	Colon	-2.59
GTEX-X5EB-1126-SM-46MVV	Normal Tissue	Colon	-2.613
GTEX-WH7G-1426-SM-4LVMU	Normal Tissue	Colon	-2.639
GTEX-R55G-1226-SM-48FDC	Normal Tissue	Colon	-2.678
GTEX-O5YW-1426-SM-3MJHF	Normal Tissue	Colon	-2.748
GTEX-R53T-1326-SM-48FCQ	Normal Tissue	Colon	-2.792
GTEX-11P82-1026-SM-5BC5J	Normal Tissue	Colon	-2.95
GTEX-145LT-0926-SM-5LU9C	Normal Tissue	Colon	-2.991
GTEX-PWN1-1426-SM-48TDF	Normal Tissue	Colon	-3.027
GTEX-132AR-2726-SM-5PNVN	Normal Tissue	Colon	-3.06
GTEX-ZQUD-1026-SM-4YCEZ	Normal Tissue	Colon	-3.098
GTEX-VJYA-2026-SM-4KL1K	Normal Tissue	Colon	-3.101
GTEX-T5JW-1126-SM-4DM5V	Normal Tissue	Colon	-3.115
GTEX-SNOS-1226-SM-4DM5H	Normal Tissue	Colon	-3.155
GTEX-R55D-1826-SM-48FEF	Normal Tissue	Colon	-3.198
GTEX-XV7Q-2126-SM-4BRVX	Normal Tissue	Colon	-3.22
GTEX-RM2N-0926-SM-48FD1	Normal Tissue	Colon	-3.234
GTEX-XYKS-2226-SM-4E3IU	Normal Tissue	Colon	-3.259
GTEX-13D11-0826-SM-5KLZJ	Normal Tissue	Colon	-3.285
GTEX-12C56-0626-SM-5EGGC	Normal Tissue	Colon	-3.306
GTEX-ZEX8-1926-SM-4WKFR	Normal Tissue	Colon	-3.307
GTEX-13113-1426-SM-5EGHU	Normal Tissue	Colon	-3.365
GTEX-W5WG-2426-SM-4LMI6	Normal Tissue	Colon	-3.372
GTEX-YF7O-1726-SM-5IFJ9	Normal Tissue	Colon	-3.407
GTEX-X15G-1326-SM-4PQZJ	Normal Tissue	Colon	-3.424
GTEX-QEL4-1926-SM-4R1JI	Normal Tissue	Colon	-3.441
GTEX-145MN-1726-SM-5SIA6	Normal Tissue	Colon	-3.449
GTEX-QLQW-0426-SM-447A7	Normal Tissue	Colon	-3.47
GTEX-OIZH-1426-SM-3NB1O	Normal Tissue	Colon	-3.49
GTEX-QV31-0826-SM-4R1KR	Normal Tissue	Colon	-3.497
GTEX-11NSD-1626-SM-5986U	Normal Tissue	Colon	-3.518
GTEX-YB5E-1626-SM-5IFIQ	Normal Tissue	Colon	-3.578
GTEX-TML8-1326-SM-4DXTO	Normal Tissue	Colon	-3.58
GTEX-S7SF-1926-SM-4AT5B	Normal Tissue	Colon	-3.597
GTEX-WOFM-2026-SM-4OOSQ	Normal Tissue	Colon	-3.597
GTEX-133LE-1526-SM-5IFEN	Normal Tissue	Colon	-3.606
GTEX-WFON-1426-SM-4LVMT	Normal Tissue	Colon	-3.686
GTEX-13111-0726-SM-5DUVE	Normal Tissue	Colon	-3.687
GTEX-Y5LM-1526-SM-4VDTA	Normal Tissue	Colon	-3.697
GTEX-UJMC-1326-SM-4IHLS	Normal Tissue	Colon	-3.715
GTEX-UJHI-1126-SM-4IHLN	Normal Tissue	Colon	-3.763
GTEX-XUZC-1326-SM-4BRV2	Normal Tissue	Colon	-3.764
GTEX-144GM-1226-SM-5LU52	Normal Tissue	Colon	-3.775
GTEX-139T6-1326-SM-5IFFO	Normal Tissue	Colon	-3.88
GTEX-OHPM-1426-SM-3TW8Y	Normal Tissue	Colon	-3.894
GTEX-12BJ1-2126-SM-5BC5O	Normal Tissue	Colon	-3.896
GTEX-ZV7C-1526-SM-5NQ72	Normal Tissue	Colon	-3.918
GTEX-Y3IK-1826-SM-4WWDS	Normal Tissue	Colon	-3.923
GTEX-WOFM-1926-SM-4OOSP	Normal Tissue	Colon	-3.973
GTEX-UPIC-1726-SM-4IHKG	Normal Tissue	Colon	-4.067
GTEX-1211K-1726-SM-5FQUJ	Normal Tissue	Colon	-4.093
GTEX-11DXX-1826-SM-5H126	Normal Tissue	Colon	-4.1
GTEX-13S86-1626-SM-5Q5C5	Normal Tissue	Colon	-4.129
GTEX-WYJK-2326-SM-4ONDN	Normal Tissue	Colon	-4.181
GTEX-ZDYS-2326-SM-4WKG6	Normal Tissue	Colon	-4.184
GTEX-XQ8I-2126-SM-4BOOM	Normal Tissue	Colon	-4.239
GTEX-11DXZ-1726-SM-5H12M	Normal Tissue	Colon	-4.263
GTEX-Y5V6-1626-SM-4VDT2	Normal Tissue	Colon	-4.278
GTEX-U3ZM-1126-SM-4DXUB	Normal Tissue	Colon	-4.369
GTEX-13QBU-1826-SM-5IJG3	Normal Tissue	Colon	-4.454
GTEX-P4QT-1426-SM-3NMCX	Normal Tissue	Colon	-4.462
GTEX-PLZ5-1126-SM-3P613	Normal Tissue	Colon	-4.563
GTEX-XUJ4-2026-SM-4BOOW	Normal Tissue	Colon	-4.651
GTEX-11I78-1226-SM-5A5K6	Normal Tissue	Colon	-4.672
GTEX-1122O-1526-SM-5N9CL	Normal Tissue	Colon	-4.7
GTEX-111CU-1426-SM-5GZYP	Normal Tissue	Colon	-4.731
GTEX-ZF2S-1926-SM-4WWAN	Normal Tissue	Colon	-4.818
GTEX-13PL7-2526-SM-5IFGR	Normal Tissue	Colon	-5.068
GTEX-117YW-1826-SM-5PNY5	Normal Tissue	Colon	-5.073
GTEX-OXRK-1726-SM-3NB16	Normal Tissue	Colon	-5.104
GTEX-ZLV1-1226-SM-4WWBX	Normal Tissue	Colon	-5.247
GTEX-WHWD-1226-SM-4OOS1	Normal Tissue	Colon	-5.374
GTEX-13O21-2426-SM-5MR4A	Normal Tissue	Colon	-5.602
GTEX-1399S-1926-SM-5J2M5	Normal Tissue	Colon	-5.677
GTEX-14DAR-1526-SM-5RQIX	Normal Tissue	Colon	-5.948
GTEX-14C38-2626-SM-5RQI4	Normal Tissue	Colon	-6.448
GTEX-1399R-2226-SM-5P9JB	Normal Tissue	Colon	-6.691
GTEX-14E6E-1526-SM-5RQIG	Normal Tissue	Colon	-6.699
GTEX-12ZZZ-2026-SM-5LZWJ	Normal Tissue	Prostate	6.313
GTEX-XGQ4-1826-SM-4AT6F	Normal Tissue	Prostate	6.113
GTEX-1477Z-2226-SM-5QGPG	Normal Tissue	Prostate	6.006
GTEX-P4QS-2026-SM-3NMCG	Normal Tissue	Prostate	5.921
GTEX-13N2G-1826-SM-5KM1I	Normal Tissue	Prostate	5.771
GTEX-13G51-2326-SM-5LZXV	Normal Tissue	Prostate	5.737
GTEX-13FXS-2826-SM-5LZYC	Normal Tissue	Prostate	5.561
GTEX-QEG4-2226-SM-4R1JM	Normal Tissue	Prostate	5.108
GTEX-SJXC-2026-SM-4DM6N	Normal Tissue	Prostate	4.987
GTEX-11OF3-1726-SM-5GU5Q	Normal Tissue	Prostate	4.811
GTEX-111FC-2026-SM-5GZYO	Normal Tissue	Prostate	4.626
GTEX-14ABY-0726-SM-5Q5DF	Normal Tissue	Prostate	4.57
GTEX-VJYA-1226-SM-3GIJ6	Normal Tissue	Prostate	4.487
GTEX-V955-1826-SM-4JBIL	Normal Tissue	Prostate	4.477
GTEX-REY6-2126-SM-48FD9	Normal Tissue	Prostate	4.454
GTEX-1399T-1226-SM-5P9J5	Normal Tissue	Prostate	4.261
GTEX-13OW8-0426-SM-5J2NR	Normal Tissue	Prostate	3.956
GTEX-ZUA1-2826-SM-59HLE	Normal Tissue	Prostate	3.882
GTEX-NPJ8-2426-SM-3MJHL	Normal Tissue	Prostate	3.818
GTEX-132NY-2826-SM-5P9G2	Normal Tissue	Prostate	3.812
GTEX-111CU-1526-SM-5N9FS	Normal Tissue	Prostate	3.808
GTEX-14BMV-2326-SM-5RQJ4	Normal Tissue	Prostate	3.789
GTEX-U3ZM-0926-SM-4DXSW	Normal Tissue	Prostate	3.748
GTEX-SUCS-1126-SM-4DM61	Normal Tissue	Prostate	3.668
GTEX-X5EB-1826-SM-4E3K8	Normal Tissue	Prostate	3.645
GTEX-ZDYS-1226-SM-5IJF3	Normal Tissue	Prostate	3.592
GTEX-QLQ7-1326-SM-4R1JY	Normal Tissue	Prostate	3.59
GTEX-QV44-1526-SM-4R1KI	Normal Tissue	Prostate	3.579
GTEX-T8EM-1826-SM-4DM7F	Normal Tissue	Prostate	3.52
GTEX-NFK9-2226-SM-3MJGP	Normal Tissue	Prostate	3.378
GTEX-T5JC-1226-SM-4DM7C	Normal Tissue	Prostate	3.273
GTEX-11O72-2726-SM-5HL6K	Normal Tissue	Prostate	3.232
GTEX-SNMC-0926-SM-4DM5U	Normal Tissue	Prostate	3.199
GTEX-11ZUS-2126-SM-5N9E6	Normal Tissue	Prostate	3.165
GTEX-146FQ-1726-SM-5QGPX	Normal Tissue	Prostate	2.979
GTEX-XOTO-2826-SM-4B65I	Normal Tissue	Prostate	2.974
GTEX-11DXZ-1826-SM-5H12Y	Normal Tissue	Prostate	2.917
GTEX-11DYG-2526-SM-5N9BB	Normal Tissue	Prostate	2.866
GTEX-YB5E-1826-SM-5IFI4	Normal Tissue	Prostate	2.768
GTEX-131XF-1926-SM-5DUW4	Normal Tissue	Prostate	2.641
GTEX-S4Q7-1026-SM-4AD75	Normal Tissue	Prostate	2.602
GTEX-S95S-1026-SM-4B64M	Normal Tissue	Prostate	2.552
GTEX-12C56-1326-SM-5FQSV	Normal Tissue	Prostate	2.518
GTEX-RM2N-1126-SM-48FCY	Normal Tissue	Prostate	2.417
GTEX-XMK1-1026-SM-4B65H	Normal Tissue	Prostate	2.345
GTEX-XPVG-2026-SM-4B65E	Normal Tissue	Prostate	2.303
GTEX-ZLFU-1726-SM-4WWBU	Normal Tissue	Prostate	2.221
GTEX-11TUW-2126-SM-5GU7B	Normal Tissue	Prostate	2.124
GTEX-132QS-1126-SM-5P9GC	Normal Tissue	Prostate	2.123
GTEX-OOBK-2025-SM-3LK5S	Normal Tissue	Prostate	2.112
GTEX-144GM-0826-SM-5O98R	Normal Tissue	Prostate	2.025
GTEX-YFCO-1626-SM-4W1Z3	Normal Tissue	Prostate	2.019
GTEX-ZT9W-1626-SM-4YCDQ	Normal Tissue	Prostate	1.995
GTEX-V1D1-1926-SM-4JBGX	Normal Tissue	Prostate	1.992
GTEX-PLZ6-1126-SM-3P5ZR	Normal Tissue	Prostate	1.969
GTEX-ZYFD-2526-SM-5E45L	Normal Tissue	Prostate	1.876
GTEX-UTHO-2726-SM-4JBH9	Normal Tissue	Prostate	1.859
GTEX-XQ3S-2526-SM-4BOOG	Normal Tissue	Prostate	1.838
GTEX-QMRM-1426-SM-4R1K8	Normal Tissue	Prostate	1.797
GTEX-U412-2026-SM-4DXSI	Normal Tissue	Prostate	1.765
[truncated: 2,228 more rows]

[truncated: 1 more sheets: source]
